# Supplementary material for: Catalyst-free selective oxidation of C(sp3)-H bonds in toluene on water
Source: Nat Commun. 2024 Jul 20;15:6127. doi: 10.1038/s41467-024-50352-7 (PMC11271591; doi:10.1038/s41467-024-50352-7)
Supplement: Supplementary file 3 — Source Data [file 41467_2024_50352_MOESM3_ESM.zip]

Archive with 34 entries (20 files):
- Source Data.xlsx
- Source Data/Source Data/
- Source Data/Source Data/Supplementary Fig. 12a/
- Source Data/Source Data/Supplementary Fig. 12a/FS.xyz
- Source Data/Source Data/Supplementary Fig. 12a/IS.xyz
- Source Data/Source Data/Supplementary Fig. 12b/
- Source Data/Source Data/Supplementary Fig. 12b/FS.xyz
- Source Data/Source Data/Supplementary Fig. 12b/IS.xyz
- Source Data/Source Data/Supplementary Fig. 13a/
- Source Data/Source Data/Supplementary Fig. 13a/FS.xyz
- Source Data/Source Data/Supplementary Fig. 13a/IS.xyz
- Source Data/Source Data/Supplementary Fig. 13b/
- Source Data/Source Data/Supplementary Fig. 13b/FS.xyz
- Source Data/Source Data/Supplementary Fig. 13b/IS.xyz
- Source Data/Source Data/Supplementary Fig. 14a/
- Source Data/Source Data/Supplementary Fig. 14a/t.xyz
- Source Data/Source Data/Supplementary Fig. 14b/
- Source Data/Source Data/Supplementary Fig. 14b/t+w.xyz
- Source Data/Source Data/Supplementary Fig. 14c/
- Source Data/Source Data/Supplementary Fig. 14c/t+o.xyz
- Source Data/Source Data/Supplementary Fig. 15a/
- Source Data/Source Data/Supplementary Fig. 15a/FS.xyz
- Source Data/Source Data/Supplementary Fig. 15a/IS.xyz
- Source Data/Source Data/Supplementary Fig. 15b/
- Source Data/Source Data/Supplementary Fig. 15b/FS.xyz
- Source Data/Source Data/Supplementary Fig. 15b/IS.xyz
- Source Data/Source Data/Supplementary Fig. 22a/
- Source Data/Source Data/Supplementary Fig. 22a/initial.xyz
- Source Data/Source Data/Supplementary Fig. 22b/
- Source Data/Source Data/Supplementary Fig. 22b/after_5ns.xyz
- Source Data/Source Data/Supplementary Fig. 23a/
- Source Data/Source Data/Supplementary Fig. 23a/initial.xyz
- Source Data/Source Data/Supplementary Fig. 23b/
- Source Data/Source Data/Supplementary Fig. 23b/after_5ns.xyz
