# Supplementary material for: Catalyst-free selective oxidation of C(sp3)-H bonds in toluene on water
Source: Nat Commun. 2024 Jul 20;15:6127. doi: 10.1038/s41467-024-50352-7 (PMC11271591; doi:10.1038/s41467-024-50352-7)
Supplement: Supplementary file 3 — Source Data [file 41467_2024_50352_MOESM3_ESM.zip › Source Data.xlsx]

## Sheet: Supplementary Fig. 12a
26						26
	toluene_OH-addition_in_bulk_oil_IS						toluene_OH-addition_in_bulk_oil_FS
	C	11.286	32.004	48.942			C	11.325	31.92	48.922
	C	9.888	31.916	49.067			C	9.92	31.936	49.098
	C	9.279	30.674	49.222			C	9.211	30.721	49.228
	C	10.05	29.487	49.243			C	9.841	29.493	49.203
	C	11.456	29.593	49.122			C	11.334	29.424	49.078
	C	12.065	30.835	48.965			C	12.012	30.735	48.89
	C	9.395	28.151	49.371			C	9.085	28.208	49.301
	H	11.764	32.977	48.826			H	11.863	32.863	48.801
	H	9.283	32.822	49.045			H	9.384	32.885	49.128
	H	8.194	30.607	49.322			H	8.124	30.753	49.338
	H	12.076	28.689	49.138			H	11.614	28.72	48.272
	H	13.15	30.899	48.871			H	13.093	30.71	48.743
	H	9.047	27.809	48.379			H	9.358	27.524	48.48
	H	8.508	28.193	50.017			H	8.001	28.381	49.273
	H	10.094	27.392	49.747			H	9.318	27.667	50.234
	O	13.549	27.305	48.55			O	11.934	28.719	50.271
	H	13.553	27.292	47.571			H	11.643	29.214	51.062
	O	15	24.815	50.979			O	13.768	26.388	47.84
	H	14.831	25.144	51.881			H	13.304	26.746	47.062
	H	15.387	25.609	50.503			H	13.038	26.186	48.492
	O	12.619	25.071	49.533			O	14.751	28.461	49.478
	H	12.859	25.973	49.133			H	13.905	28.673	49.926
	H	13.405	24.897	50.12			H	14.468	27.767	48.829
	O	15.875	26.987	49.583			O	11.873	25.989	49.796
	H	14.98	27.174	49.107			H	11.832	26.922	50.132
	H	16.462	26.658	48.877			H	12.356	25.507	50.492

## Sheet: Supplementary Fig. 12b
26						26
	toluene_H-abstraction_in_bulk_oil_IS						toluene_H-abstraction_in_bulk_oil_FS
	C	10.734	32.19	49.088			C	10.726	32.195	49.112
	C	9.333	32.082	49.146			C	9.327	32.122	49.24
	C	8.739	30.839	49.325			C	8.698	30.893	49.385
	C	9.527	29.668	49.453			C	9.449	29.676	49.404
	C	10.936	29.795	49.394			C	10.87	29.778	49.273
	C	11.532	31.038	49.215			C	11.488	31.013	49.129
	C	8.885	28.332	49.622			C	8.818	28.427	49.539
	H	11.202	33.164	48.947			H	11.216	33.162	48.998
	H	8.715	32.976	49.051			H	8.733	33.037	49.227
	H	7.652	30.753	49.374			H	7.611	30.84	49.482
	H	11.553	28.9	49.497			H	11.467	28.864	49.287
	H	12.619	31.123	49.171			H	12.574	31.068	49.031
	H	8.571	27.94	48.636			H	9.398	27.505	49.535
	H	7.976	28.395	50.236			H	7.733	28.354	49.631
	H	9.576	27.599	50.059			H	8.336	25.587	50.985
	O	8.17	25.082	52.451			O	8.707	25.822	51.856
	H	7.664	25.64	53.077			H	8.195	26.603	52.137
	O	11.682	24.705	53.944			O	11.258	24.158	54.503
	H	12.341	24.178	53.457			H	11.779	23.378	54.24
	H	10.866	24.118	53.96			H	10.329	23.926	54.215
	O	10.424	26.396	52.094			O	11.59	26.046	52.422
	H	9.535	25.911	52.111			H	10.662	26.067	52.105
	H	10.968	25.855	52.729			H	11.546	25.392	53.167
	O	9.361	23.294	53.846			O	8.728	23.647	53.579
	H	8.818	23.989	53.299			H	8.604	24.431	52.981
	H	8.967	23.327	54.738			H	8.103	23.806	54.309

## Sheet: Supplementary Fig. 13a
94						94
	toluene_OH-addition_at_oil-water_IS						toluene_OH-addition_at_oil-water_FS
	O	11.375	32.419	45.586			O	11.33	32.386	45.387
	H	11.5	32.524	44.624			H	11.349	32.522	44.422
	H	11.117	31.451	45.696			H	11.064	31.409	45.489
	O	8.044	29.578	46.213			O	7.966	29.565	46.037
	H	7.662	30.489	46.411			H	7.664	30.465	46.37
	H	7.686	29.357	45.334			H	7.557	29.501	45.155
	O	10.698	29.834	45.886			O	10.642	29.831	45.533
	H	9.7	29.764	46.016			H	9.665	29.767	45.739
	H	11.064	29.616	46.765			H	11.078	29.419	46.329
	O	9.147	33.725	46.174			O	9.199	33.736	46.173
	H	9.391	34.528	46.667			H	9.498	34.497	46.7
	H	10.019	33.253	45.965			H	10.042	33.236	45.906
	C	15.427	35.66	55.25			C	15.331	35.622	55.233
	C	15.963	34.598	54.284			C	15.911	34.565	54.287
	C	14.905	33.604	53.782			C	14.882	33.553	53.76
	C	13.826	34.228	52.886			C	13.823	34.155	52.826
	C	12.846	33.218	52.273			C	12.864	33.133	52.201
	C	11.955	32.481	53.282			C	11.976	32.387	53.206
	C	10.928	31.579	52.595			C	10.912	31.52	52.531
	C	10.02	30.781	53.534			C	10.028	30.73	53.5
	C	9.062	29.881	52.745			C	8.946	29.926	52.773
	C	8.066	29.059	53.569			C	8.018	29.092	53.664
	C	8.703	27.945	54.408			C	8.708	27.92	54.374
	C	7.696	27.046	55.143			C	7.753	26.993	55.143
	C	6.829	26.183	54.218			C	6.854	26.134	54.245
	C	5.803	25.296	54.943			C	5.837	25.263	54.999
	C	6.382	24.249	55.909			C	6.423	24.232	55.977
	C	7.331	23.241	55.255			C	7.358	23.207	55.328
	H	16.236	36.311	55.613			H	16.118	36.291	55.613
	H	14.954	35.191	56.128			H	14.845	35.148	56.102
	H	14.674	36.305	54.773			H	14.578	36.25	54.735
	H	16.768	34.033	54.784			H	16.711	34.016	54.811
	H	16.435	35.093	53.416			H	16.398	35.064	53.43
	H	14.433	33.117	54.653			H	14.39	33.067	54.621
	H	15.408	32.798	53.219			H	15.412	32.749	53.22
	H	14.324	34.779	52.069			H	14.338	34.703	52.017
	H	13.253	34.979	53.455			H	13.228	34.908	53.371
	H	13.406	32.476	51.677			H	13.437	32.398	51.608
	H	12.197	33.748	51.553			H	12.215	33.652	51.475
	H	11.437	33.22	53.92			H	11.485	33.122	53.87
	H	12.577	31.872	53.961			H	12.599	31.755	53.863
	H	11.458	30.873	51.932			H	11.398	30.818	51.832
	H	10.3	32.194	51.927			H	10.274	32.158	51.894
	H	9.44	31.468	54.176			H	9.551	31.422	54.218
	H	10.64	30.172	54.215			H	10.662	30.059	54.106
	H	9.663	29.195	52.123			H	9.433	29.258	52.043
	H	8.5	30.512	52.035			H	8.337	30.621	52.169
	H	7.336	28.614	52.872			H	7.197	28.706	53.037
	H	7.481	29.727	54.227			H	7.541	29.741	54.42
	H	9.385	28.391	55.151			H	9.463	28.311	55.076
	H	9.336	27.317	53.753			H	9.267	27.325	53.629
	H	7.043	27.673	55.779			H	7.123	27.6	55.82
	H	8.254	26.394	55.835			H	8.353	26.336	55.795
	H	7.487	25.558	53.589			H	7.493	25.499	53.606
	H	6.278	26.832	53.517			H	6.294	26.783	53.552
	H	5.194	24.776	54.183			H	5.215	24.731	54.257
	H	5.104	25.942	55.502			H	5.147	25.921	55.556
	H	5.539	23.709	56.374			H	5.584	23.704	56.462
	H	6.901	24.757	56.74			H	6.956	24.75	56.792
	H	7.652	22.472	55.973			H	7.686	22.449	56.056
	H	8.239	23.726	54.866			H	8.262	23.68	54.917
	H	6.843	22.729	54.409			H	6.856	22.682	54.499
	O	7.053	32.027	46.768			O	7.132	32.005	46.881
	H	6.707	32.36	45.904			H	6.753	32.393	46.054
	H	7.877	32.576	46.835			H	7.975	32.524	46.931
	O	7.058	33.491	44.308			O	6.983	33.556	44.487
	H	6.486	34.278	44.373			H	6.397	34.316	44.657
	H	7.864	33.748	44.823			H	7.822	33.799	44.957
	C	11.297	31.996	48.94			C	11.506	31.861	48.818
	C	9.899	31.91	49.051			C	10.103	31.859	48.991
	C	9.284	30.671	49.204			C	9.417	30.641	49.186
	C	10.049	29.481	49.249			C	10.065	29.427	49.194
	C	11.456	29.584	49.156			C	11.544	29.362	48.95
	C	12.071	30.826	48.991			C	12.214	30.688	48.827
	C	9.379	28.151	49.362			C	9.351	28.137	49.426
	H	11.777	32.966	48.817			H	12.028	32.811	48.688
	H	9.297	32.817	49.021			H	9.555	32.8	48.997
	H	8.198	30.609	49.284			H	8.339	30.66	49.356
	H	12.076	28.681	49.19			H	12.019	28.762	49.754
	H	13.157	30.884	48.908			H	13.3	30.687	48.712
	H	8.948	27.866	48.386			H	9.371	27.502	48.525
	H	8.54	28.184	50.071			H	8.303	28.304	49.708
	H	10.082	27.363	49.664			H	9.839	27.553	50.226
	O	13.554	27.317	48.561			O	11.752	28.56	47.703
	H	13.547	27.292	47.583			H	12.731	28.439	47.617
	O	15.018	24.824	50.983			O	13.248	25.714	48.966
	H	14.846	25.152	51.884			H	12.328	25.925	48.723
	H	15.407	25.62	50.51			H	13.765	26.447	48.547
	O	12.605	25.074	49.509			O	13.98	23.525	47.38
	H	12.852	25.979	49.122			H	13.412	23.588	46.592
	H	13.381	24.898	50.105			H	13.698	24.302	47.928
	O	15.884	26.995	49.581			O	14.469	27.898	47.705
	H	14.983	27.179	49.106			H	14.9	27.756	46.842
	H	16.466	26.652	48.877			H	15.109	28.428	48.216

## Sheet: Supplementary Fig. 13b
94						94
	toluene_H-abstraction_at_oil-water_IS						toluene_H-abstraction_at_oil-water_FS
	C	10.754	32.196	49.04			C	10.811	32.175	49.084
	C	9.352	32.111	49.094			C	9.407	32.123	49.136
	C	8.736	30.878	49.274			C	8.751	30.909	49.279
	C	9.503	29.696	49.416			C	9.479	29.683	49.384
	C	10.914	29.8	49.381			C	10.908	29.762	49.34
	C	11.532	31.034	49.19			C	11.552	30.986	49.189
	C	8.836	28.371	49.57			C	8.817	28.451	49.506
	H	11.236	33.161	48.888			H	11.32	33.131	48.965
	H	8.75	33.014	48.991			H	8.829	33.044	49.057
	H	7.648	30.81	49.306			H	7.661	30.876	49.304
	H	11.51	28.898	49.533			H	11.491	28.844	49.444
	H	12.62	31.103	49.167			H	12.642	31.023	49.166
	H	8.489	28.017	48.581			H	9.38	27.519	49.533
	H	7.942	28.445	50.205			H	7.729	28.4	49.548
	H	9.524	27.623	49.983			H	9.552	25.852	51.189
	O	10.165	25.015	52.683			O	10.107	26.113	51.948
	H	9.593	25.491	53.316			H	9.571	26.777	52.419
	O	13.771	26.462	52.772			O	13.555	24.683	53.512
	H	14.396	26.023	52.167			H	14.087	24.046	53
	H	13.312	25.698	53.238			H	12.632	24.308	53.464
	O	11.474	26.8	51.193			O	12.977	26.904	51.853
	H	10.898	26.15	51.708			H	12.019	26.75	51.722
	H	12.326	26.788	51.706			H	13.242	26.139	52.426
	O	12.335	24.459	53.909			O	10.963	23.782	53.245
	H	11.418	24.656	53.456			H	10.551	24.605	52.88
	H	12.201	24.703	54.844			H	10.581	23.691	54.136
	O	11.292	32.383	45.685			O	11.29	32.378	45.622
	H	11.443	32.439	44.724			H	11.399	32.411	44.654
	H	10.98	31.434	45.83			H	10.966	31.437	45.8
	O	7.824	29.695	46.212			O	7.784	29.703	46.061
	H	7.473	30.635	46.313			H	7.452	30.634	46.255
	H	7.531	29.43	45.321			H	7.545	29.563	45.126
	O	10.499	29.85	46.094			O	10.474	29.868	46.104
	H	9.492	29.816	46.143			H	9.467	29.83	46.098
	H	10.783	29.705	47.018			H	10.699	29.786	47.054
	O	9.122	33.833	46.135			O	9.134	33.845	46.115
	H	9.369	34.626	46.642			H	9.383	34.587	46.694
	H	9.979	33.312	45.993			H	9.984	33.313	45.968
	C	15.5	35.87	55.115			C	15.771	35.602	55.106
	C	16.053	34.683	54.32			C	16.144	34.433	54.188
	C	14.993	33.66	53.881			C	14.968	33.519	53.809
	C	13.944	34.213	52.908			C	13.872	34.205	52.981
	C	12.982	33.158	52.344			C	12.828	33.247	52.392
	C	12.043	32.515	53.372			C	11.939	32.534	53.419
	C	11.074	31.529	52.723			C	10.894	31.641	52.748
	C	10.093	30.832	53.667			C	9.949	30.891	53.691
	C	9.146	29.92	52.877			C	8.969	30.023	52.896
	C	8.094	29.152	53.684			C	7.918	29.252	53.7
	C	8.675	28.027	54.549			C	8.49	28.191	54.651
	C	7.632	27.121	55.221			C	7.468	27.16	55.153
	C	6.71	26.375	54.246			C	6.926	26.23	54.06
	C	5.749	25.38	54.916			C	5.919	25.177	54.548
	C	6.405	24.185	55.627			C	6.446	24.179	55.594
	C	7.223	23.271	54.71			C	7.688	23.4	55.15
	H	16.313	36.513	55.481			H	16.657	36.201	55.367
	H	14.922	35.528	55.988			H	15.324	35.24	56.046
	H	14.834	36.496	54.502			H	15.043	36.277	54.633
	H	16.81	34.162	54.93			H	16.921	33.824	54.677
	H	16.585	35.057	53.428			H	16.602	34.827	53.263
	H	14.496	33.254	54.779			H	14.534	33.09	54.728
	H	15.502	32.805	53.402			H	15.359	32.664	53.23
	H	14.465	34.701	52.065			H	14.353	34.756	52.153
	H	13.356	35.006	53.4			H	13.358	34.966	53.593
	H	13.563	32.365	51.84			H	13.337	32.489	51.77
	H	12.366	33.626	51.555			H	12.179	33.811	51.699
	H	11.478	33.306	53.897			H	11.44	33.287	54.055
	H	12.632	31.995	54.148			H	12.559	31.923	54.098
	H	11.653	30.759	52.183			H	11.41	30.905	52.11
	H	10.498	32.056	51.942			H	10.291	32.25	52.052
	H	9.505	31.583	54.225			H	9.388	31.61	54.316
	H	10.65	30.25	54.422			H	10.538	30.27	54.388
	H	9.752	29.194	52.307			H	9.55	29.307	52.287
	H	8.632	30.539	52.123			H	8.453	30.663	52.162
	H	7.373	28.722	52.97			H	7.236	28.772	52.979
	H	7.514	29.848	54.316			H	7.296	29.955	54.282
	H	9.33	28.455	55.326			H	8.963	28.684	55.516
	H	9.339	27.413	53.912			H	9.322	27.656	54.151
	H	7.013	27.723	55.911			H	6.624	27.684	55.638
	H	8.166	26.391	55.852			H	7.943	26.558	55.944
	H	7.318	25.854	53.486			H	7.773	25.72	53.567
	H	6.105	27.104	53.684			H	6.439	26.825	53.271
	H	5.051	24.997	54.15			H	5.56	24.61	53.672
	H	5.127	25.926	55.646			H	5.034	25.69	54.964
	H	5.607	23.593	56.105			H	5.635	23.47	55.827
	H	7.041	24.543	56.453			H	6.663	24.706	56.538
	H	7.601	22.396	55.259			H	7.964	22.628	55.883
	H	8.097	23.785	54.279			H	8.556	24.068	55.04
	H	6.613	22.904	53.871			H	7.527	22.903	54.18
	O	6.911	32.211	46.509			O	6.917	32.216	46.543
	H	6.693	32.521	45.596			H	6.693	32.551	45.64
	H	7.739	32.735	46.665			H	7.764	32.71	46.693
	O	7.278	33.602	44.035			O	7.236	33.597	44.064
	H	6.705	34.389	44.001			H	6.662	34.382	44.011
	H	8.009	33.871	44.647			H	7.974	33.885	44.657

## Sheet: Supplementary Fig. 14a
15
	toluene
	C	10.741	32.199	49.09
	C	9.347	32.086	49.132
	C	8.747	30.836	49.307
	C	9.525	29.672	49.445
	C	10.922	29.802	49.405
	C	11.528	31.05	49.228
	C	8.875	28.323	49.609
	H	11.211	33.175	48.953
	H	8.723	32.976	49.027
	H	7.658	30.758	49.343
	H	11.544	28.91	49.517
	H	12.617	31.126	49.2
	H	8.486	27.955	48.646
	H	8.024	28.369	50.304
	H	9.59	27.577	49.984

## Sheet: Supplementary Fig. 14b
33
	toluene+water
	O	11.278	32.375	45.649
	H	11.401	32.396	44.682
	H	10.968	31.433	45.84
	O	7.815	29.685	46.156
	H	7.479	30.625	46.29
	H	7.528	29.461	45.252
	O	10.506	29.851	46.162
	H	9.5	29.809	46.149
	H	10.717	29.788	47.117
	O	9.127	33.855	46.108
	H	9.376	34.609	46.67
	H	9.974	33.316	45.974
	O	6.918	32.213	46.502
	H	6.708	32.532	45.59
	H	7.752	32.725	46.665
	O	7.278	33.609	44.023
	H	6.705	34.395	43.974
	H	8.008	33.89	44.632
	C	10.748	32.194	49.07
	C	9.355	32.08	49.12
	C	8.754	30.833	49.299
	C	9.53	29.67	49.442
	C	10.93	29.8	49.409
	C	11.536	31.049	49.219
	C	8.879	28.322	49.584
	H	11.215	33.166	48.907
	H	8.734	32.971	49.006
	H	7.665	30.752	49.317
	H	11.55	28.908	49.53
	H	12.624	31.125	49.18
	H	8.441	28.004	48.625
	H	8.062	28.345	50.32
	H	9.602	27.556	49.897

## Sheet: Supplementary Fig. 14c
65
	toluene+oil
	C	15.649	35.816	55.057
	C	16.102	34.567	54.295
	C	14.965	33.607	53.908
	C	13.941	34.198	52.931
	C	12.932	33.186	52.374
	C	11.991	32.559	53.412
	C	10.939	31.661	52.76
	C	10.002	30.924	53.722
	C	8.964	30.103	52.948
	C	8.004	29.245	53.779
	C	8.663	28.044	54.468
	C	7.669	27.05	55.089
	C	6.887	26.229	54.055
	C	5.812	25.305	54.65
	C	6.317	24.232	55.63
	C	7.317	23.248	55.018
	H	16.509	36.424	55.373
	H	15.08	35.544	55.961
	H	15.001	36.458	54.44
	H	16.834	34.016	54.909
	H	16.641	34.871	53.38
	H	14.457	33.269	54.827
	H	15.406	32.702	53.454
	H	14.484	34.659	52.086
	H	13.391	35.021	53.419
	H	13.473	32.378	51.849
	H	12.319	33.682	51.602
	H	11.497	33.36	53.991
	H	12.575	31.971	54.142
	H	11.446	30.915	52.126
	H	10.335	32.262	52.059
	H	9.489	31.647	54.382
	H	10.598	30.271	54.383
	H	9.499	29.448	52.24
	H	8.379	30.791	52.314
	H	7.21	28.883	53.105
	H	7.496	29.869	54.537
	H	9.356	28.4	55.249
	H	9.29	27.511	53.731
	H	6.959	27.596	55.736
	H	8.222	26.366	55.753
	H	7.603	25.636	53.458
	H	6.395	26.905	53.338
	H	5.284	24.804	53.82
	H	5.056	25.925	55.162
	H	5.445	23.673	56.008
	H	6.769	24.714	56.513
	H	7.584	22.453	55.731
	H	8.251	23.746	54.716
	H	6.896	22.766	54.121
	C	10.742	32.2	49.086
	C	9.348	32.085	49.127
	C	8.75	30.834	49.297
	C	9.527	29.671	49.429
	C	10.923	29.801	49.387
	C	11.528	31.051	49.218
	C	8.875	28.325	49.61
	H	11.213	33.177	48.967
	H	8.723	32.975	49.03
	H	7.661	30.756	49.338
	H	11.545	28.911	49.506
	H	12.617	31.131	49.211
	H	8.469	27.946	48.658
	H	8.036	28.381	50.319
	H	9.591	27.58	49.985

## Sheet: Supplementary Fig. 15a
31						31
	benzaldehyde_only_water_IS						benzaldehyde_only_water_FS
	C	22.08	28.53	50.893			C	22.292	29.087	50.839
	C	22.785	29.689	50.549			C	23.017	30.238	50.506
	C	22.233	30.591	49.638			C	22.488	31.151	49.596
	C	20.972	30.33	49.072			C	21.243	30.889	48.999
	C	20.265	29.161	49.419			C	20.512	29.726	49.329
	C	20.821	28.267	50.331			C	21.041	28.835	50.255
	C	20.42	31.295	48.121			C	20.675	31.847	48.05
	H	22.511	27.823	51.604			H	22.702	28.38	51.561
	H	23.767	29.879	50.981			H	23.988	30.422	50.964
	H	22.774	31.495	49.356			H	23.033	32.059	49.332
	H	19.286	28.974	48.979			H	19.546	29.547	48.859
	H	20.28	27.363	50.608			H	20.486	27.935	50.522
	O	19.33	31.172	47.547			O	19.754	31.724	47.28
	H	21.041	32.194	47.926			H	21.351	33.63	48.245
	O	17.964	32.961	45.755			O	18.199	33.326	45.232
	H	18.544	32.458	46.37			H	18.748	32.868	45.895
	H	18.448	33.814	45.574			H	18.692	34.174	45.063
	O	18.97	35.42	45.109			O	19.491	35.701	44.639
	H	18.356	35.999	45.598			H	18.748	36.316	44.499
	H	19.875	35.758	45.383			H	19.938	36.049	45.472
	O	21.85	36.714	48.373			O	21.695	34.552	48.452
	H	21.669	37.645	48.618			H	21.559	34.655	49.414
	O	23.974	36.488	45.244			O	23.265	36.994	45.788
	H	24.323	35.632	44.935			H	23.216	36.55	44.921
	H	24.213	36.507	46.219			H	23.696	36.313	46.382
	O	21.273	36.555	45.834			O	20.738	36.663	46.824
	H	21.4	36.564	46.845			H	20.925	35.909	47.434
	H	22.199	36.415	45.488			H	21.639	36.851	46.431
	O	24.366	36.528	47.938			O	24.244	35.11	47.513
	H	23.365	36.614	48.191			H	23.377	34.853	47.925
	H	24.756	37.386	48.193			H	24.702	35.599	48.221

## Sheet: Supplementary Fig. 15b
111						111
	benzaldehyde_oil-water_IS						benzaldehyde_oil-water_FS
	O	20.045	27.82	45.901			O	19.931	27.802	46.134
	H	19.115	28.205	45.952			H	19.087	28.322	46.299
	H	20.122	27.506	44.982			H	19.819	27.461	45.228
	C	16.669	22.145	51.399			C	16.828	22.098	51.415
	C	16.384	23.646	51.474			C	16.64	23.607	51.24
	C	17.489	24.442	52.177			C	17.56	24.444	52.135
	C	17.243	25.954	52.171			C	17.379	25.954	51.958
	C	18.292	26.76	52.943			C	18.269	26.8	52.871
	C	18.06	28.271	52.865			C	18.052	28.307	52.707
	C	19.102	29.093	53.629			C	19.007	29.152	53.556
	C	18.852	30.607	53.602			C	18.78	30.667	53.467
	C	19.082	31.263	52.237			C	19.105	31.289	52.104
	C	18.643	32.73	52.197			C	18.776	32.784	52.04
	C	18.805	33.388	50.818			C	19.008	33.414	50.658
	C	20.249	33.689	50.395			C	20.472	33.669	50.273
	C	20.919	34.83	51.165			C	21.118	34.872	50.967
	C	22.297	35.19	50.605			C	22.531	35.153	50.451
	C	22.941	36.395	51.297			C	23.153	36.428	51.03
	C	24.325	36.763	50.757			C	24.59	36.691	50.572
	H	15.848	21.604	50.903			H	16.141	21.525	50.775
	H	16.796	21.711	52.404			H	16.645	21.795	52.458
	H	17.593	21.944	50.833			H	17.855	21.795	51.158
	H	15.429	23.817	52			H	15.591	23.876	51.451
	H	16.245	24.047	50.455			H	16.816	23.881	50.186
	H	18.459	24.23	51.693			H	18.612	24.175	51.932
	H	17.586	24.089	53.22			H	17.379	24.176	53.192
	H	16.244	26.163	52.594			H	16.321	26.216	52.139
	H	17.211	26.309	51.125			H	17.579	26.223	50.906
	H	19.299	26.521	52.555			H	19.329	26.56	52.674
	H	18.297	26.442	54			H	18.091	26.518	53.924
	H	17.054	28.505	53.259			H	17.009	28.558	52.972
	H	18.047	28.578	51.805			H	18.166	28.574	51.644
	H	20.102	28.88	53.217			H	20.043	28.922	53.257
	H	19.126	28.751	54.679			H	18.92	28.838	54.611
	H	19.503	31.096	54.345			H	19.392	31.167	54.236
	H	17.815	30.804	53.928			H	17.728	30.889	53.724
	H	18.532	30.714	51.454			H	18.546	30.772	51.306
	H	20.149	31.173	51.971			H	20.171	31.121	51.877
	H	19.197	33.307	52.957			H	19.36	33.325	52.804
	H	17.582	32.783	52.493			H	17.716	32.92	52.318
	H	18.235	34.334	50.801			H	18.47	34.379	50.608
	H	18.341	32.724	50.066			H	18.55	32.753	49.901
	H	20.258	33.938	49.32			H	20.53	33.83	49.184
	H	20.863	32.781	50.505			H	21.072	32.77	50.487
	H	21.019	34.563	52.231			H	21.151	34.716	52.059
	H	20.267	35.721	51.13			H	20.488	35.765	50.801
	H	22.203	35.383	49.525			H	22.496	35.219	49.352
	H	22.968	34.318	50.686			H	23.181	34.292	50.672
	H	23.013	36.187	52.379			H	23.127	36.369	52.132
	H	22.266	37.264	51.206			H	22.515	37.292	50.768
	H	24.286	37.056	49.697			H	24.663	36.767	49.477
	H	25.022	35.915	50.832			H	25.262	35.877	50.884
	H	24.763	37.603	51.317			H	24.983	37.626	50.998
	C	22.035	28.499	50.977			C	21.935	28.398	50.988
	C	22.779	29.638	50.64			C	22.716	29.531	50.721
	C	22.29	30.526	49.683			C	22.329	30.421	49.721
	C	21.047	30.284	49.075			C	21.125	30.208	49.026
	C	20.299	29.141	49.417			C	20.331	29.074	49.3
	C	20.801	28.247	50.357			C	20.755	28.165	50.266
	C	20.537	31.236	48.078			C	20.749	31.129	47.958
	H	22.419	27.8	51.722			H	22.252	27.688	51.754
	H	23.748	29.813	51.105			H	23.644	29.696	51.269
	H	22.873	31.401	49.392			H	22.947	31.277	49.454
	H	19.343	28.966	48.925			H	19.4	28.921	48.754
	H	20.235	27.352	50.614			H	20.159	27.274	50.468
	O	19.381	31.203	47.64			O	19.666	31.387	47.493
	H	21.232	32.035	47.748			H	22.943	30.148	45.822
	O	22.067	29.542	46.323			O	22.516	28.655	46.043
	H	22.667	28.969	46.887			H	22.973	28.317	46.866
	H	21.276	28.953	46.125			H	21.545	28.454	46.156
	O	25.241	31.896	47.406			O	24.685	32	47.757
	H	24.749	32.655	47.786			H	24.406	32.941	47.83
	O	27.603	33.022	47.367			O	27.355	32.799	47.426
	H	27.595	33.543	48.191			H	27.459	33.303	48.252
	H	26.695	32.561	47.361			H	26.427	32.458	47.485
	O	22.502	36.774	47.463			O	22.668	36.971	47.404
	H	22.288	37.399	48.18			H	22.583	37.512	48.211
	H	22.645	37.345	46.685			H	22.861	37.62	46.701
	O	21.032	34.424	46.645			O	20.632	35.026	46.81
	H	21.826	34.166	46.074			H	21.267	34.435	46.308
	H	21.331	35.271	47.048			H	21.188	35.806	47.037
	O	17.787	32.82	46.071			O	17.791	33.108	46.128
	H	18.493	32.354	46.587			H	18.596	32.732	46.544
	H	18.263	33.574	45.593			H	18.117	33.928	45.632
	O	17.298	30.82	44.318			O	17.112	30.908	44.695
	H	18.098	30.765	43.765			H	17.82	30.786	44.036
	H	17.471	31.609	44.915			H	17.35	31.771	45.146
	O	25.556	29.715	48.773			O	25.687	29.682	48.872
	H	26.429	29.425	48.45			H	26.496	29.592	48.335
	H	25.402	30.606	48.294			H	25.317	30.558	48.595
	O	23.855	31.304	45.274			O	23.332	31.079	45.63
	H	23.122	30.71	45.595			H	23.955	30.942	44.892
	H	24.437	31.451	46.097			H	24.193	31.641	46.955
	O	17.539	28.774	46.072			O	17.579	29.043	46.617
	H	17.45	29.529	45.413			H	17.417	29.739	45.909
	H	16.976	28.072	45.698			H	16.937	28.341	46.405
	O	16.626	34.348	48.093			O	16.483	34.284	48.307
	H	17.012	33.992	48.914			H	17.125	34.204	49.034
	H	17.021	33.778	47.381			H	16.952	33.866	47.54
	O	24.526	34.804	47.533			O	24.327	34.735	47.182
	H	23.923	35.575	47.67			H	23.864	35.588	47.381
	H	25.405	35.202	47.402			H	25.217	34.992	46.879
	O	19.078	34.846	44.913			O	18.744	35.329	44.984
	H	19.853	34.782	45.564			H	19.494	35.356	45.664
	H	18.6	35.649	45.191			H	18.14	36.041	45.265
	O	23.235	33.925	45.209			O	22.486	33.707	45.323
	H	23.394	32.932	45.183			H	22.597	32.729	45.434
	H	23.838	34.235	45.937			H	23.245	34.077	45.84
	O	23.769	28	47.767			O	23.945	27.71	48.161
	H	24.439	28.647	48.158			H	24.578	28.45	48.402
	H	23.277	27.672	48.542			H	23.35	27.662	48.933

## Sheet: Supplementary Fig. 22a
29477					Lattice=46.018002 46.018002 140.000000
	initial_toluene_at_oil-water
	C	10.271	13.048	48.026
	C	11.041	11.714	48.026
	C	12.581	11.714	48.026
	C	13.351	13.048	48.026
	C	12.581	14.382	48.026
	C	11.041	14.382	48.026
	C	14.891	13.077	48.026
	H	9.131	13.048	48.026
	H	10.471	10.727	48.026
	H	13.151	10.727	48.026
	H	13.151	15.369	48.026
	H	10.471	15.369	48.026
	H	15.265	13.362	46.987
	H	15.29	12.046	48.304
	H	15.256	13.844	48.786
	C	31.614	12.836	48.026
	C	32.384	11.502	48.026
	C	33.924	11.502	48.026
	C	34.694	12.836	48.026
	C	33.924	14.17	48.026
	C	32.384	14.17	48.026
	C	36.234	12.865	48.026
	H	30.474	12.836	48.026
	H	31.814	10.515	48.026
	H	34.494	10.515	48.026
	H	34.494	15.157	48.026
	H	31.814	15.157	48.026
	H	36.609	13.15	46.987
	H	36.633	11.834	48.304
	H	36.6	13.632	48.786
	C	32.038	35.722	48.026
	C	32.808	34.389	48.026
	C	34.348	34.389	48.026
	C	35.118	35.722	48.026
	C	34.348	37.056	48.026
	C	32.808	37.056	48.026
	C	36.658	35.751	48.026
	H	30.898	35.722	48.026
	H	32.238	33.401	48.026
	H	34.918	33.401	48.026
	H	34.918	38.043	48.026
	H	32.238	38.043	48.026
	H	37.033	36.036	46.987
	H	37.057	34.72	48.304
	H	37.024	36.518	48.786
	C	9.265	35.598	48.026
	C	10.035	34.264	48.026
	C	11.575	34.264	48.026
	C	12.345	35.598	48.026
	C	11.575	36.932	48.026
	C	10.035	36.932	48.026
	C	13.884	35.626	48.026
	H	8.125	35.598	48.026
	H	9.465	33.277	48.026
	H	12.145	33.277	48.026
	H	12.145	37.919	48.026
	H	9.465	37.919	48.026
	H	14.259	35.912	46.987
	H	14.284	34.596	48.304
	H	14.25	36.393	48.786
	O	29.509	9.381	19.392
	H	29.216	10.003	18.639
	H	30.261	8.821	18.875
	O	13.426	18.278	15.622
	H	13.545	18.946	16.451
	H	14.048	18.601	14.856
	O	29.521	33.15	23.028
	H	29.398	32.248	22.417
	H	28.565	33.345	23.374
	O	30.024	25.516	34.769
	H	30.079	26.493	34.373
	H	29.042	25.417	35.153
	O	11.731	5.949	40.767
	H	12.63	6.177	40.244
	H	11.126	5.333	40.155
	O	41.598	32.324	28.978
	H	41.518	33.349	29.228
	H	42.62	32.062	28.941
	O	31.278	25.194	8.936
	H	31.148	24.717	8.015
	H	32.09	24.745	9.351
	O	22.106	18.089	16.145
	H	22.567	19.026	16.078
	H	22.891	17.355	16.06
	O	12.24	20.566	35.2
	H	12.771	21.422	35.479
	H	12.552	19.734	35.76
	O	5.152	2.322	7.938
	H	4.172	1.845	8.01
	H	5.28	2.822	7.034
	O	14.105	12.126	16.121
	H	13.381	12.642	15.561
	H	13.72	12.147	17.14
	O	33.154	42.905	20.152
	H	32.41	42.661	19.417
	H	33.771	42.079	20.118
	O	2.328	12.695	6.476
	H	2.77	11.883	5.947
	H	2.898	12.721	7.36
	O	10.737	31.622	0.686
	H	10.819	30.905	-0.113
	H	11.494	32.373	0.809
	O	9.111	2.298	39.383
	H	8.89	2.447	38.324
	H	8.192	2.133	39.844
	O	28.127	24.994	30.446
	H	27.815	25.358	29.495
	H	28.624	25.756	31.012
	O	29.412	30.523	20.455
	H	29.703	30.104	21.386
	H	29.392	29.904	19.647
	O	34.947	14.51	25.15
	H	35.504	13.804	25.642
	H	34.026	13.968	24.845
	O	44.601	9.173	4.891
	H	44.106	10.046	5.247
	H	43.786	8.501	4.623
	O	4.609	10.352	31.675
	H	5.21	11.045	32.224
	H	4.638	10.713	30.699
	O	9.588	16.099	28.04
	H	10.228	15.641	28.786
	H	8.667	15.865	28.487
	O	14.685	43.867	7.682
	H	13.772	44.334	7.586
	H	15.387	44.565	7.342
	O	31.261	31.807	0.147
	H	30.929	31.566	1.116
	H	30.61	32.511	-0.241
	O	22.242	11.363	10
	H	21.817	12.33	10.025
	H	21.988	10.995	9.066
	O	12.984	9.999	12.656
	H	13.451	9.094	12.919
	H	11.979	10.03	13.031
	O	32.798	27.842	5.952
	H	32.524	28.458	5.144
	H	31.9	27.303	6.23
	O	30.824	22.939	42.974
	H	29.769	23.052	42.96
	H	31.011	22.016	42.443
	O	23.396	25.108	6.961
	H	22.764	24.601	6.287
	H	23.382	26.067	6.51
	O	41.838	17.356	21.418
	H	41.268	16.624	20.943
	H	42.051	17.012	22.346
	O	1.052	13.199	37.465
	H	0.466	13.762	38.152
	H	1.318	12.32	37.993
	O	1.305	37.719	38.371
	H	1.158	37.24	37.415
	H	1.413	38.682	38.002
	O	32.047	17.714	20.949
	H	32.037	18.533	21.665
	H	31.944	16.817	21.501
	O	31.078	42.583	18.182
	H	30.192	42.722	18.633
	H	31.006	43.406	17.524
	O	32.085	21.939	25.534
	H	31.176	21.754	25.069
	H	32.657	22.392	24.763
	O	10.822	7.16	42.956
	H	9.869	7.222	42.566
	H	11.274	6.811	42.11
	O	44.862	13.778	35.874
	H	44.872	14.432	35.031
	H	45.863	13.651	36.183
	O	31.143	44.76	23.848
	H	31.941	44.959	24.453
	H	31.495	43.818	23.458
	O	45.801	33.403	32.077
	H	45.691	32.363	32.117
	H	44.962	33.797	31.575
	O	8.035	26.365	39.563
	H	8.855	26.87	39.883
	H	7.319	26.624	40.282
	O	25.202	42.463	36.969
	H	24.962	43.469	37.343
	H	24.904	41.869	37.773
	O	9.55	12.659	20.712
	H	9.775	12	21.498
	H	9.246	13.52	21.346
	O	23.242	21.733	8.845
	H	23.87	22.556	8.613
	H	22.818	21.572	7.91
	O	34.257	45.005	42.269
	H	33.848	44.068	42.417
	H	35.256	44.849	42.65
	O	37.478	39.166	44.021
	H	38.044	38.31	43.929
	H	38.273	39.847	44.028
	O	24.574	21.597	11.112
	H	24.939	20.639	11.424
	H	23.932	21.479	10.299
	O	45.273	10.124	23.058
	H	46.083	9.741	22.577
	H	44.703	9.205	23.349
	O	20.565	39.58	6.124
	H	20.888	38.743	6.611
	H	20.934	39.398	5.148
	O	21.681	8.129	36.853
	H	21.657	7.937	35.816
	H	21.117	7.358	37.224
	O	14.936	9.497	6.514
	H	13.967	9.4	6.055
	H	15.675	9.279	5.762
	O	9.787	43.274	37.916
	H	9.169	43.946	37.31
	H	10.743	43.765	37.986
	O	5.764	38.829	9.876
	H	6.633	38.427	10.345
	H	4.853	38.603	10.353
	O	16.894	21.646	33.212
	H	17.088	21.384	32.222
	H	17.374	22.601	33.243
	O	34.165	32.191	32.096
	H	35.037	31.685	32.516
	H	33.28	31.735	32.461
	O	40.856	27.167	14.524
	H	40.853	26.552	15.412
	H	41.412	26.622	13.8
	O	38.321	18.938	32.554
	H	39.366	18.847	32.661
	H	38.172	19.291	33.527
	O	1.875	18.051	23.488
	H	1.334	18.964	23.409
	H	2.496	18.338	24.266
	O	41.972	8.248	38.892
	H	41.062	8.348	39.392
	H	42.237	7.295	39.081
	O	36.237	6.188	34.977
	H	35.726	7.017	34.595
	H	35.657	5.326	34.8
	O	42.832	16.103	16.383
	H	42.176	15.28	16.324
	H	42.26	16.9	16.712
	O	1.531	43.206	5.862
	H	1.53	42.857	6.841
	H	0.693	42.769	5.402
	O	6.291	19.28	31.46
	H	6.74	19.81	30.662
	H	6.877	19.579	32.276
	O	36.41	14.653	0.809
	H	35.351	14.701	0.917
	H	36.838	14.844	1.76
	O	36.116	8.899	2.539
	H	36.054	9.943	2.555
	H	36.322	8.589	3.564
	O	41.807	24.431	27.391
	H	42.292	25.315	27.722
	H	41.425	23.898	28.198
	O	34.087	13.226	36.871
	H	33.198	12.69	36.587
	H	34.57	13.416	35.977
	O	38.746	6.782	6.842
	H	38.678	5.983	7.517
	H	38.637	6.376	5.896
	O	25.793	5.846	20.523
	H	24.91	5.684	20.048
	H	26.184	6.761	20.182
	O	39.492	38.005	5.108
	H	39.732	38.506	6.003
	H	38.602	38.467	4.736
	O	42.815	18.564	40.079
	H	43.644	19.245	39.86
	H	42.246	18.815	39.235
	O	28.159	13.233	40.382
	H	28.627	12.488	39.766
	H	28.842	13.568	41.014
	O	10.999	19.604	23.877
	H	11.222	19.544	24.913
	H	10.052	19.175	23.826
	O	8.739	1.354	19.497
	H	9.519	1.314	20.225
	H	9.176	1.877	18.647
	O	10.823	43.783	15.103
	H	10.274	44.594	15.411
	H	10.388	42.866	15.514
	O	21.425	14.118	14.523
	H	21.882	14.775	13.88
	H	20.377	14.256	14.404
	O	7.601	39.282	6.167
	H	7.906	38.586	6.96
	H	6.629	38.917	5.9
	O	31.803	24.839	2.244
	H	32.818	24.735	2.194
	H	31.614	25.815	2.549
	O	23.399	6.764	34.418
	H	24.433	6.796	34.491
	H	23.065	7.188	33.545
	O	27.07	2.884	13.508
	H	27.778	2.148	13.305
	H	26.121	2.408	13.723
	O	12.097	24.433	2.663
	H	11.841	25.414	3.043
	H	12.464	24.569	1.699
	O	37.423	3.857	10.406
	H	36.762	4.279	11.067
	H	37.952	3.309	11.148
	O	26.827	33.423	6.376
	H	26.973	34.087	7.169
	H	26.298	32.612	6.744
	O	24.446	2.878	42.952
	H	23.833	2.098	42.566
	H	25.115	2.321	43.561
	O	16.842	41.29	34.761
	H	17.879	41.208	34.557
	H	16.546	42.217	34.297
	O	18.779	17.415	12.262
	H	18.739	17.528	13.325
	H	18.553	16.458	11.884
	O	22.806	35.217	34.8
	H	22.613	34.446	35.447
	H	23.266	34.794	33.907
	O	22.217	19.69	37.909
	H	23.013	19.04	38.234
	H	21.343	19.276	38.359
	O	42.26	25.918	7.224
	H	42.063	25.309	6.347
	H	41.273	25.835	7.67
	O	36.714	4.093	42.218
	H	36.87	4.6	43.107
	H	36.913	4.698	41.427
	O	27.952	31.355	10.29
	H	28.327	31.647	9.327
	H	26.942	31.078	10.194
	O	32.584	10.212	30.775
	H	33.356	10.902	30.654
	H	32.577	10.018	31.797
	O	28.8	22.27	15.968
	H	28.148	21.498	15.744
	H	29.763	21.928	16.117
	O	14.681	35.806	24.658
	H	15.124	36.499	25.285
	H	13.764	36.169	24.451
	O	38.558	25.016	28.94
	H	39.226	24.216	29.193
	H	39.018	25.86	29.439
	O	26.504	12.983	5.552
	H	25.672	12.686	6.135
	H	27.301	12.295	5.694
	O	35.87	30.175	32.296
	H	36.568	29.476	32.563
	H	35.991	29.92	31.262
	O	27.148	3.241	6.862
	H	26.304	2.683	7.272
	H	27.708	2.404	6.525
	O	31.273	32.348	42.179
	H	31.4	31.406	42.698
	H	30.585	32.112	41.404
	O	36.888	8.408	13.394
	H	37.378	7.53	13.737
	H	35.845	8.221	13.394
	O	7.301	38.754	15.121
	H	7.027	39.597	15.689
	H	7.749	39.153	14.23
	O	38.632	43.302	8.579
	H	38.665	43.203	9.627
	H	38.126	42.491	8.128
	O	11.671	4.526	13.398
	H	11.593	3.915	12.599
	H	12.667	4.839	13.508
	O	28.281	32.04	38.926
	H	29.198	31.523	39.024
	H	28.451	33.097	38.696
	O	38.083	29.627	39.25
	H	37.872	28.675	38.678
	H	37.116	30.09	39.245
	O	5.601	37.524	7.647
	H	5.893	38.234	8.368
	H	5.167	37.942	6.854
	O	2.875	32.856	18.422
	H	3.3	33.662	18.992
	H	3.616	32.516	17.848
	O	11.3	17.424	10.554
	H	11.85	16.886	11.363
	H	10.369	17.725	10.958
	O	31.669	34.422	39.112
	H	30.828	34.983	38.765
	H	32.526	34.938	38.98
	O	4.643	7.781	41.313
	H	3.592	7.602	41.29
	H	5.139	6.874	41.296
	O	32.551	42.532	38.141
	H	32.532	43.581	38.229
	H	32.671	42.256	39.122
	O	30.469	24.978	40.404
	H	31.131	24.458	41.032
	H	30.256	25.815	40.971
	O	33.229	39.498	43.574
	H	33.674	39.295	42.627
	H	33.673	38.76	44.162
	O	26.709	5.934	27.126
	H	25.854	6.224	27.69
	H	26.268	5.74	26.19
	O	38.829	3.652	38.711
	H	38.293	4.389	39.253
	H	39.16	4.226	37.876
	O	27.189	36.552	22.816
	H	27.67	36.304	21.859
	H	27.859	37.066	23.488
	O	22.272	30.388	17.826
	H	22.85	29.446	17.93
	H	22.81	30.97	17.162
	O	26.695	19.74	29.321
	H	26.442	18.925	29.996
	H	25.845	19.816	28.662
	O	10.595	20.111	16.074
	H	11.406	20.323	15.415
	H	10.234	21.057	16.189
	O	27.599	3.956	10.558
	H	27.756	4.358	11.493
	H	27.007	4.717	10.093
	O	28.352	28.073	2.73
	H	28.098	28.17	3.718
	H	27.462	27.955	2.214
	O	20.279	15.599	17.319
	H	19.441	16.175	17.037
	H	20.847	15.415	16.499
	O	9.894	22.613	26.911
	H	10.368	21.722	27.071
	H	9.552	22.525	25.991
	O	29.694	37.765	18.596
	H	29.326	37.618	19.581
	H	30.55	37.155	18.516
	O	8.492	8.247	7.172
	H	9.317	7.615	7.377
	H	7.894	7.686	6.541
	O	35.401	44.823	23.755
	H	34.923	44.691	22.802
	H	35.253	45.794	24.003
	O	42.384	16.315	29.541
	H	42.789	16.914	28.787
	H	42.802	15.311	29.514
	O	23.584	12.471	33.969
	H	23.096	11.767	33.314
	H	23.269	12.114	34.872
	O	42.706	41.36	31.787
	H	43.088	42.305	32.122
	H	43.578	40.739	31.76
	O	42.9	11.12	21.937
	H	43.015	10.859	20.966
	H	43.853	10.674	22.311
	O	16.323	11.383	26.401
	H	16.314	10.455	26.001
	H	17.335	11.749	26.505
	O	33.526	30.526	23.348
	H	33	29.59	23.092
	H	33.944	30.399	24.29
	O	2.615	1.25	8.354
	H	2.531	1.739	9.289
	H	2.587	0.238	8.467
	O	7.29	4.147	24.264
	H	7.472	3.956	25.284
	H	7.666	5.113	24.118
	O	40.765	23.225	19.08
	H	40.549	22.599	19.886
	H	40.673	24.232	19.441
	O	8.372	31.491	29.441
	H	9.401	31.136	29.375
	H	8.359	31.935	30.369
	O	33.365	19.458	13.003
	H	32.507	19.739	13.55
	H	33.682	20.287	12.408
	O	30.697	37.176	34.532
	H	29.846	37.779	34.377
	H	30.668	36.353	33.729
	O	7.477	20.007	29.031
	H	7.709	21.029	29.137
	H	8.349	19.504	29.389
	O	36.023	19.412	4.159
	H	36.21	20.466	4.224
	H	35.119	19.218	4.756
	O	5.387	36.655	26.347
	H	5.668	37.627	26.291
	H	4.501	36.829	26.878
	O	25.101	35.951	26.126
	H	26.028	36.182	26.588
	H	24.559	36.831	25.939
	O	1.837	3.297	39.997
	H	1.711	4.185	39.395
	H	2.123	3.581	40.966
	O	15.816	6.084	35.21
	H	16.429	6.726	34.624
	H	16.376	5.883	36.094
	O	20.555	1.207	8.225
	H	19.531	1.317	8.359
	H	20.653	0.449	7.463
	O	39.29	37.171	40.933
	H	39.691	37.227	39.965
	H	39.478	38.159	41.266
	O	11.748	42.657	21.96
	H	11.054	41.948	22.286
	H	11.159	43.538	21.703
	O	40.706	10.278	43.238
	H	40.788	10.615	42.256
	H	41.556	10.662	43.693
	O	25.684	27.553	1.475
	H	24.895	28.077	1.92
	H	25.37	27.243	0.558
	O	26.751	17.138	7.678
	H	26.891	16.987	8.709
	H	27.113	16.245	7.232
	O	18.564	37.669	5.377
	H	19.006	37.762	4.448
	H	19.055	38.407	5.93
	O	13.179	9.842	2.456
	H	13.875	10.499	2.873
	H	12.516	10.425	1.812
	O	15.98	45.832	32.254
	H	16.546	44.915	32.191
	H	16.49	46.487	32.866
	O	12.004	35.97	43.223
	H	12.086	34.893	43.159
	H	11.186	36.113	42.509
	O	42.769	33.589	15.374
	H	42.785	34.563	15.015
	H	42.864	33.712	16.41
	O	9.845	10.025	24.906
	H	9.666	9.053	25.247
	H	10.462	10.425	25.704
	O	23.219	23.651	35.487
	H	22.23	23.505	35.045
	H	23.645	22.656	35.557
	O	17.348	38.865	22.361
	H	17.083	38.449	21.453
	H	17.222	39.905	22.323
	O	10.796	1.699	29.75
	H	10.851	0.777	29.187
	H	10.651	1.458	30.832
	O	37.886	32.25	17.845
	H	37.307	31.564	17.384
	H	37.198	33.092	18
	O	10.134	27.672	40.299
	H	10.574	26.964	41.006
	H	10.272	28.589	40.766
	O	24.295	3.726	32.456
	H	23.969	2.722	32.829
	H	24.936	4.119	33.222
	O	43.243	37.68	28.576
	H	42.945	37.518	29.579
	H	43.607	36.856	28.127
	O	43.434	14.05	28.378
	H	42.992	13.068	28.22
	H	44.247	14.243	27.799
	O	32.181	28.501	37.758
	H	32.646	28.341	36.791
	H	31.635	27.633	38.016
	O	33.944	32.934	35.682
	H	32.885	33.167	35.716
	H	34.37	33.564	36.398
	O	43.831	32.618	25.427
	H	44.604	31.905	25.427
	H	44.095	33.326	24.653
	O	26.968	42.356	44.671
	H	26.732	43.328	44.303
	H	26.975	42.432	45.686
	O	39.549	34.684	32.642
	H	39.039	33.86	32.764
	H	38.98	35.492	33.036
	O	1.918	31.907	12.136
	H	2.296	31.067	12.745
	H	2.446	31.732	11.228
	O	41.448	38.038	36.366
	H	41.969	38.911	36.536
	H	41.926	37.473	35.636
	O	33.976	29.475	25.788
	H	33.946	29.14	26.789
	H	32.979	29.615	25.426
	O	30.822	20.346	28.962
	H	30.704	21.412	29.029
	H	29.932	20.199	28.31
	O	25.966	11.717	36.588
	H	25.788	12.08	37.578
	H	26.326	12.556	36.061
	O	25.654	17.408	45.605
	H	25.319	17.233	46.644
	H	26.679	17.128	45.688
	O	36.319	10.533	34.816
	H	37.077	10.238	35.456
	H	36.741	10.257	33.892
	O	23.093	34.602	40.721
	H	23.415	33.591	40.516
	H	22.76	34.517	41.763
	O	11.343	27.869	19.95
	H	11.203	27.271	19.147
	H	10.831	27.588	20.814
	O	20.736	18.958	7.628
	H	21.66	18.559	7.992
	H	20.068	18.273	8.071
	O	30.867	18.512	4.42
	H	30.105	18.734	5.157
	H	30.516	18.74	3.457
	O	5.208	36.41	33.574
	H	5.272	36.236	34.595
	H	4.406	35.867	33.2
	O	39.04	18.312	5.277
	H	39.684	17.515	5.063
	H	38.387	18.488	4.417
	O	29.939	19.728	16.799
	H	29.797	18.763	16.439
	H	29.002	19.897	17.204
	O	24.752	21.322	25.334
	H	24.097	22.104	25.527
	H	25.646	21.698	24.924
	O	5.343	42.874	28.508
	H	4.955	41.867	28.287
	H	5.74	42.587	29.442
	O	1.585	18.751	30.848
	H	2.491	19.279	30.98
	H	1.605	17.967	31.565
	O	16.748	27.476	28.693
	H	16.354	28.295	29.213
	H	17.409	27.914	28.017
	O	35.583	18.484	32.141
	H	35.67	18.342	31.025
	H	36.575	18.3	32.399
	O	17.677	8.152	34.242
	H	17.465	8.389	33.203
	H	17.886	9.053	34.747
	O	20.619	1.118	42.824
	H	20.916	1.175	43.813
	H	19.954	1.898	42.761
	O	25.846	24.903	15.862
	H	26.804	25.363	15.95
	H	25.847	24.463	14.907
	O	8.322	34.886	10.841
	H	8.536	34.433	11.853
	H	9.196	35.174	10.287
	O	29.446	43.614	6.97
	H	28.733	43.907	6.338
	H	30.416	43.897	6.558
	O	44.098	18.157	27.99
	H	45.04	17.71	27.618
	H	44.433	18.591	28.904
	O	24.152	26.005	30.381
	H	24.646	26.955	30.247
	H	24.341	25.618	29.447
	O	35.389	30.545	16.731
	H	34.393	30.547	17.033
	H	35.856	29.779	17.344
	O	26.236	5.152	34.496
	H	27.222	4.749	34.344
	H	26.305	6.227	34.383
	O	29.208	22.061	24.563
	H	28.154	22.173	24.322
	H	29.568	22.462	23.662
	O	25.344	28.387	29.778
	H	26.083	28.617	29.002
	H	24.639	29.121	29.705
	O	8.476	36.349	34.162
	H	8.188	35.386	34.498
	H	8.161	36.485	33.17
	O	18.591	15.147	35.918
	H	18.261	16.068	36.33
	H	18.245	14.433	36.599
	O	20.871	31.06	34.318
	H	20.337	31.379	33.458
	H	21.836	31.359	34.08
	O	43.392	3.524	11.81
	H	43.69	3.778	10.836
	H	43.872	2.599	11.935
	O	33.392	28.167	35.306
	H	33.871	29.079	35.235
	H	34.076	27.478	35.008
	O	28.749	17.165	20.006
	H	28.472	17.657	20.889
	H	28.695	17.773	19.17
	O	30.273	8.33	37.163
	H	29.852	7.405	36.897
	H	31.154	8.107	37.622
	O	32.398	5.467	40.44
	H	31.332	5.455	40.41
	H	32.751	4.767	39.728
	O	21.08	5.294	42.402
	H	20.395	5.992	42.913
	H	22.014	5.19	42.925
	O	18.845	31.834	25.313
	H	19.654	32.056	24.61
	H	17.847	32.056	24.956
	O	29.407	35.759	25.169
	H	29.038	34.787	24.946
	H	30.106	35.738	26.01
	O	7.132	24.994	32.984
	H	8.106	25.182	32.664
	H	7.197	25.378	34.022
	O	45.012	19	30.231
	H	46.01	18.941	30.564
	H	44.54	18.386	30.991
	O	13.103	3.903	30.154
	H	12.567	4.77	30.504
	H	12.336	3.206	30.266
	O	22.328	13.037	45.85
	H	23.124	13.492	45.265
	H	22.796	12.592	46.684
	O	35.417	16.881	38.945
	H	34.506	16.427	38.522
	H	35.499	16.41	39.859
	O	16.975	8.15	4.826
	H	16.989	7.365	4.146
	H	16.844	9.035	4.189
	O	16.996	19.129	17.722
	H	17.549	19.869	18.191
	H	15.98	19.522	17.828
	O	34.873	38.409	22.581
	H	34.583	39.376	22.973
	H	35.666	38.068	23.226
	O	23.689	31.326	15.801
	H	24.746	31.271	16.175
	H	23.707	31.961	15.01
	O	1.784	16.769	32.66
	H	2.675	16.516	32.079
	H	1.048	16.057	32.308
	O	3.3	0.57	1.81
	H	3.553	0.022	2.647
	H	3.86	0.107	1.043
	O	27.035	5.642	31.483
	H	27.262	5.025	32.313
	H	27.355	5.148	30.617
	O	26.535	40.919	27.272
	H	25.553	41.295	27.307
	H	26.578	40.606	26.283
	O	28.662	27.69	36.96
	H	29.227	27.752	36.092
	H	29.281	27.391	37.749
	O	0.458	0.708	27.985
	H	-0.23	0.899	28.707
	H	0.628	1.681	27.569
	O	13.668	43.864	18.524
	H	14.122	42.914	18.725
	H	14.25	44.411	19.189
	O	19.942	26.816	21.272
	H	18.954	26.946	21.395
	H	20.127	26.804	20.24
	O	32.264	23.925	30.321
	H	31.317	23.503	29.984
	H	32.364	24.914	30.043
	O	16.863	33.864	3.509
	H	17.424	33.15	4.142
	H	16.938	33.411	2.553
	O	23.585	28.254	40.184
	H	23.101	28.973	40.79
	H	23.113	27.34	40.146
	O	6.597	16.989	4.547
	H	6.481	16.915	5.631
	H	5.609	16.682	4.196
	O	9.875	30.949	33.126
	H	10.484	30.612	32.372
	H	10.459	30.864	33.943
	O	45.104	28.049	14.391
	H	45.433	27.211	13.838
	H	44.582	28.667	13.745
	O	11.172	31.012	28.937
	H	11.077	32.053	28.893
	H	11.741	31.078	29.808
	O	36.362	8.174	24.935
	H	37.256	7.613	25.156
	H	35.545	7.532	25.147
	O	4.657	11.447	29.236
	H	5.446	10.98	28.698
	H	4.321	12.314	28.692
	O	39.809	28.758	18.417
	H	39.855	29.356	19.282
	H	40.432	29.274	17.678
	O	34.368	7.23	27.895
	H	34.448	6.602	27.072
	H	35.207	7.237	28.488
	O	24.632	42.36	15.093
	H	25.578	42.794	15.262
	H	23.854	43.104	15.081
	O	38.198	39.609	30.179
	H	37.373	40.093	30.538
	H	38.833	39.434	31.003
	O	33.866	40.204	19.825
	H	34.895	40.255	20.056
	H	33.404	39.453	20.451
	O	45.341	35.052	16.598
	H	46.11	35.796	16.625
	H	44.778	35.122	15.75
	O	35.353	36.521	30.899
	H	35.614	37.119	31.688
	H	34.457	36.053	31.256
	O	21.964	22.356	6.561
	H	20.914	22.241	6.643
	H	22.308	22.106	5.581
	O	43.957	35.899	14.234
	H	43.417	36.757	14.521
	H	43.359	35.341	13.566
	O	18.03	13.3	30.896
	H	18.968	13.759	30.979
	H	17.341	13.916	30.401
	O	22.096	23.064	24.878
	H	21.099	22.664	24.889
	H	22.31	23.051	23.823
	O	19.492	22.105	25.196
	H	18.838	22.951	25.139
	H	19.167	21.594	26.071
	O	36.042	21.958	11.749
	H	36.598	22.573	12.386
	H	36.771	21.284	11.493
	O	34.372	2.511	38.641
	H	35.249	2.509	39.176
	H	33.802	1.815	39.134
	O	40.189	34.078	38.407
	H	40.451	34.966	38.01
	H	41.219	33.693	38.699
	O	4.811	32.931	6.87
	H	4.127	32.504	6.175
	H	4.417	33.87	7.109
	O	24.387	12.396	25.177
	H	23.639	11.891	25.73
	H	25.055	12.709	25.989
	O	7.318	3.651	27.212
	H	6.536	2.996	26.989
	H	7.886	3.155	27.945
	O	36.389	37.99	0.886
	H	37.43	38.138	0.747
	H	36.04	38.921	1.339
	O	2.98	43.756	29.478
	H	3.892	43.401	29.067
	H	3.142	44.772	29.63
	O	44.329	34.551	23.311
	H	43.563	35.074	23.821
	H	43.771	34.086	22.52
	O	40.615	15.415	44.32
	H	39.853	15.947	44.744
	H	40.305	15.294	43.366
	O	24.867	44.004	3.394
	H	25.229	44.52	4.244
	H	24.002	44.469	3.142
	O	18.958	9.135	29.984
	H	19.088	10.117	29.661
	H	18.54	9.186	30.921
	O	31.252	22.621	19.053
	H	31.516	21.682	18.67
	H	32.158	23.137	19.275
	O	-0.187	1.795	40.104
	H	0.631	2.442	39.809
	H	0.113	0.839	39.957
	O	45.507	37.866	31.179
	H	45.399	38.888	31.33
	H	45.996	37.687	30.273
	O	17.033	1.22	25.158
	H	17.831	1.564	25.703
	H	17.462	1.06	24.236
	O	33.11	17.417	7.445
	H	32.499	17.83	8.218
	H	33.09	18.215	6.698
	O	45.058	6.977	17.046
	H	45.909	7.506	16.699
	H	44.201	7.576	17.254
	O	5.059	28.667	23.009
	H	5.454	27.79	22.56
	H	4.725	29.378	22.292
	O	14.001	28.209	6.735
	H	14.387	27.711	5.886
	H	13.037	28.595	6.438
	O	5.433	32.601	24.71
	H	4.372	32.682	24.81
	H	5.59	31.576	24.934
	O	6.928	41.18	39.199
	H	6.608	41.826	38.423
	H	7.639	41.689	39.89
	O	9.514	10.323	32.101
	H	8.952	10.137	31.228
	H	8.907	10.099	32.96
	O	25.902	41.46	5.668
	H	25.535	40.49	5.762
	H	26.17	41.57	4.682
	O	6.936	15.521	11.763
	H	6.548	16.417	12.161
	H	6.821	14.863	12.591
	O	24.592	30.011	26.386
	H	25.544	30.109	26.873
	H	24.6	29.11	25.837
	O	35.953	25.624	40.714
	H	35.822	24.75	40.124
	H	35.445	26.467	40.206
	O	19.71	21.422	15.458
	H	19.778	20.903	14.533
	H	19.957	20.69	16.269
	O	40.622	18.073	13.85
	H	39.83	18.762	13.84
	H	40.955	18.02	14.853
	O	14.958	27.032	16.736
	H	15.889	27.567	16.688
	H	14.252	27.666	16.288
	O	1.084	31.91	3.542
	H	0.676	30.996	4.052
	H	0.335	32.237	2.973
	O	39.019	43.635	38.911
	H	38.184	43.509	39.544
	H	38.78	43.062	38.003
	O	25.564	4.567	0.9
	H	24.627	4.053	1.093
	H	25.403	5.534	0.447
	O	27.71	3.714	40.978
	H	27.152	3.123	40.37
	H	27.004	4.463	41.169
	O	24.754	37.575	29.506
	H	24.184	37.424	30.38
	H	24.35	38.225	28.768
	O	38.321	30.407	4.039
	H	38.697	29.627	3.386
	H	38.636	30.047	4.956
	O	45.306	3.027	9.69
	H	45.382	4.001	10.045
	H	45.487	2.451	10.562
	O	44.739	37.667	0.765
	H	45.059	37.524	1.763
	H	45.096	36.817	0.28
	O	2.024	34.211	44.378
	H	2.14	34.952	43.626
	H	2.609	34.536	45.156
	O	20.605	42.566	29.711
	H	21.632	42.824	29.981
	H	20.415	41.528	29.742
	O	38.992	4.548	33.905
	H	39.317	4.471	34.944
	H	38.038	5.03	33.934
	O	9.382	17.153	0.384
	H	8.62	17.361	1.053
	H	10.228	17.416	0.895
	O	29.41	19.183	24.697
	H	29.038	18.861	25.606
	H	29.234	20.249	24.618
	O	12.001	40.134	8.662
	H	12.851	40.622	9.074
	H	11.371	40.751	8.106
	O	13.853	19.25	0.818
	H	12.87	18.95	0.751
	H	14.433	18.337	0.772
	O	20.725	25.099	13.466
	H	20.167	25.482	12.632
	H	20.075	25.064	14.231
	O	10.967	43.066	2.315
	H	10.493	42.877	1.397
	H	10.364	43.813	2.675
	O	10.575	26.804	36.937
	H	10.585	27.381	37.836
	H	11.584	26.796	36.677
	O	5.845	5.237	21.693
	H	6.839	5.434	21.877
	H	5.839	4.246	21.295
	O	26.726	10.565	42.248
	H	26.947	11.074	43.161
	H	27.677	10.411	41.795
	O	28.446	43.396	26.986
	H	29.29	43.158	26.39
	H	27.653	42.766	26.709
	O	7.031	25.437	15.593
	H	6.917	26.202	16.28
	H	6.869	24.627	16.162
	O	21.428	18.613	11.277
	H	21.98	18.474	10.381
	H	20.643	17.903	11.367
	O	18.119	24.341	24.083
	H	17.054	24.365	24.061
	H	18.276	25.268	24.525
	O	12.506	20.537	41.419
	H	12.661	19.538	41.089
	H	12.35	20.356	42.433
	O	11.325	7.317	21.132
	H	11.655	7.088	20.204
	H	11.924	6.845	21.855
	O	22.88	1.99	38.67
	H	22.426	1.2	38.179
	H	23.649	2.508	38.198
	O	6.242	38.326	2.363
	H	6.064	39.372	2.398
	H	5.62	37.865	1.608
	O	41.37	34.735	1.552
	H	40.534	35.016	0.881
	H	42.289	34.703	0.965
	O	38.453	30.089	12.013
	H	37.473	29.888	11.843
	H	38.613	29.934	13.049
	O	17.328	32.553	21.279
	H	16.647	33.232	21.701
	H	17.972	33.212	20.709
	O	28.626	20.065	27.45
	H	27.907	19.673	28.161
	H	28.21	20.988	27.073
	O	17.105	21.944	30.252
	H	18.074	22.091	29.815
	H	17.075	20.885	30.215
	O	31.088	39.81	17.126
	H	31.153	40.729	17.573
	H	30.58	39.074	17.659
	O	13.606	23.125	15.341
	H	14.139	23.699	14.556
	H	14.276	22.496	15.94
	O	9.663	26.366	15.022
	H	10.095	25.714	14.316
	H	8.69	26.132	15.136
	O	14.747	27.626	33.782
	H	14.465	26.893	33.104
	H	15.809	27.644	33.946
	O	41.747	30.874	25.242
	H	42.606	31.483	25.442
	H	42.166	29.896	25.562
	O	28.199	21.309	31.159
	H	27.584	20.89	30.395
	H	27.591	22.094	31.54
	O	3.9	12.702	0.588
	H	4.151	12.599	1.616
	H	2.911	12.385	0.353
	O	34.365	4.135	27.758
	H	34.385	3.928	28.777
	H	33.33	4.326	27.501
	O	33.655	44.903	17.868
	H	34.634	44.987	18.339
	H	33.246	43.917	17.97
	O	22.573	38.895	4.123
	H	22.508	37.956	3.677
	H	22.435	39.69	3.415
	O	0.127	45.302	38.867
	H	-0.251	44.488	39.381
	H	0.824	45.028	38.165
	O	22.52	30.129	12.256
	H	22.719	29.158	12.679
	H	23.532	30.566	12.228
	O	2.238	41.588	33.965
	H	2.118	42.358	34.64
	H	2.954	41.973	33.279
	O	31.149	41.186	3.973
	H	31.682	41.874	4.54
	H	31.49	40.201	4.125
	O	5.948	32.954	22.077
	H	5.8	32.846	23.091
	H	6.29	33.966	21.88
	O	15.923	33.597	15.099
	H	15.389	34.124	15.788
	H	16.283	32.795	15.614
	O	26.941	8.628	29.329
	H	26.48	8.538	28.446
	H	26.357	8.198	30.086
	O	31.838	18.898	23.465
	H	32.537	19.128	24.241
	H	30.965	18.833	24.072
	O	9.226	33.071	43.978
	H	9.269	33.838	44.779
	H	8.858	32.215	44.537
	O	46.165	29.036	38.553
	H	45.385	28.925	37.862
	H	45.579	28.862	39.388
	O	7.187	0.979	31.106
	H	7.478	-0.068	30.975
	H	6.55	0.981	31.951
	O	16.198	24.237	27.635
	H	17.052	24.774	27.399
	H	15.385	24.917	27.379
	O	23.014	26.424	2.588
	H	22.39	26.967	1.925
	H	23.221	25.494	2.18
	O	20.007	37.962	40.122
	H	20.9	37.502	39.739
	H	19.573	38.718	39.56
	O	8.46	16.473	25.569
	H	9.076	15.847	24.925
	H	8.932	16.434	26.571
	O	5.616	16.346	25.36
	H	6.694	16.333	25.266
	H	5.427	16.559	26.388
	O	12.033	26.02	27.602
	H	11.74	26.978	27.942
	H	11.47	25.305	28.151
	O	12.311	3.08	33.526
	H	13.349	3.247	33.523
	H	12.298	2.061	33.539
	O	26.027	40.876	12.453
	H	25.874	40.778	11.4
	H	25.093	40.81	12.901
	O	23.777	31.832	36.622
	H	22.791	32.204	36.914
	H	23.675	30.824	37.023
	O	28.166	30.513	36.76
	H	28.329	29.506	36.994
	H	28.008	31.101	37.588
	O	24.551	21.007	35.038
	H	24.584	20.064	35.441
	H	24.662	20.764	34.057
	O	32.505	9.071	33.119
	H	33.245	8.667	33.778
	H	31.776	8.297	33.036
	O	12.31	8.98	27.595
	H	12.676	8.848	28.544
	H	11.681	8.146	27.599
	O	11.175	17.425	35.167
	H	10.513	17.73	35.95
	H	10.589	17.131	34.357
	O	27.972	31.011	25.71
	H	27.253	30.951	24.911
	H	28.688	30.279	25.511
	O	38.847	37.442	33.599
	H	38.009	37.765	33.051
	H	39.765	37.781	33.158
	O	22.442	11.033	26.714
	H	21.909	10.301	27.199
	H	22.255	11.887	27.331
	O	7.918	5.997	42.953
	H	7.941	6.538	43.851
	H	8.321	5.07	43.177
	O	12.394	7.182	37.209
	H	12.557	7.155	36.194
	H	11.444	6.734	37.382
	O	16.532	19.423	21.64
	H	16.798	19.412	22.656
	H	17.406	19.761	21.109
	O	10.221	43.378	29.129
	H	10.677	42.964	30.008
	H	10.798	44.217	28.713
	O	21.429	1.887	31.453
	H	20.595	1.711	30.747
	H	22.313	2.017	30.89
	O	10.854	39.663	2.867
	H	11.108	40.253	2.012
	H	10.217	38.974	2.472
	O	30.178	6.913	20.711
	H	29.398	6.511	21.298
	H	30.574	7.577	21.43
	O	45.046	29.753	18.966
	H	44.758	29.249	19.917
	H	45.912	29.231	18.663
	O	36.081	27.064	3.62
	H	35.957	27.262	4.638
	H	35.425	26.259	3.422
	O	30.877	35.786	27.389
	H	31.635	36.544	27.621
	H	30.787	35.213	28.288
	O	31.463	43.611	10.429
	H	30.68	42.954	10.138
	H	31.724	43.359	11.404
	O	13.037	38.535	43.649
	H	12.325	37.849	43.344
	H	13.002	39.358	43.021
	O	35.395	27.011	6.343
	H	35.658	27.375	7.312
	H	34.402	27.374	6.229
	O	5.555	23.845	31.128
	H	4.889	23.516	31.857
	H	6.116	24.521	31.818
	O	40.216	39.592	17.677
	H	39.917	38.605	17.999
	H	39.379	39.84	17.065
	O	33.554	10.45	18.307
	H	34.586	10.585	18.428
	H	33.206	11.392	18.003
	O	22.718	36.091	2.885
	H	21.734	35.834	2.63
	H	23.024	35.385	3.568
	O	40.824	24.718	16.301
	H	40.623	23.687	16.181
	H	41.847	24.9	15.979
	O	13.51	17.018	12.429
	H	13.401	18.098	12.378
	H	14.313	16.887	13.087
	O	23.843	16.568	24.101
	H	23.973	15.682	23.532
	H	24.155	17.471	23.671
	O	39.332	31.523	37.575
	H	39.526	32.556	37.808
	H	38.738	31.066	38.367
	O	25.883	8.392	10.689
	H	25.439	9.335	10.442
	H	26.508	8.517	11.531
	O	23.844	34.552	24.189
	H	24.539	34.925	24.893
	H	22.898	34.819	24.478
	O	44.218	19.78	12.229
	H	43.211	20.076	12.32
	H	44.506	19.284	13.154
	O	38.926	37.405	36.33
	H	39.93	37.576	36.458
	H	38.863	37.581	35.331
	O	23.42	14.859	4.951
	H	24.024	14.2	5.429
	H	23.159	15.722	5.452
	O	16.958	2.723	14.282
	H	16.75	2.764	13.222
	H	17.416	3.661	14.529
	O	35.284	42.423	33.702
	H	35.507	43.34	34.143
	H	34.297	42.193	33.955
	O	34.77	19.595	20.719
	H	35.503	19.037	20.144
	H	33.897	19.323	20.256
	O	43.559	1.015	18.458
	H	44.383	0.545	18.912
	H	43.978	1.393	17.526
	O	40.478	26.314	25.912
	H	39.442	26.537	26.154
	H	40.616	25.401	26.403
	O	8.829	45.377	36.725
	H	8.338	45.821	35.879
	H	8.07	45.237	37.45
	O	25.465	0.617	27.505
	H	25.895	0.687	28.47
	H	26.288	0.611	26.866
	O	27.338	8.516	13.097
	H	27.023	7.571	13.515
	H	28.338	8.214	12.694
	O	22.17	5.671	26.372
	H	22.04	6.042	25.412
	H	23.13	5.814	26.671
	O	19.893	18.616	38.663
	H	20.112	17.578	38.403
	H	18.919	18.806	38.457
	O	5.604	2.251	23.237
	H	6.038	2.9	23.897
	H	4.602	2.381	23.626
	O	29.393	42.452	0.787
	H	29.358	41.491	1.153
	H	30.312	42.891	1.012
	O	22.835	30.024	42.446
	H	23.203	30.022	43.468
	H	21.842	29.986	42.584
	O	2.373	22.823	29.467
	H	2.502	23.448	30.258
	H	1.327	22.708	29.372
	O	17.173	14.14	38.158
	H	16.253	14.158	37.634
	H	17.222	15.039	38.798
	O	22.193	44.606	20.136
	H	21.881	45.101	19.229
	H	21.694	43.667	20.032
	O	23.643	29.09	37.621
	H	23.798	28.851	38.614
	H	22.58	28.972	37.544
	O	36.677	32.922	5.188
	H	36.926	32.302	4.382
	H	37.317	33.775	5.062
	O	34.55	39.403	38.157
	H	34.424	39.643	39.21
	H	34.285	38.367	38.214
	O	20.586	16.53	44.234
	H	21.649	16.51	44.479
	H	20.234	15.723	44.75
	O	29.675	39.681	29.993
	H	29.99	40.612	29.606
	H	28.65	39.747	30.103
	O	28.985	28.66	39.91
	H	29.148	27.9	40.679
	H	27.942	28.704	39.823
	O	44.663	27.795	21.234
	H	43.824	28.098	21.842
	H	44.422	26.799	20.935
	O	23.787	1.866	19.009
	H	24.58	1.43	19.568
	H	23.322	1.046	18.562
	O	23.93	43.972	0.163
	H	24.142	44.971	0.258
	H	24.849	43.596	0.591
	O	20.476	10.276	22.274
	H	21.216	9.747	22.862
	H	19.661	10.483	22.884
	O	15.334	15.565	30.275
	H	15.755	15.866	29.391
	H	14.3	15.574	30.268
	O	6.885	35.924	31.562
	H	6.745	34.968	31.122
	H	6.324	35.809	32.494
	O	15.58	24.898	7.182
	H	15.778	24.01	6.641
	H	14.689	25.332	6.79
	O	23.718	25.288	17.847
	H	22.823	25.049	17.369
	H	24.479	25.299	17.094
	O	2	24.718	7.254
	H	2.512	23.978	7.826
	H	0.996	24.504	7.433
	O	1.095	24.218	19.165
	H	1.371	23.214	19.296
	H	0.048	24.276	18.972
	O	37.823	4.659	30.869
	H	37.82	4.452	29.855
	H	37.368	3.8	31.294
	O	0.517	24.85	35.294
	H	0.34	24.981	34.252
	H	-0.251	24.287	35.611
	O	24.521	42.35	18.988
	H	23.936	41.801	18.339
	H	24.303	43.349	18.758
	O	13.034	44.361	36.94
	H	12.744	45.141	37.607
	H	12.172	44.15	36.307
	O	14.179	0.17	2.602
	H	14.034	0.775	1.793
	H	13.229	-0.059	3.024
	O	6.747	42.005	5.448
	H	7.481	41.344	5.745
	H	5.838	41.499	5.212
	O	1.759	26.491	29.831
	H	2.429	26.422	29.066
	H	2.138	25.898	30.587
	O	10.59	13.924	17.699
	H	10.822	14.833	17.267
	H	11.011	14.008	18.657
	O	23.658	25.856	37.186
	H	22.946	26.486	36.73
	H	23.334	24.848	36.959
	O	5.323	3.436	5.529
	H	5.549	2.861	4.61
	H	4.453	4.057	5.406
	O	24.457	19.061	19.172
	H	24.89	18.461	19.954
	H	24.698	18.692	18.195
	O	34.404	43.541	12.848
	H	34.4	44.15	13.693
	H	35.091	43.987	12.225
	O	29.167	10.257	40.846
	H	28.57	10.056	40.023
	H	29.815	9.447	41.031
	O	10.284	9.125	10.686
	H	10.387	9.375	11.702
	H	11.281	8.703	10.408
	O	24.144	13.615	30.284
	H	23.659	12.63	30.2
	H	23.999	13.967	31.267
	O	1.411	11.602	45.653
	H	0.584	10.919	45.562
	H	0.972	12.56	45.357
	O	42.995	33.726	35.543
	H	42.819	32.834	35.02
	H	42.646	33.439	36.491
	O	23.573	31.937	40.413
	H	23.32	31.186	41.105
	H	24.306	31.501	39.737
	O	5.589	14.053	5.324
	H	4.754	14.659	5.523
	H	5.301	13.422	4.499
	O	11.301	20.951	13.292
	H	10.431	20.912	12.667
	H	11.69	21.875	12.999
	O	20.287	45.311	39.349
	H	19.277	45.009	39.073
	H	20.122	45.247	40.404
	O	9.087	42.153	40.427
	H	9.251	42.462	39.408
	H	9.724	42.733	41.069
	O	32.426	5.783	34.595
	H	31.806	6.518	34.906
	H	32.89	5.4	35.44
	O	11.382	33.936	4.275
	H	10.771	34.762	4.405
	H	12.219	34.2	3.796
	O	7.942	38.59	38.395
	H	7.925	39.616	38.663
	H	6.918	38.252	38.192
	O	24.708	22.226	13.574
	H	24.34	23.197	13.679
	H	24.624	22.014	12.58
	O	24.683	6.885	45.615
	H	24.123	7.396	46.322
	H	24.856	7.603	44.868
	O	13.378	33.565	39.804
	H	14.058	33.985	40.503
	H	13.941	33.454	38.91
	O	36.41	19.879	43.571
	H	35.828	20.665	43.174
	H	36.801	19.391	42.718
	O	34.702	22.324	5.891
	H	35.707	22.489	5.518
	H	34.652	21.514	6.518
	O	18.903	5.146	18.218
	H	18.678	5.837	17.44
	H	17.988	4.711	18.43
	O	25.845	15.259	13.146
	H	25.233	14.603	12.62
	H	26.372	14.674	13.87
	O	16.609	16.277	27.966
	H	16.419	17.276	28.032
	H	16.973	16.071	27.02
	O	45.116	34.876	3.682
	H	44.887	35.904	3.405
	H	46.047	34.979	4.165
	O	6.847	28.429	8.432
	H	6.638	28.04	7.482
	H	6.513	29.43	8.311
	O	21.816	22.25	37.694
	H	22.65	22.586	38.307
	H	22.067	21.277	37.486
	O	37.51	14.126	18.207
	H	36.541	13.96	17.804
	H	38.064	14.327	17.331
	O	26.78	8.779	2.392
	H	26.736	9.761	1.938
	H	27.415	8.273	1.688
	O	42.79	33.274	38.273
	H	43.031	34.225	38.774
	H	43.734	32.877	38.048
	O	3.29	12.908	32.236
	H	3.708	12.906	33.171
	H	3.355	11.842	32.088
	O	8.543	25.209	43.954
	H	8.232	25.53	44.91
	H	9.485	25.648	43.798
	O	35.411	30.623	35.682
	H	34.866	31.489	35.503
	H	36.244	30.723	35.065
	O	5.591	15.417	39.918
	H	6.267	16.242	39.831
	H	5.567	15.132	40.952
	O	42.313	26.072	12.506
	H	43.268	26.179	12.128
	H	42.01	25.31	11.838
	O	15.041	41.828	42.962
	H	16.042	41.712	43.043
	H	14.907	42.562	43.727
	O	30.166	16.793	27.327
	H	29.282	17.077	26.903
	H	30.933	17.197	26.815
	O	25.414	30.386	9.906
	H	24.999	31.032	9.156
	H	25.025	29.512	9.605
	O	30.795	26.2	14.657
	H	30.664	26.84	13.798
	H	31.375	25.48	14.265
	O	22.69	12.373	16.049
	H	22.151	13.058	15.419
	H	22.281	12.531	16.975
	O	19.814	5.152	31.083
	H	20.347	4.785	31.916
	H	18.863	5.237	31.52
	O	21.798	44.458	24.535
	H	22.21	44.81	23.612
	H	22.55	43.798	24.867
	O	8.502	18.486	23.518
	H	8.718	17.722	24.278
	H	7.587	18.859	23.824
	O	31.901	45.883	13.533
	H	32.832	46.076	13.997
	H	31.713	44.851	13.83
	O	13.047	21.725	29.025
	H	13.708	22.298	29.646
	H	13.505	21.547	28.116
	O	6.468	13.425	36.485
	H	6.993	12.883	37.266
	H	5.659	13.708	37.066
	O	15.24	30.405	3.887
	H	14.686	30.81	3.065
	H	15.138	29.402	3.83
	O	33.116	29.094	31.452
	H	33.979	29.219	32.053
	H	32.341	29.71	31.906
	O	30.233	27.322	6.132
	H	29.181	27.302	6.283
	H	30.393	26.495	5.488
	O	15.081	7.914	29.725
	H	14.998	7.349	28.852
	H	14.129	8.13	30.185
	O	12.19	15.538	0.598
	H	12.103	15.213	-0.449
	H	11.385	15.053	1.031
	O	20.533	34.669	28.014
	H	21.318	34	28.295
	H	19.702	34.593	28.648
	O	18.216	10.38	18.126
	H	17.919	11.341	17.888
	H	18.198	9.86	17.224
	O	34.312	21.618	43.039
	H	34.836	22.517	42.93
	H	34.339	21.41	44.087
	O	17.475	10.594	35.616
	H	17.958	11.31	36.191
	H	16.562	10.368	36.132
	O	11.024	1.657	24.587
	H	10.434	2.272	23.994
	H	10.723	0.639	24.691
	O	39.214	0.188	42.546
	H	38.721	0.777	43.205
	H	39.829	0.826	41.984
	O	0.194	32.1	22.716
	H	0.693	31.786	21.875
	H	-0.06	33.094	22.41
	O	45.128	42.437	28.487
	H	45.089	41.493	27.909
	H	45.738	43.148	27.938
	O	30.899	28.507	8.879
	H	31.78	29.048	8.733
	H	31.06	27.518	8.554
	O	15.806	13.301	9.747
	H	15.326	12.933	10.646
	H	15.173	14.095	9.591
	O	23.65	36.94	36.83
	H	24.474	36.597	37.437
	H	23.607	36.403	35.959
	O	33.77	24.372	16.454
	H	33.387	25.326	16.617
	H	33.646	23.845	17.371
	O	22.666	44.147	14.729
	H	22.544	43.867	13.7
	H	21.868	43.693	15.159
	O	32.586	42.093	40.686
	H	31.631	41.703	40.948
	H	33.336	41.668	41.262
	O	31.432	40.1	23.974
	H	32.101	39.327	24.423
	H	30.443	39.69	24.042
	O	40.252	32.319	2.231
	H	40.364	32.348	3.258
	H	40.412	33.381	1.876
	O	11.037	15.542	32.528
	H	11.923	15.614	33.029
	H	11.325	15.439	31.45
	O	20.153	33.274	15.406
	H	20.379	33.286	16.432
	H	20.298	32.311	15.086
	O	5.339	44.77	0.875
	H	4.742	43.898	0.926
	H	5.657	45.019	1.895
	O	17.636	35.489	26.226
	H	17.836	36.165	25.46
	H	18.385	35.597	26.912
	O	31.156	10.295	28.584
	H	31.729	10.232	29.501
	H	31.675	11.041	28.026
	O	9.627	35.07	22.26
	H	8.612	35.137	21.965
	H	9.587	34.631	23.231
	O	22.036	10.677	12.666
	H	21.764	10.762	11.663
	H	22.253	9.671	12.721
	O	23.554	22.249	28.698
	H	23.533	21.244	28.323
	H	24.007	22.079	29.62
	O	33.833	8.643	13.353
	H	33.2	7.791	13.087
	H	33.323	9.492	13.034
	O	26.008	38.809	21.642
	H	26.315	37.862	21.949
	H	24.983	38.754	21.28
	O	44.173	25.88	36.992
	H	43.165	26.086	37.25
	H	44.472	26.684	36.342
	O	43.265	36.704	6.037
	H	43.779	36.261	6.918
	H	43.815	37.612	5.86
	O	23.875	41.887	27.428
	H	23.743	42.87	27.861
	H	23.785	42.05	26.446
	O	8.277	26.06	35.533
	H	9.052	26.462	36.134
	H	8.549	25.066	35.454
	O	1.971	4.633	35.882
	H	1.765	5.337	35.087
	H	1.401	3.812	35.52
	O	40.946	22.59	35.326
	H	40.545	22.502	34.368
	H	40.677	23.576	35.565
	O	6.242	19.969	15.647
	H	6.814	20.494	16.345
	H	5.911	20.672	14.936
	O	30.801	36.918	10.415
	H	31.608	36.271	10.49
	H	30.876	37.493	11.301
	O	4.992	16.673	28.047
	H	4.757	17.682	28.273
	H	4.125	16.198	28.333
	O	4.355	35.941	12.155
	H	3.882	36.86	11.995
	H	5.138	36.065	12.85
	O	6.978	44.844	5.762
	H	6.481	44.983	6.687
	H	6.895	43.823	5.596
	O	21.789	12.914	22.114
	H	21.142	13.589	21.59
	H	21.352	11.929	22.14
	O	5.619	18.842	40.874
	H	4.691	18.496	40.52
	H	5.67	19.864	40.65
	O	32.685	-0.152	26.209
	H	32.109	0.732	25.805
	H	33.586	0.241	26.694
	O	9.542	17.743	41.511
	H	10.004	17.814	42.504
	H	10.12	16.934	41.055
	O	2.946	28.688	26.754
	H	2.602	28.49	25.786
	H	3.564	29.557	26.593
	O	0.006	19.474	3.491
	H	1.02	19.196	3.304
	H	-0.443	18.786	4.085
	O	0.201	4.689	31.609
	H	0.812	5.135	32.338
	H	-0.734	4.884	31.939
	O	3.674	20.209	31.73
	H	3.528	20.971	31.052
	H	4.6	19.732	31.604
	O	34.51	30.053	14.316
	H	33.751	30.847	14.261
	H	35.011	30.31	15.307
	O	32.819	24.6	34.291
	H	31.912	25.104	34.545
	H	33.397	25.255	33.685
	O	26.826	30.21	23.008
	H	26.343	29.368	22.633
	H	26.042	30.837	23.315
	O	15.976	30.381	39.735
	H	16.539	29.909	40.485
	H	15.94	31.435	39.933
	O	23.43	4.721	19.734
	H	23.23	4.739	20.781
	H	23.568	3.649	19.508
	O	2.681	28.1	0.77
	H	3.361	27.379	1.125
	H	2.632	28.919	1.371
	O	24.998	44.4	31.837
	H	25.84	44.15	31.218
	H	25.184	43.918	32.752
	O	34.166	21.395	-0.279
	H	33.469	22.084	0.201
	H	35.006	21.627	0.314
	O	27.774	9.952	38.472
	H	26.826	9.739	37.975
	H	28.228	10.546	37.76
	O	36.224	17.884	11.197
	H	35.974	17.035	10.671
	H	35.371	18.466	11.561
	O	2.181	1.068	20.502
	H	3.074	0.463	20.632
	H	2.575	1.95	20.029
	O	42.723	37.104	31.652
	H	42.526	36.477	32.519
	H	43.773	37.236	31.443
	O	25.933	19.348	16.333
	H	26.267	20.066	15.642
	H	25.986	18.51	15.758
	O	37.744	15.408	37.509
	H	37.431	14.369	37.693
	H	36.908	15.959	37.393
	O	44.421	7.573	26.147
	H	44.283	7.959	25.191
	H	43.878	8.34	26.707
	O	6.45	10.847	8.293
	H	6.695	11.406	9.168
	H	6.548	9.817	8.515
	O	11.569	7.19	24.447
	H	12.344	7.893	24.499
	H	11.9	6.448	23.802
	O	15.616	42.259	30.876
	H	16.655	42.271	30.596
	H	15.358	42.997	30.152
	O	9.235	20.398	34.991
	H	10.261	20.232	34.978
	H	8.821	19.916	35.832
	O	8.342	39.29	26.795
	H	7.361	39.382	26.472
	H	8.358	39.882	27.697
	O	32.85	37.545	28.27
	H	33.761	37.047	28.387
	H	33.136	38.523	28.603
	O	39.12	34.268	11.236
	H	39.816	34.182	12.03
	H	38.251	34.612	11.656
	O	37.238	9.626	32.456
	H	36.949	8.567	32.404
	H	36.967	10.07	31.561
	O	28.061	20.776	10.341
	H	27.305	20.257	9.797
	H	28.629	21.341	9.682
	O	1.048	5.397	20.359
	H	1.804	6.115	20.141
	H	1.142	5.205	21.351
	O	27.739	7.472	39.824
	H	27.968	8.361	39.296
	H	27.565	7.664	40.871
	O	2.906	35.372	24.13
	H	2.894	34.315	24.403
	H	2.915	35.31	23.11
	O	21.918	38.781	17.426
	H	22.498	39.72	17.349
	H	22.241	38.208	16.617
	O	17.678	5.576	37.425
	H	17.329	6.465	37.893
	H	18.725	5.766	37.265
	O	16.664	23.052	5.506
	H	16.06	22.209	5.497
	H	16.424	23.61	4.629
	O	18.355	25.71	26.989
	H	19.235	25.237	27.183
	H	18.637	26.221	26.11
	O	37.655	37.031	9.706
	H	37.488	36.371	8.913
	H	38.298	36.495	10.313
	O	33.254	12.256	33.385
	H	34.125	12.687	33.676
	H	32.887	11.77	34.22
	O	8.068	42.825	10.656
	H	8.307	41.898	10.259
	H	8.381	43.624	10.07
	O	18.201	10.463	7.392
	H	18.578	10.69	8.327
	H	18.357	9.374	7.21
	O	9.069	27.797	25.006
	H	9.797	27.013	24.955
	H	8.5	27.552	25.945
	O	25.462	8.76	27.282
	H	24.866	9.592	26.903
	H	24.818	8.048	27.678
	O	31.972	43.89	1.44
	H	32.413	43.959	0.501
	H	32.663	43.385	2.026
	O	31.763	40.126	37.124
	H	32.576	39.518	36.902
	H	32.158	40.9	37.678
	O	22.088	26.272	26.118
	H	22.462	25.326	25.809
	H	22.054	26.359	27.212
	O	43.176	10.831	16.194
	H	42.607	11.031	15.34
	H	44.161	10.482	15.906
	O	22.578	13.464	40.542
	H	21.62	13.366	41.021
	H	23.17	12.692	40.911
	O	37.111	22.782	34.17
	H	37.293	23.466	33.33
	H	37.203	21.812	33.865
	O	20.546	18.354	1.253
	H	20.462	18.557	0.242
	H	20.829	17.328	1.232
	O	41.597	35.87	34.263
	H	42.09	35.042	34.605
	H	40.63	35.446	34.096
	O	3.294	18.179	39.723
	H	2.438	18.554	40.139
	H	3.07	17.276	39.204
	O	7.028	7.199	12.409
	H	7.989	6.596	12.314
	H	7.243	8.19	12.213
	O	7.508	14.079	34.133
	H	7.148	13.942	35.096
	H	7.671	15.06	34.27
	O	13.379	17.792	41.226
	H	13.523	17.587	42.25
	H	13.051	16.958	40.636
	O	10.67	15.863	20.006
	H	9.791	16.266	20.399
	H	11.015	16.706	19.438
	O	16.497	24.115	3.148
	H	15.902	24.416	2.386
	H	17.502	23.813	2.733
	O	27.165	22.289	37.551
	H	26.171	22.061	37.145
	H	27.764	21.662	36.941
	O	21.203	45.306	6.35
	H	21.114	44.342	6.186
	H	22.13	45.724	6.027
	O	5.123	27.587	44.325
	H	4.501	26.752	44.422
	H	5.579	27.762	45.24
	O	2.012	6.136	13.852
	H	1.469	6.795	14.419
	H	2.998	6.541	13.833
	O	3.32	2.021	24.97
	H	2.501	1.526	24.524
	H	2.859	2.897	25.414
	O	37.984	16.281	26.984
	H	38.659	16.072	27.795
	H	38.012	17.296	26.706
	O	18.211	41.058	7.263
	H	19.086	40.546	6.978
	H	17.675	40.872	6.316
	O	13.615	20.54	17.628
	H	13.813	20.361	18.659
	H	12.815	21.287	17.632
	O	26.158	26.899	9.544
	H	26.125	26.094	10.152
	H	27.086	27.327	9.789
	O	36.556	24.711	16.158
	H	35.57	24.395	16.262
	H	37.12	24.335	16.985
	O	29.298	38.423	24.601
	H	29.621	38.797	25.548
	H	29.402	37.358	24.692
	O	3.212	19.884	3.113
	H	4.03	19.449	3.693
	H	3.003	20.788	3.563
	O	14.353	12.229	7.456
	H	14.902	12.383	8.361
	H	14.693	11.162	7.352
	O	16.949	18.399	9.06
	H	17.459	19.288	9.128
	H	16.473	18.409	9.95
	O	28.126	26.784	22.135
	H	27.714	27.627	21.637
	H	29.132	26.809	21.896
	O	13.777	6.026	45.298
	H	13.855	6.365	46.298
	H	13.445	6.907	44.811
	O	35.363	17.552	36.321
	H	34.464	18.11	36.077
	H	35.501	17.721	37.389
	O	42.313	39.271	15.98
	H	42.573	40.256	15.769
	H	41.592	39.372	16.804
	O	14.798	11.561	31.881
	H	13.713	11.669	32.024
	H	15.087	11.474	30.894
	O	13.22	25.204	17.538
	H	14.082	25.771	17.209
	H	13.15	24.436	16.816
	O	15.499	5.501	16.081
	H	16.398	6.05	16.082
	H	15.366	5.175	17.043
	O	10.807	27.194	9.3
	H	11.376	27.349	10.175
	H	9.905	27.745	9.391
	O	13.552	27.07	41.18
	H	13.187	27.967	40.793
	H	13.953	26.648	40.326
	O	23.461	30.137	4.099
	H	24.101	29.875	4.903
	H	22.449	29.978	4.412
	O	5.644	1.607	26.575
	H	5.982	0.649	26.941
	H	4.76	1.488	26.027
	O	19.628	27.354	31.938
	H	18.92	26.739	31.436
	H	20.229	27.692	31.115
	O	11.141	11.287	26.779
	H	11.721	12.096	27.155
	H	11.604	10.43	27.228
	O	38.32	26.252	41.686
	H	38.462	25.602	42.504
	H	37.468	25.869	41.173
	O	29.732	31.627	2.39
	H	30.069	31.472	3.454
	H	28.66	31.557	2.452
	O	21.355	34.807	25.272
	H	21.061	34.019	24.655
	H	20.806	34.72	26.13
	O	38.71	26.113	34.033
	H	37.878	25.632	34.482
	H	38.316	26.962	33.607
	O	36.176	28.462	8.501
	H	36.167	29.329	7.934
	H	37.161	28.227	8.995
	O	11.488	22.627	18.577
	H	12.185	23.062	19.262
	H	10.608	22.581	19.14
	O	36.988	27.305	15.188
	H	36.669	26.307	15.531
	H	36.363	27.406	14.308
	O	18.279	25.34	30.232
	H	17.757	26.186	29.89
	H	18.332	24.831	29.318
	O	22.271	16.391	0.828
	H	22.509	15.46	1.342
	H	23.035	17.114	1.084
	O	26.796	44.754	43.284
	H	26.77	45.771	43.564
	H	27.695	44.708	42.79
	O	38.816	40.83	22.204
	H	38.011	41.496	22.105
	H	38.329	39.921	21.97
	O	2.724	0.519	29.565
	H	2.001	0.524	28.806
	H	3.453	1.276	29.335
	O	8.683	1.996	3.447
	H	8.944	2.847	2.918
	H	9.588	1.924	4.059
	O	19.349	37.553	11.105
	H	19.034	37.146	10.152
	H	19.342	38.605	10.965
	O	42.56	28.649	10.408
	H	41.656	28.281	10.828
	H	43.074	28.876	11.291
	O	31.016	19.808	14.114
	H	30.122	19.628	13.602
	H	30.677	19.928	15.099
	O	0.302	30.143	24.676
	H	1.154	29.627	24.396
	H	0.301	30.641	23.727
	O	17.903	1.997	5.99
	H	18.65	2.257	5.314
	H	17.04	2.523	5.671
	O	37.261	5.588	40.015
	H	37.433	6.239	39.166
	H	36.228	5.84	40.053
	O	37.179	11.137	14.094
	H	37.515	10.813	15.003
	H	37.086	10.255	13.48
	O	28.552	43.403	19.229
	H	27.698	43.799	18.71
	H	28.212	42.76	19.953
	O	23.3	14.791	38.399
	H	23.071	14.215	37.595
	H	23.095	14.138	39.188
	O	40.72	11.729	28.736
	H	41.338	11.249	29.417
	H	39.755	11.853	29.098
	O	25.552	9.666	23.531
	H	26.532	9.904	23.852
	H	24.986	10.512	23.777
	O	27.165	16.583	10.474
	H	27.368	15.566	10.671
	H	27.981	17.02	11.018
	O	27.878	12.219	8.217
	H	27.812	11.286	8.736
	H	27.51	12.941	8.875
	O	17.682	23.083	14.862
	H	18.537	22.482	15.079
	H	18.014	24.103	14.784
	O	27.542	39.782	14.534
	H	27.163	40.086	15.422
	H	26.967	40.169	13.764
	O	37.997	41.994	37.158
	H	37.616	41.886	36.182
	H	38.091	41.058	37.664
	O	34.675	27.833	39.507
	H	33.697	27.941	39.201
	H	35.206	28.594	38.998
	O	16.951	39.63	28.112
	H	17.952	39.374	27.925
	H	16.591	40.581	27.923
	O	20.92	35.077	8.799
	H	20.904	34.135	9.264
	H	19.968	35.443	8.969
	O	3.963	25.05	44.309
	H	3.186	24.381	44.096
	H	4.619	25.097	43.439
	O	18.338	29.038	20.021
	H	17.538	28.404	19.877
	H	18.568	29.432	19.093
	O	16.884	26.233	37.917
	H	17.133	25.946	36.931
	H	17.501	25.616	38.517
	O	11.632	18.493	18.368
	H	11.75	19.469	18.113
	H	11.74	17.95	17.446
	O	32.697	13.067	17.875
	H	31.723	12.846	17.686
	H	32.707	14.056	18.126
	O	39.082	15.348	23.669
	H	39.532	14.808	22.87
	H	39.04	14.682	24.471
	O	30.997	35.137	30.165
	H	31.821	34.592	29.935
	H	31.461	35.794	30.89
	O	26.359	30.884	16.296
	H	26.605	29.961	16.898
	H	26.217	30.568	15.309
	O	41.938	30.95	14.058
	H	41.52	30.237	14.796
	H	42.236	31.713	14.694
	O	27.381	13.699	10.443
	H	26.398	13.77	10.709
	H	27.774	13.11	11.209
	O	8.122	16.832	21.219
	H	8.584	17.384	21.953
	H	7.431	17.511	20.852
	O	24.498	-0.057	16.196
	H	24.528	0.852	15.664
	H	23.795	-0.686	15.692
	O	23.163	1.511	26.18
	H	22.679	0.633	25.929
	H	23.907	1.246	26.876
	O	23.756	19.502	23.789
	H	23.894	20.153	24.595
	H	24.654	19.589	23.144
	O	12.194	13.787	14.27
	H	12.046	13.901	13.2
	H	12.086	14.801	14.651
	O	24.636	31.907	23.621
	H	23.78	31.275	23.539
	H	24.368	32.927	23.792
	O	12.026	20.175	7.231
	H	12.553	21.09	7.217
	H	12.693	19.626	7.86
	O	33.496	31.956	39.16
	H	33.831	31.345	39.949
	H	32.443	32.148	39.372
	O	39.278	34.962	18.859
	H	38.924	33.996	18.509
	H	39.577	34.725	19.884
	O	3.47	14.821	14.669
	H	4.233	14.796	15.404
	H	2.541	14.718	15.16
	O	37.33	15.276	33.293
	H	37.715	16.153	33.679
	H	38.204	14.719	33.036
	O	24.964	34.346	9.449
	H	25.658	35.158	9.659
	H	24.298	34.32	10.255
	O	28.858	21.325	35.348
	H	29.311	21.911	34.57
	H	29.47	20.49	35.475
	O	45.766	32.859	44.212
	H	45.48	32.82	43.212
	H	46.654	33.441	44.124
	O	20.651	35.58	18.307
	H	19.644	35.759	18.213
	H	21.122	36.452	17.945
	O	37.52	38.053	26.467
	H	37.801	38.3	25.477
	H	37.025	38.917	26.86
[truncated: 27,479 more rows]

[truncated: 3 more sheets: Supplementary Fig. 22b, Supplementary Fig. 23a, Supplementary Fig. 23b]
