# Supplementary material for: Catalyst-free selective oxidation of C(sp3)-H bonds in toluene on water
Source: Nat Commun. 2024 Jul 20;15:6127. doi: 10.1038/s41467-024-50352-7 (PMC11271591; doi:10.1038/s41467-024-50352-7)
Supplement: Supplementary file 3 — Source Data [file 41467_2024_50352_MOESM3_ESM.zip › Source Data/Source Data/Supplementary Fig. 12a/FS.xyz]

26
 toluene_OH-addition_in_bulk_oil_FS
 C        11.325000       31.920000       48.922001
 C         9.920000       31.936001       49.098000
 C         9.211000       30.721001       49.228001
 C         9.841000       29.493000       49.202999
 C        11.334000       29.424000       49.077999
 C        12.012000       30.735001       48.889999
 C         9.085000       28.208000       49.300999
 H        11.863000       32.862999       48.800999
 H         9.384000       32.884998       49.127998
 H         8.124000       30.753000       49.338001
 H        11.614000       28.719999       48.271999
 H        13.093000       30.709999       48.743000
 H         9.358000       27.524000       48.480000
 H         8.001000       28.381001       49.272999
 H         9.318000       27.667000       50.234001
 O        11.934000       28.719000       50.271000
 H        11.643000       29.214001       51.062000
 O        13.768000       26.388000       47.840000
 H        13.304000       26.746000       47.062000
 H        13.038000       26.186001       48.492001
 O        14.751000       28.461000       49.478001
 H        13.905000       28.673000       49.925999
 H        14.468000       27.767000       48.828999
 O        11.873000       25.989000       49.796001
 H        11.832000       26.922001       50.132000
 H        12.356000       25.507000       50.492001
