# Supplementary material for: Catalyst-free selective oxidation of C(sp3)-H bonds in toluene on water
Source: Nat Commun. 2024 Jul 20;15:6127. doi: 10.1038/s41467-024-50352-7 (PMC11271591; doi:10.1038/s41467-024-50352-7)
Supplement: Supplementary file 3 — Source Data [file 41467_2024_50352_MOESM3_ESM.zip › Source Data/Source Data/Supplementary Fig. 12a/IS.xyz]

26
 toluene_OH-addition_in_bulk_oil_IS
 C        11.286000       32.004002       48.942001
 C         9.888000       31.916000       49.067001
 C         9.279000       30.674000       49.222000
 C        10.050000       29.487000       49.243000
 C        11.456000       29.593000       49.122002
 C        12.065000       30.834999       48.965000
 C         9.395000       28.150999       49.370998
 H        11.764000       32.977001       48.826000
 H         9.283000       32.821999       49.044998
 H         8.194000       30.607000       49.321999
 H        12.076000       28.688999       49.138000
 H        13.150000       30.899000       48.870998
 H         9.047000       27.809000       48.379002
 H         8.508000       28.193001       50.016998
 H        10.094000       27.392000       49.747002
 O        13.549000       27.305000       48.549999
 H        13.553000       27.292000       47.570999
 O        15.000000       24.815001       50.979000
 H        14.831000       25.143999       51.881001
 H        15.387000       25.608999       50.502998
 O        12.619000       25.070999       49.533001
 H        12.859000       25.973000       49.132999
 H        13.405000       24.896999       50.119999
 O        15.875000       26.987000       49.583000
 H        14.980000       27.174000       49.106998
 H        16.462000       26.658001       48.876999
