# Supplementary material for: Catalyst-free selective oxidation of C(sp3)-H bonds in toluene on water
Source: Nat Commun. 2024 Jul 20;15:6127. doi: 10.1038/s41467-024-50352-7 (PMC11271591; doi:10.1038/s41467-024-50352-7)
Supplement: Supplementary file 3 — Source Data [file 41467_2024_50352_MOESM3_ESM.zip › Source Data/Source Data/Supplementary Fig. 12b/FS.xyz]

26
 toluene_H-abstraction_in_bulk_oil_FS
 C        10.726000       32.195000       49.112000
 C         9.327000       32.122002       49.240002
 C         8.698000       30.893000       49.384998
 C         9.449000       29.676001       49.403999
 C        10.870000       29.778000       49.272999
 C        11.488000       31.013000       49.129002
 C         8.818000       28.427000       49.539001
 H        11.216000       33.161999       48.998001
 H         8.733000       33.036999       49.227001
 H         7.611000       30.840000       49.481998
 H        11.467000       28.864000       49.286999
 H        12.574000       31.068001       49.030998
 H         9.398000       27.504999       49.535000
 H         7.733000       28.354000       49.631001
 H         8.336000       25.587000       50.985001
 O         8.707000       25.822001       51.855999
 H         8.195000       26.603001       52.137001
 O        11.258000       24.158001       54.502998
 H        11.779000       23.378000       54.240002
 H        10.329000       23.926001       54.215000
 O        11.590000       26.046000       52.422001
 H        10.662000       26.066999       52.105000
 H        11.546000       25.392000       53.167000
 O         8.728000       23.646999       53.578999
 H         8.604000       24.431000       52.980999
 H         8.103000       23.806000       54.308998
