# Supplementary material for: Catalyst-free selective oxidation of C(sp3)-H bonds in toluene on water
Source: Nat Commun. 2024 Jul 20;15:6127. doi: 10.1038/s41467-024-50352-7 (PMC11271591; doi:10.1038/s41467-024-50352-7)
Supplement: Supplementary file 3 — Source Data [file 41467_2024_50352_MOESM3_ESM.zip › Source Data/Source Data/Supplementary Fig. 12b/IS.xyz]

26
 toluene_H-abstraction_in_bulk_oil_IS
 C        10.734000       32.189999       49.088001
 C         9.333000       32.082001       49.146000
 C         8.739000       30.839001       49.325001
 C         9.527000       29.667999       49.452999
 C        10.936000       29.795000       49.394001
 C        11.532000       31.038000       49.215000
 C         8.885000       28.332001       49.622002
 H        11.202000       33.164001       48.946999
 H         8.715000       32.976002       49.050999
 H         7.652000       30.753000       49.374001
 H        11.553000       28.900000       49.497002
 H        12.619000       31.122999       49.171001
 H         8.571000       27.940001       48.636002
 H         7.976000       28.395000       50.236000
 H         9.576000       27.599001       50.058998
 O         8.170000       25.082001       52.451000
 H         7.664000       25.639999       53.077000
 O        11.682000       24.705000       53.944000
 H        12.341000       24.177999       53.457001
 H        10.866000       24.118000       53.959999
 O        10.424000       26.396000       52.094002
 H         9.535000       25.910999       52.111000
 H        10.968000       25.855000       52.729000
 O         9.361000       23.294001       53.846001
 H         8.818000       23.989000       53.299000
 H         8.967000       23.327000       54.737999
