# Supplementary material for: Catalyst-free selective oxidation of C(sp3)-H bonds in toluene on water
Source: Nat Commun. 2024 Jul 20;15:6127. doi: 10.1038/s41467-024-50352-7 (PMC11271591; doi:10.1038/s41467-024-50352-7)
Supplement: Supplementary file 3 — Source Data [file 41467_2024_50352_MOESM3_ESM.zip › Source Data/Source Data/Supplementary Fig. 13a/FS.xyz]

94
 toluene_OH-addition_at_oil-water_FS
 O        11.330000       32.386002       45.387001
 H        11.349000       32.521999       44.422001
 H        11.064000       31.409000       45.488998
 O         7.966000       29.565001       46.036999
 H         7.664000       30.465000       46.369999
 H         7.557000       29.500999       45.154999
 O        10.642000       29.830999       45.533001
 H         9.665000       29.767000       45.738998
 H        11.078000       29.419001       46.328999
 O         9.199000       33.736000       46.173000
 H         9.498000       34.497002       46.700001
 H        10.042000       33.236000       45.905998
 C        15.331000       35.622002       55.233002
 C        15.911000       34.564999       54.286999
 C        14.882000       33.553001       53.759998
 C        13.823000       34.154999       52.826000
 C        12.864000       33.132999       52.201000
 C        11.976000       32.387001       53.206001
 C        10.912000       31.520000       52.530998
 C        10.028000       30.730000       53.500000
 C         8.946000       29.926001       52.772999
 C         8.018000       29.091999       53.664001
 C         8.708000       27.920000       54.374001
 C         7.753000       26.993000       55.143002
 C         6.854000       26.134001       54.244999
 C         5.837000       25.263000       54.999001
 C         6.423000       24.232000       55.977001
 C         7.358000       23.207001       55.327999
 H        16.118000       36.291000       55.612999
 H        14.845000       35.147999       56.102001
 H        14.578000       36.250000       54.735001
 H        16.711000       34.015999       54.811001
 H        16.398001       35.063999       53.430000
 H        14.390000       33.067001       54.620998
 H        15.412000       32.749001       53.220001
 H        14.338000       34.702999       52.016998
 H        13.228000       34.908001       53.370998
 H        13.437000       32.397999       51.608002
 H        12.215000       33.652000       51.474998
 H        11.485000       33.122002       53.869999
 H        12.599000       31.754999       53.862999
 H        11.398000       30.818001       51.832001
 H        10.274000       32.158001       51.894001
 H         9.551000       31.422001       54.217999
 H        10.662000       30.059000       54.105999
 H         9.433000       29.257999       52.042999
 H         8.337000       30.621000       52.168999
 H         7.197000       28.705999       53.036999
 H         7.541000       29.740999       54.419998
 H         9.463000       28.311001       55.076000
 H         9.267000       27.325001       53.629002
 H         7.123000       27.600000       55.820000
 H         8.353000       26.336000       55.794998
 H         7.493000       25.499001       53.605999
 H         6.294000       26.783001       53.551998
 H         5.215000       24.731001       54.257000
 H         5.147000       25.921000       55.556000
 H         5.584000       23.704000       56.462002
 H         6.956000       24.750000       56.792000
 H         7.686000       22.448999       56.056000
 H         8.262000       23.680000       54.917000
 H         6.856000       22.681999       54.499001
 O         7.132000       32.005001       46.881001
 H         6.753000       32.393002       46.054001
 H         7.975000       32.523998       46.931000
 O         6.983000       33.556000       44.487000
 H         6.397000       34.316002       44.657001
 H         7.822000       33.799000       44.957001
 C        11.506000       31.861000       48.818001
 C        10.103000       31.858999       48.991001
 C         9.417000       30.641001       49.186001
 C        10.065000       29.427000       49.194000
 C        11.544000       29.362000       48.950001
 C        12.214000       30.688000       48.827000
 C         9.351000       28.136999       49.425999
 H        12.028000       32.811001       48.688000
 H         9.555000       32.799999       48.997002
 H         8.339000       30.660000       49.355999
 H        12.019000       28.761999       49.754002
 H        13.300000       30.687000       48.712002
 H         9.371000       27.502001       48.525002
 H         8.303000       28.304001       49.708000
 H         9.839000       27.552999       50.226002
 O        11.752000       28.559999       47.702999
 H        12.731000       28.438999       47.617001
 O        13.248000       25.714001       48.966000
 H        12.328000       25.924999       48.723000
 H        13.765000       26.447001       48.547001
 O        13.980000       23.525000       47.380001
 H        13.412000       23.587999       46.591999
 H        13.698000       24.302000       47.928001
 O        14.469000       27.898001       47.705002
 H        14.900000       27.756001       46.841999
 H        15.109000       28.427999       48.216000
