# Supplementary material for: Catalyst-free selective oxidation of C(sp3)-H bonds in toluene on water
Source: Nat Commun. 2024 Jul 20;15:6127. doi: 10.1038/s41467-024-50352-7 (PMC11271591; doi:10.1038/s41467-024-50352-7)
Supplement: Supplementary file 3 — Source Data [file 41467_2024_50352_MOESM3_ESM.zip › Source Data/Source Data/Supplementary Fig. 13a/IS.xyz]

94
 toluene_OH-addition_at_oil-water_IS
 O        11.375000       32.418999       45.585999
 H        11.500000       32.523998       44.624001
 H        11.117000       31.451000       45.695999
 O         8.044000       29.577999       46.213001
 H         7.662000       30.489000       46.410999
 H         7.686000       29.357000       45.334000
 O        10.698000       29.834000       45.886002
 H         9.700000       29.764000       46.015999
 H        11.064000       29.615999       46.764999
 O         9.147000       33.724998       46.174000
 H         9.391000       34.528000       46.667000
 H        10.019000       33.252998       45.965000
 C        15.427000       35.660000       55.250000
 C        15.963000       34.598000       54.284000
 C        14.905000       33.604000       53.782001
 C        13.826000       34.228001       52.886002
 C        12.846000       33.217999       52.272999
 C        11.955000       32.480999       53.282001
 C        10.928000       31.579000       52.595001
 C        10.020000       30.781000       53.534000
 C         9.062000       29.881001       52.744999
 C         8.066000       29.059000       53.569000
 C         8.703000       27.945000       54.408001
 C         7.696000       27.046000       55.143002
 C         6.829000       26.183001       54.217999
 C         5.803000       25.296000       54.943001
 C         6.382000       24.249001       55.909000
 C         7.331000       23.240999       55.255001
 H        16.236000       36.311001       55.612999
 H        14.954000       35.191002       56.127998
 H        14.674000       36.305000       54.772999
 H        16.768000       34.033001       54.784000
 H        16.434999       35.092999       53.416000
 H        14.433000       33.117001       54.653000
 H        15.408000       32.798000       53.219002
 H        14.324000       34.778999       52.069000
 H        13.253000       34.979000       53.455002
 H        13.406000       32.476002       51.676998
 H        12.197000       33.748001       51.553001
 H        11.437000       33.220001       53.919998
 H        12.577000       31.872000       53.960999
 H        11.458000       30.872999       51.931999
 H        10.300000       32.194000       51.926998
 H         9.440000       31.468000       54.175999
 H        10.640000       30.172001       54.215000
 H         9.663000       29.195000       52.123001
 H         8.500000       30.511999       52.035000
 H         7.336000       28.614000       52.872002
 H         7.481000       29.726999       54.227001
 H         9.385000       28.391001       55.151001
 H         9.336000       27.316999       53.752998
 H         7.043000       27.673000       55.778999
 H         8.254000       26.393999       55.834999
 H         7.487000       25.558001       53.589001
 H         6.278000       26.832001       53.516998
 H         5.194000       24.775999       54.182999
 H         5.104000       25.941999       55.501999
 H         5.539000       23.709000       56.374001
 H         6.901000       24.757000       56.740002
 H         7.652000       22.472000       55.973000
 H         8.239000       23.726000       54.866001
 H         6.843000       22.729000       54.409000
 O         7.053000       32.027000       46.768002
 H         6.707000       32.360001       45.903999
 H         7.877000       32.576000       46.834999
 O         7.058000       33.491001       44.307999
 H         6.486000       34.278000       44.373001
 H         7.864000       33.748001       44.823002
 C        11.297000       31.996000       48.939999
 C         9.899000       31.910000       49.050999
 C         9.284000       30.671000       49.203999
 C        10.049000       29.481001       49.249001
 C        11.456000       29.584000       49.155998
 C        12.071000       30.826000       48.991001
 C         9.379000       28.150999       49.362000
 H        11.777000       32.966000       48.817001
 H         9.297000       32.817001       49.021000
 H         8.198000       30.608999       49.284000
 H        12.076000       28.681000       49.189999
 H        13.157000       30.884001       48.908001
 H         8.948000       27.865999       48.386002
 H         8.540000       28.184000       50.070999
 H        10.082000       27.363001       49.664001
 O        13.554000       27.316999       48.561001
 H        13.547000       27.292000       47.583000
 O        15.018000       24.823999       50.983002
 H        14.846000       25.152000       51.883999
 H        15.407000       25.620001       50.509998
 O        12.605000       25.073999       49.508999
 H        12.852000       25.979000       49.122002
 H        13.381000       24.898001       50.105000
 O        15.884000       26.995001       49.581001
 H        14.983000       27.179001       49.105999
 H        16.466000       26.652000       48.876999
