# Supplementary material for: Catalyst-free selective oxidation of C(sp3)-H bonds in toluene on water
Source: Nat Commun. 2024 Jul 20;15:6127. doi: 10.1038/s41467-024-50352-7 (PMC11271591; doi:10.1038/s41467-024-50352-7)
Supplement: Supplementary file 3 — Source Data [file 41467_2024_50352_MOESM3_ESM.zip › Source Data/Source Data/Supplementary Fig. 13b/FS.xyz]

94
 toluene_H-abstraction_at_oil-water_FS
 C        10.811000       32.174999       49.084000
 C         9.407000       32.123001       49.136002
 C         8.751000       30.909000       49.278999
 C         9.479000       29.683001       49.383999
 C        10.908000       29.761999       49.340000
 C        11.552000       30.986000       49.188999
 C         8.817000       28.451000       49.506001
 H        11.320000       33.131001       48.965000
 H         8.829000       33.043999       49.056999
 H         7.661000       30.875999       49.304001
 H        11.491000       28.844000       49.444000
 H        12.642000       31.023001       49.166000
 H         9.380000       27.518999       49.533001
 H         7.729000       28.400000       49.548000
 H         9.552000       25.851999       51.188999
 O        10.107000       26.113001       51.948002
 H         9.571000       26.777000       52.418999
 O        13.555000       24.683001       53.512001
 H        14.087000       24.046000       53.000000
 H        12.632000       24.308001       53.464001
 O        12.977000       26.903999       51.853001
 H        12.019000       26.750000       51.722000
 H        13.242000       26.139000       52.425999
 O        10.963000       23.782000       53.244999
 H        10.551000       24.605000       52.880001
 H        10.581000       23.691000       54.136002
 O        11.290000       32.377998       45.622002
 H        11.399000       32.410999       44.653999
 H        10.966000       31.437000       45.799999
 O         7.784000       29.702999       46.061001
 H         7.452000       30.634001       46.255001
 H         7.545000       29.563000       45.125999
 O        10.474000       29.868000       46.104000
 H         9.467000       29.830000       46.098000
 H        10.699000       29.785999       47.054001
 O         9.134000       33.845001       46.115002
 H         9.383000       34.587002       46.694000
 H         9.984000       33.313000       45.967999
 C        15.771000       35.602001       55.105999
 C        16.143999       34.432999       54.188000
 C        14.968000       33.519001       53.808998
 C        13.872000       34.205002       52.980999
 C        12.828000       33.247002       52.391998
 C        11.939000       32.534000       53.418999
 C        10.894000       31.641001       52.748001
 C         9.949000       30.891001       53.691002
 C         8.969000       30.023001       52.896000
 C         7.918000       29.252001       53.700001
 C         8.490000       28.191000       54.651001
 C         7.468000       27.160000       55.153000
 C         6.926000       26.230000       54.060001
 C         5.919000       25.177000       54.548000
 C         6.446000       24.179001       55.594002
 C         7.688000       23.400000       55.150002
 H        16.657000       36.201000       55.367001
 H        15.324000       35.240002       56.046001
 H        15.043000       36.277000       54.632999
 H        16.921000       33.824001       54.676998
 H        16.601999       34.827000       53.263000
 H        14.534000       33.090000       54.728001
 H        15.359000       32.664001       53.230000
 H        14.353000       34.756001       52.153000
 H        13.358000       34.966000       53.592999
 H        13.337000       32.488998       51.770000
 H        12.179000       33.811001       51.699001
 H        11.440000       33.286999       54.055000
 H        12.559000       31.923000       54.098000
 H        11.410000       30.905001       52.110001
 H        10.291000       32.250000       52.051998
 H         9.388000       31.610001       54.316002
 H        10.538000       30.270000       54.388000
 H         9.550000       29.306999       52.286999
 H         8.453000       30.663000       52.161999
 H         7.236000       28.771999       52.979000
 H         7.296000       29.955000       54.282001
 H         8.963000       28.684000       55.515999
 H         9.322000       27.656000       54.151001
 H         6.624000       27.684000       55.638000
 H         7.943000       26.558001       55.944000
 H         7.773000       25.719999       53.567001
 H         6.439000       26.825001       53.271000
 H         5.560000       24.610001       53.672001
 H         5.034000       25.690001       54.964001
 H         5.635000       23.469999       55.827000
 H         6.663000       24.705999       56.537998
 H         7.964000       22.628000       55.882999
 H         8.556000       24.068001       55.040001
 H         7.527000       22.903000       54.180000
 O         6.917000       32.216000       46.542999
 H         6.693000       32.550999       45.639999
 H         7.764000       32.709999       46.693001
 O         7.236000       33.597000       44.063999
 H         6.662000       34.382000       44.011002
 H         7.974000       33.884998       44.657001
