# Supplementary material for: Catalyst-free selective oxidation of C(sp3)-H bonds in toluene on water
Source: Nat Commun. 2024 Jul 20;15:6127. doi: 10.1038/s41467-024-50352-7 (PMC11271591; doi:10.1038/s41467-024-50352-7)
Supplement: Supplementary file 3 — Source Data [file 41467_2024_50352_MOESM3_ESM.zip › Source Data/Source Data/Supplementary Fig. 13b/IS.xyz]

94
 toluene_H-abstraction_at_oil-water_IS
 C        10.754000       32.195999       49.040001
 C         9.352000       32.111000       49.094002
 C         8.736000       30.878000       49.273998
 C         9.503000       29.695999       49.416000
 C        10.914000       29.799999       49.381001
 C        11.532000       31.034000       49.189999
 C         8.836000       28.371000       49.570000
 H        11.236000       33.160999       48.888000
 H         8.750000       33.014000       48.991001
 H         7.648000       30.809999       49.306000
 H        11.510000       28.898001       49.533001
 H        12.620000       31.103001       49.167000
 H         8.489000       28.017000       48.581001
 H         7.942000       28.445000       50.205002
 H         9.524000       27.622999       49.983002
 O        10.165000       25.014999       52.682999
 H         9.593000       25.490999       53.316002
 O        13.771000       26.462000       52.771999
 H        14.396000       26.023001       52.167000
 H        13.312000       25.698000       53.237999
 O        11.474000       26.799999       51.193001
 H        10.898000       26.150000       51.708000
 H        12.326000       26.788000       51.706001
 O        12.335000       24.459000       53.909000
 H        11.418000       24.656000       53.456001
 H        12.201000       24.702999       54.844002
 O        11.292000       32.382999       45.685001
 H        11.443000       32.438999       44.723999
 H        10.980000       31.434000       45.830002
 O         7.824000       29.695000       46.212002
 H         7.473000       30.635000       46.313000
 H         7.531000       29.430000       45.320999
 O        10.499000       29.850000       46.094002
 H         9.492000       29.816000       46.143002
 H        10.783000       29.705000       47.018002
 O         9.122000       33.833000       46.134998
 H         9.369000       34.625999       46.641998
 H         9.979000       33.312000       45.993000
 C        15.500000       35.869999       55.115002
 C        16.052999       34.682999       54.320000
 C        14.993000       33.660000       53.881001
 C        13.944000       34.213001       52.908001
 C        12.982000       33.158001       52.344002
 C        12.043000       32.514999       53.372002
 C        11.074000       31.528999       52.723000
 C        10.093000       30.832001       53.667000
 C         9.146000       29.920000       52.876999
 C         8.094000       29.152000       53.683998
 C         8.675000       28.027000       54.549000
 C         7.632000       27.121000       55.221001
 C         6.710000       26.375000       54.245998
 C         5.749000       25.379999       54.916000
 C         6.405000       24.184999       55.626999
 C         7.223000       23.271000       54.709999
 H        16.313000       36.513000       55.480999
 H        14.922000       35.528000       55.987999
 H        14.834000       36.495998       54.501999
 H        16.809999       34.161999       54.930000
 H        16.584999       35.056999       53.428001
 H        14.496000       33.254002       54.778999
 H        15.502000       32.805000       53.402000
 H        14.465000       34.701000       52.064999
 H        13.356000       35.006001       53.400002
 H        13.563000       32.365002       51.840000
 H        12.366000       33.625999       51.555000
 H        11.478000       33.306000       53.896999
 H        12.632000       31.995001       54.147999
 H        11.653000       30.759001       52.182999
 H        10.498000       32.056000       51.942001
 H         9.505000       31.583000       54.224998
 H        10.650000       30.250000       54.422001
 H         9.752000       29.194000       52.306999
 H         8.632000       30.539000       52.123001
 H         7.373000       28.722000       52.970001
 H         7.514000       29.848000       54.316002
 H         9.330000       28.455000       55.326000
 H         9.339000       27.413000       53.911999
 H         7.013000       27.723000       55.910999
 H         8.166000       26.391001       55.852001
 H         7.318000       25.854000       53.486000
 H         6.105000       27.104000       53.683998
 H         5.051000       24.997000       54.150002
 H         5.127000       25.926001       55.646000
 H         5.607000       23.593000       56.105000
 H         7.041000       24.542999       56.452999
 H         7.601000       22.396000       55.258999
 H         8.097000       23.785000       54.278999
 H         6.613000       22.903999       53.870998
 O         6.911000       32.210999       46.508999
 H         6.693000       32.521000       45.596001
 H         7.739000       32.735001       46.665001
 O         7.278000       33.602001       44.035000
 H         6.705000       34.389000       44.000999
 H         8.009000       33.870998       44.646999
