# Supplementary material for: Catalyst-free selective oxidation of C(sp3)-H bonds in toluene on water
Source: Nat Commun. 2024 Jul 20;15:6127. doi: 10.1038/s41467-024-50352-7 (PMC11271591; doi:10.1038/s41467-024-50352-7)
Supplement: Supplementary file 3 — Source Data [file 41467_2024_50352_MOESM3_ESM.zip › Source Data/Source Data/Supplementary Fig. 14a/t.xyz]

15
 toluene
 C        10.741000       32.199001       49.090000
 C         9.347000       32.085999       49.132000
 C         8.747000       30.836000       49.306999
 C         9.525000       29.672001       49.445000
 C        10.922000       29.802000       49.404999
 C        11.528000       31.049999       49.228001
 C         8.875000       28.323000       49.609001
 H        11.211000       33.174999       48.952999
 H         8.723000       32.976002       49.027000
 H         7.658000       30.757999       49.342999
 H        11.544000       28.910000       49.516998
 H        12.617000       31.125999       49.200001
 H         8.486000       27.955000       48.646000
 H         8.024000       28.368999       50.304001
 H         9.590000       27.577000       49.984001
