# Supplementary material for: Catalyst-free selective oxidation of C(sp3)-H bonds in toluene on water
Source: Nat Commun. 2024 Jul 20;15:6127. doi: 10.1038/s41467-024-50352-7 (PMC11271591; doi:10.1038/s41467-024-50352-7)
Supplement: Supplementary file 3 — Source Data [file 41467_2024_50352_MOESM3_ESM.zip › Source Data/Source Data/Supplementary Fig. 14b/t+w.xyz]

33
 toluene+water
 O        11.278000       32.375000       45.648998
 H        11.401000       32.396000       44.681999
 H        10.968000       31.433001       45.840000
 O         7.815000       29.684999       46.155998
 H         7.479000       30.625000       46.290001
 H         7.528000       29.461000       45.251999
 O        10.506000       29.851000       46.161999
 H         9.500000       29.809000       46.148998
 H        10.717000       29.788000       47.117001
 O         9.127000       33.855000       46.108002
 H         9.376000       34.609001       46.669998
 H         9.974000       33.316002       45.973999
 O         6.918000       32.213001       46.501999
 H         6.708000       32.532001       45.590000
 H         7.752000       32.724998       46.665001
 O         7.278000       33.609001       44.022999
 H         6.705000       34.395000       43.973999
 H         8.008000       33.889999       44.632000
 C        10.748000       32.194000       49.070000
 C         9.355000       32.080002       49.119999
 C         8.754000       30.833000       49.299000
 C         9.530000       29.670000       49.442001
 C        10.930000       29.799999       49.409000
 C        11.536000       31.049000       49.219002
 C         8.879000       28.322001       49.584000
 H        11.215000       33.166000       48.907001
 H         8.734000       32.971001       49.006001
 H         7.665000       30.752001       49.317001
 H        11.550000       28.908001       49.529999
 H        12.624000       31.125000       49.180000
 H         8.441000       28.004000       48.625000
 H         8.062000       28.344999       50.320000
 H         9.602000       27.556000       49.896999
