# Supplementary material for: Catalyst-free selective oxidation of C(sp3)-H bonds in toluene on water
Source: Nat Commun. 2024 Jul 20;15:6127. doi: 10.1038/s41467-024-50352-7 (PMC11271591; doi:10.1038/s41467-024-50352-7)
Supplement: Supplementary file 3 — Source Data [file 41467_2024_50352_MOESM3_ESM.zip › Source Data/Source Data/Supplementary Fig. 14c/t+o.xyz]

65
 toluene+oil
 C        15.649000       35.816002       55.056999
 C        16.101999       34.567001       54.294998
 C        14.965000       33.606998       53.908001
 C        13.941000       34.198002       52.931000
 C        12.932000       33.186001       52.374001
 C        11.991000       32.558998       53.411999
 C        10.939000       31.660999       52.759998
 C        10.002000       30.924000       53.722000
 C         8.964000       30.103001       52.948002
 C         8.004000       29.245001       53.778999
 C         8.663000       28.044001       54.467999
 C         7.669000       27.049999       55.089001
 C         6.887000       26.229000       54.055000
 C         5.812000       25.305000       54.650002
 C         6.317000       24.232000       55.630001
 C         7.317000       23.247999       55.018002
 H        16.509001       36.424000       55.373001
 H        15.080000       35.543999       55.960999
 H        15.001000       36.458000       54.439999
 H        16.834000       34.015999       54.909000
 H        16.641001       34.870998       53.380001
 H        14.457000       33.269001       54.827000
 H        15.406000       32.702000       53.453999
 H        14.484000       34.659000       52.085999
 H        13.391000       35.021000       53.418999
 H        13.473000       32.377998       51.848999
 H        12.319000       33.681999       51.602001
 H        11.497000       33.360001       53.991001
 H        12.575000       31.971001       54.141998
 H        11.446000       30.915001       52.125999
 H        10.335000       32.262001       52.058998
 H         9.489000       31.646999       54.382000
 H        10.598000       30.271000       54.382999
 H         9.499000       29.448000       52.240002
 H         8.379000       30.791000       52.313999
 H         7.210000       28.882999       53.105000
 H         7.496000       29.868999       54.536999
 H         9.356000       28.400000       55.249001
 H         9.290000       27.511000       53.730999
 H         6.959000       27.596001       55.736000
 H         8.222000       26.365999       55.752998
 H         7.603000       25.636000       53.458000
 H         6.395000       26.905001       53.338001
 H         5.284000       24.804001       53.820000
 H         5.056000       25.924999       55.161999
 H         5.445000       23.673000       56.007999
 H         6.769000       24.714001       56.513000
 H         7.584000       22.452999       55.730999
 H         8.251000       23.746000       54.716000
 H         6.896000       22.766001       54.120998
 C        10.742000       32.200001       49.085999
 C         9.348000       32.084999       49.126999
 C         8.750000       30.834000       49.297001
 C         9.527000       29.671000       49.429001
 C        10.923000       29.801001       49.387001
 C        11.528000       31.051001       49.217999
 C         8.875000       28.325001       49.610001
 H        11.213000       33.176998       48.966999
 H         8.723000       32.974998       49.029999
 H         7.661000       30.756001       49.338001
 H        11.545000       28.910999       49.506001
 H        12.617000       31.131001       49.210999
 H         8.469000       27.945999       48.658001
 H         8.036000       28.381001       50.319000
 H         9.591000       27.580000       49.985001
