# Supplementary material for: Catalyst-free selective oxidation of C(sp3)-H bonds in toluene on water
Source: Nat Commun. 2024 Jul 20;15:6127. doi: 10.1038/s41467-024-50352-7 (PMC11271591; doi:10.1038/s41467-024-50352-7)
Supplement: Supplementary file 3 — Source Data [file 41467_2024_50352_MOESM3_ESM.zip › Source Data/Source Data/Supplementary Fig. 15a/FS.xyz]

31
 benzaldehyde_only_water_FS
 C        22.292000       29.087000       50.839001
 C        23.017000       30.238001       50.506001
 C        22.488001       31.150999       49.596001
 C        21.243000       30.889000       48.999001
 C        20.511999       29.726000       49.328999
 C        21.041000       28.834999       50.255001
 C        20.674999       31.847000       48.049999
 H        22.702000       28.379999       51.561001
 H        23.988001       30.422001       50.964001
 H        23.033001       32.058998       49.332001
 H        19.546000       29.547001       48.859001
 H        20.486000       27.934999       50.521999
 O        19.754000       31.724001       47.279999
 H        21.351000       33.630001       48.244999
 O        18.198999       33.326000       45.231998
 H        18.747999       32.868000       45.895000
 H        18.691999       34.174000       45.063000
 O        19.490999       35.701000       44.639000
 H        18.747999       36.316002       44.499001
 H        19.938000       36.049000       45.472000
 O        21.695000       34.551998       48.452000
 H        21.559000       34.654999       49.414001
 O        23.264999       36.993999       45.787998
 H        23.216000       36.549999       44.921001
 H        23.695999       36.313000       46.382000
 O        20.738001       36.662998       46.824001
 H        20.924999       35.909000       47.433998
 H        21.639000       36.851002       46.431000
 O        24.243999       35.110001       47.513000
 H        23.377001       34.853001       47.924999
 H        24.702000       35.598999       48.221001
