# Supplementary material for: Catalyst-free selective oxidation of C(sp3)-H bonds in toluene on water
Source: Nat Commun. 2024 Jul 20;15:6127. doi: 10.1038/s41467-024-50352-7 (PMC11271591; doi:10.1038/s41467-024-50352-7)
Supplement: Supplementary file 3 — Source Data [file 41467_2024_50352_MOESM3_ESM.zip › Source Data/Source Data/Supplementary Fig. 15a/IS.xyz]

31
 benzaldehyde_only_water_IS
 C        22.080000       28.530001       50.893002
 C        22.785000       29.688999       50.549000
 C        22.233000       30.591000       49.638000
 C        20.972000       30.330000       49.071999
 C        20.264999       29.160999       49.418999
 C        20.820999       28.267000       50.331001
 C        20.420000       31.295000       48.120998
 H        22.511000       27.823000       51.604000
 H        23.767000       29.879000       50.980999
 H        22.774000       31.495001       49.355999
 H        19.285999       28.974001       48.979000
 H        20.280001       27.363001       50.608002
 O        19.330000       31.172001       47.547001
 H        21.041000       32.194000       47.925999
 O        17.964001       32.960999       45.755001
 H        18.544001       32.458000       46.369999
 H        18.448000       33.813999       45.574001
 O        18.969999       35.419998       45.109001
 H        18.356001       35.999001       45.598000
 H        19.875000       35.757999       45.382999
 O        21.850000       36.714001       48.373001
 H        21.669001       37.645000       48.618000
 O        23.974001       36.487999       45.243999
 H        24.323000       35.632000       44.935001
 H        24.212999       36.507000       46.219002
 O        21.273001       36.555000       45.834000
 H        21.400000       36.563999       46.845001
 H        22.198999       36.415001       45.487999
 O        24.365999       36.528000       47.938000
 H        23.365000       36.613998       48.191002
 H        24.756001       37.386002       48.193001
