# Supplementary material for: Catalyst-free selective oxidation of C(sp3)-H bonds in toluene on water
Source: Nat Commun. 2024 Jul 20;15:6127. doi: 10.1038/s41467-024-50352-7 (PMC11271591; doi:10.1038/s41467-024-50352-7)
Supplement: Supplementary file 3 — Source Data [file 41467_2024_50352_MOESM3_ESM.zip › Source Data/Source Data/Supplementary Fig. 15b/FS.xyz]

111
 benzaldehyde_oil-water_FS
 O        19.931000       27.802000       46.133999
 H        19.087000       28.322001       46.299000
 H        19.819000       27.461000       45.228001
 C        16.827999       22.098000       51.415001
 C        16.639999       23.607000       51.240002
 C        17.559999       24.444000       52.134998
 C        17.379000       25.954000       51.958000
 C        18.268999       26.799999       52.870998
 C        18.052000       28.306999       52.707001
 C        19.007000       29.152000       53.556000
 C        18.780001       30.667000       53.466999
 C        19.105000       31.289000       52.104000
 C        18.775999       32.784000       52.040001
 C        19.007999       33.414001       50.658001
 C        20.472000       33.668999       50.272999
 C        21.118000       34.872002       50.966999
 C        22.531000       35.153000       50.451000
 C        23.153000       36.428001       51.029999
 C        24.590000       36.691002       50.571999
 H        16.141001       21.525000       50.775002
 H        16.645000       21.795000       52.458000
 H        17.855000       21.795000       51.158001
 H        15.591000       23.875999       51.451000
 H        16.816000       23.881001       50.186001
 H        18.612000       24.174999       51.931999
 H        17.379000       24.176001       53.192001
 H        16.320999       26.216000       52.139000
 H        17.579000       26.223000       50.905998
 H        19.329000       26.559999       52.674000
 H        18.091000       26.518000       53.924000
 H        17.009001       28.558001       52.972000
 H        18.166000       28.573999       51.644001
 H        20.042999       28.922001       53.257000
 H        18.920000       28.837999       54.611000
 H        19.392000       31.167000       54.236000
 H        17.728001       30.889000       53.723999
 H        18.546000       30.771999       51.306000
 H        20.171000       31.121000       51.876999
 H        19.360001       33.325001       52.804001
 H        17.716000       32.919998       52.318001
 H        18.469999       34.379002       50.608002
 H        18.549999       32.752998       49.901001
 H        20.530001       33.830002       49.183998
 H        21.072001       32.770000       50.487000
 H        21.150999       34.716000       52.058998
 H        20.488001       35.764999       50.800999
 H        22.496000       35.219002       49.352001
 H        23.181000       34.292000       50.672001
 H        23.127001       36.368999       52.132000
 H        22.514999       37.292000       50.768002
 H        24.663000       36.766998       49.477001
 H        25.261999       35.876999       50.883999
 H        24.983000       37.625999       50.998001
 C        21.934999       28.398001       50.987999
 C        22.716000       29.531000       50.721001
 C        22.329000       30.421000       49.721001
 C        21.125000       30.208000       49.026001
 C        20.330999       29.073999       49.299999
 C        20.754999       28.165001       50.265999
 C        20.749001       31.129000       47.958000
 H        22.252001       27.688000       51.754002
 H        23.643999       29.695999       51.269001
 H        22.947001       31.277000       49.453999
 H        19.400000       28.921000       48.754002
 H        20.159000       27.274000       50.467999
 O        19.666000       31.386999       47.493000
 H        22.943001       30.148001       45.821999
 O        22.516001       28.655001       46.042999
 H        22.973000       28.316999       46.866001
 H        21.545000       28.454000       46.155998
 O        24.684999       32.000000       47.757000
 H        24.406000       32.941002       47.830002
 O        27.355000       32.799000       47.425999
 H        27.459000       33.303001       48.251999
 H        26.427000       32.458000       47.485001
 O        22.667999       36.971001       47.403999
 H        22.583000       37.512001       48.210999
 H        22.861000       37.619999       46.701000
 O        20.632000       35.026001       46.810001
 H        21.267000       34.435001       46.307999
 H        21.188000       35.806000       47.036999
 O        17.791000       33.108002       46.127998
 H        18.596001       32.731998       46.543999
 H        18.117001       33.928001       45.632000
 O        17.112000       30.908001       44.695000
 H        17.820000       30.785999       44.035999
 H        17.350000       31.771000       45.146000
 O        25.687000       29.681999       48.872002
 H        26.496000       29.591999       48.334999
 H        25.316999       30.558001       48.595001
 O        23.332001       31.079000       45.630001
 H        23.955000       30.941999       44.891998
 H        24.193001       31.641001       46.955002
 O        17.579000       29.042999       46.617001
 H        17.417000       29.739000       45.909000
 H        16.937000       28.341000       46.404999
 O        16.483000       34.284000       48.306999
 H        17.125000       34.203999       49.034000
 H        16.952000       33.866001       47.540001
 O        24.327000       34.735001       47.181999
 H        23.864000       35.588001       47.381001
 H        25.216999       34.992001       46.879002
 O        18.743999       35.328999       44.984001
 H        19.493999       35.355999       45.664001
 H        18.139999       36.041000       45.264999
 O        22.486000       33.707001       45.323002
 H        22.597000       32.729000       45.433998
 H        23.245001       34.077000       45.840000
 O        23.945000       27.709999       48.160999
 H        24.577999       28.450001       48.402000
 H        23.350000       27.662001       48.932999
