# Supplementary material for: Catalyst-free selective oxidation of C(sp3)-H bonds in toluene on water
Source: Nat Commun. 2024 Jul 20;15:6127. doi: 10.1038/s41467-024-50352-7 (PMC11271591; doi:10.1038/s41467-024-50352-7)
Supplement: Supplementary file 3 — Source Data [file 41467_2024_50352_MOESM3_ESM.zip › Source Data/Source Data/Supplementary Fig. 15b/IS.xyz]

111
 benzaldehyde_oil-water_IS
 O        20.045000       27.820000       45.901001
 H        19.115000       28.205000       45.952000
 H        20.122000       27.506001       44.981998
 C        16.669001       22.145000       51.398998
 C        16.384001       23.646000       51.473999
 C        17.489000       24.441999       52.176998
 C        17.243000       25.954000       52.171001
 C        18.292000       26.760000       52.943001
 C        18.059999       28.271000       52.865002
 C        19.101999       29.093000       53.629002
 C        18.851999       30.607000       53.602001
 C        19.082001       31.263000       52.237000
 C        18.643000       32.730000       52.196999
 C        18.805000       33.388000       50.818001
 C        20.249001       33.688999       50.395000
 C        20.919001       34.830002       51.165001
 C        22.297001       35.189999       50.605000
 C        22.941000       36.395000       51.297001
 C        24.325001       36.763000       50.757000
 H        15.848000       21.604000       50.903000
 H        16.796000       21.711000       52.403999
 H        17.593000       21.944000       50.833000
 H        15.429000       23.816999       52.000000
 H        16.245001       24.047001       50.455002
 H        18.459000       24.230000       51.693001
 H        17.586000       24.089001       53.220001
 H        16.243999       26.163000       52.594002
 H        17.211000       26.309000       51.125000
 H        19.299000       26.521000       52.555000
 H        18.297001       26.441999       54.000000
 H        17.054001       28.504999       53.258999
 H        18.047001       28.577999       51.805000
 H        20.101999       28.879999       53.216999
 H        19.125999       28.750999       54.679001
 H        19.503000       31.096001       54.345001
 H        17.815001       30.804001       53.928001
 H        18.532000       30.714001       51.453999
 H        20.149000       31.173000       51.971001
 H        19.197001       33.306999       52.957001
 H        17.582001       32.783001       52.493000
 H        18.235001       34.334000       50.800999
 H        18.341000       32.723999       50.066002
 H        20.257999       33.938000       49.320000
 H        20.863001       32.780998       50.505001
 H        21.018999       34.563000       52.230999
 H        20.267000       35.721001       51.130001
 H        22.202999       35.382999       49.525002
 H        22.968000       34.318001       50.686001
 H        23.013000       36.187000       52.379002
 H        22.266001       37.264000       51.206001
 H        24.285999       37.056000       49.696999
 H        25.021999       35.915001       50.832001
 H        24.763000       37.603001       51.317001
 C        22.035000       28.499001       50.977001
 C        22.778999       29.638000       50.639999
 C        22.290001       30.525999       49.682999
 C        21.047001       30.284000       49.075001
 C        20.299000       29.141001       49.417000
 C        20.801001       28.247000       50.356998
 C        20.537001       31.236000       48.077999
 H        22.419001       27.799999       51.722000
 H        23.747999       29.813000       51.105000
 H        22.872999       31.400999       49.391998
 H        19.343000       28.966000       48.924999
 H        20.235001       27.351999       50.613998
 O        19.381001       31.202999       47.639999
 H        21.232000       32.035000       47.748001
 O        22.066999       29.542000       46.323002
 H        22.667000       28.969000       46.887001
 H        21.275999       28.952999       46.125000
 O        25.240999       31.896000       47.405998
 H        24.749001       32.654999       47.785999
 O        27.603001       33.021999       47.367001
 H        27.594999       33.542999       48.191002
 H        26.695000       32.561001       47.361000
 O        22.502001       36.773998       47.463001
 H        22.288000       37.398998       48.180000
 H        22.645000       37.345001       46.685001
 O        21.032000       34.424000       46.645000
 H        21.826000       34.166000       46.074001
 H        21.330999       35.271000       47.048000
 O        17.787001       32.820000       46.070999
 H        18.493000       32.354000       46.587002
 H        18.263000       33.574001       45.592999
 O        17.298000       30.820000       44.318001
 H        18.098000       30.764999       43.764999
 H        17.471001       31.608999       44.915001
 O        25.556000       29.715000       48.772999
 H        26.429001       29.424999       48.450001
 H        25.402000       30.606001       48.293999
 O        23.855000       31.304001       45.273998
 H        23.122000       30.709999       45.595001
 H        24.437000       31.451000       46.097000
 O        17.539000       28.774000       46.071999
 H        17.450001       29.528999       45.412998
 H        16.976000       28.072001       45.698002
 O        16.625999       34.348000       48.092999
 H        17.011999       33.992001       48.914001
 H        17.021000       33.778000       47.381001
 O        24.525999       34.804001       47.533001
 H        23.923000       35.575001       47.669998
 H        25.405001       35.202000       47.402000
 O        19.077999       34.846001       44.912998
 H        19.853001       34.782001       45.563999
 H        18.600000       35.648998       45.191002
 O        23.235001       33.924999       45.209000
 H        23.393999       32.931999       45.182999
 H        23.837999       34.235001       45.937000
 O        23.768999       28.000000       47.766998
 H        24.438999       28.646999       48.158001
 H        23.277000       27.672001       48.542000
