# Supplementary material for: Catalyst-free selective oxidation of C(sp3)-H bonds in toluene on water
Source: Nat Commun. 2024 Jul 20;15:6127. doi: 10.1038/s41467-024-50352-7 (PMC11271591; doi:10.1038/s41467-024-50352-7)
Supplement: Supplementary file 3 — Source Data [file 41467_2024_50352_MOESM3_ESM.zip › Source Data/Source Data/Supplementary Fig. 22b/after_5ns.xyz]

29477
 after_5ns_toluene_at_oil-water
 C         4.105997       41.171001       54.889000
 C         2.782998       41.425999       55.311001
 C         1.964999       40.419998       55.768002
 C         2.271998       39.098999       55.783001
 C         3.545998       38.784000       55.297001
 C         4.430996       39.792999       54.923004
 C         1.296996       38.134998       56.363998
 H         4.843000       41.956997       54.702000
 H         2.467999       42.470001       55.382000
 H         0.953000       40.638996       56.035000
 H         3.766998       37.723000       55.247002
 H         5.415994       39.487000       54.509998
 H         1.029998       38.449001       57.432007
 H         1.779997       37.125999       56.362000
 H         0.435998       38.006001       55.780998
 C        10.260996       32.397003       49.266998
 C         8.974999       32.120003       49.574001
 C         8.573994       30.823002       49.886002
 C         9.483996       29.744005       49.709000
 C        10.823996       29.984009       49.308998
 C        11.173000       31.318005       49.144001
 C         8.864999       28.354004       49.625000
 H        10.617999       33.410004       49.195000
 H         8.248996       32.962006       49.721001
 H         7.475996       30.696007       49.964001
 H        11.533998       29.183002       49.453999
 H        12.259995       31.427002       49.067001
 H         8.983996       28.064003       48.612999
 H         7.777998       28.397007       49.917000
 H         9.348997       27.650003       50.345001
 C        31.670000       16.201990       47.611000
 C        30.351999       15.716991       47.907001
 C        29.365999       16.676992       48.264000
 C        29.670998       18.032999       48.233002
 C        30.933998       18.436993       47.890999
 C        31.948997       17.547991       47.634998
 C        28.485001       19.014996       48.526001
 H        32.466999       15.472997       47.282001
 H        30.158001       14.671997       47.858002
 H        28.277000       16.432997       48.450001
 H        31.110001       19.472992       47.944000
 H        32.942001       18.049994       47.351002
 H        28.874998       20.009995       48.772999
 H        27.899000       18.780994       49.341000
 H        27.721998       19.080990       47.721001
 C         0.446000       18.886999       53.174000
 C         1.300000       20.006001       53.057999
 C         2.580999       20.014999       53.558998
 C         3.077000       18.865000       54.112000
 C         2.315999       17.712000       54.201000
 C         1.019000       17.708000       53.736000
 C         4.510000       18.910000       54.681999
 H        45.435001       18.980000       52.706001
 H         0.957000       20.903999       52.570999
 H         3.176000       20.952000       53.474998
 H         2.657999       16.740999       54.563999
 H         0.341000       16.816000       53.776001
 H         4.637000       19.598000       55.554001
 H         5.192000       19.301001       53.902000
 H         4.674000       17.896999       54.994999
 O        32.521999       43.645004       44.949001
 H        33.446999       43.621002       45.366001
 H        32.563995       44.532005       44.320000
 O        25.424004        6.505995       37.425003
 H        25.431000        7.035998       38.363998
 H        25.082003        7.112996       36.591000
 O        16.117992        7.856000        1.248000
 H        16.035990        8.754000        0.701000
 H        16.841993        7.999996        1.947000
 O        43.259995       26.849991        5.607000
 H        43.955994       26.993998        6.369000
 H        43.231998       25.806992        5.442000
 O        32.986000       44.741005       29.952000
 H        33.648998       45.351002       30.469002
 H        32.957001       45.251003       28.983999
 O         0.128998       32.094994       29.103001
 H        45.507996       32.802998       29.657000
 H         1.028999       32.630001       29.195000
 O        23.255999       42.296001       27.423000
 H        22.560001       41.513000       27.208002
 H        22.873997       42.785004       28.308001
 O        32.551998       16.639999       23.917000
 H        33.209999       15.931999       24.271000
 H        32.988998       17.318001       23.243999
 O        32.632000       44.548000       19.599001
 H        31.813999       43.935001       19.969999
 H        33.458000       43.931999       19.214001
 O        19.452003       18.391006       34.304001
 H        18.410004       18.351009       34.174000
 H        19.546007       18.377007       35.358002
 O        18.513004       15.183995       42.188000
 H        18.634001       15.681999       41.256001
 H        17.448002       15.049001       42.477001
 O        12.222983       39.689999       21.986000
 H        12.265991       40.252998       21.082001
 H        13.237983       39.632999       22.184000
 O        20.177004       30.139999       10.140000
 H        20.655006       29.742001       11.008000
 H        19.338009       29.574999       10.004000
 O        20.093000       37.704002       28.827999
 H        20.617998       37.763000       27.898005
 H        19.445999       36.882004       28.672001
 O         9.214996       40.948002       16.982000
 H        10.035997       41.551003       16.760000
 H         8.479996       41.639004       17.378000
 O        42.095001       15.692987       16.084999
 H        41.641003       15.636989       15.120002
 H        42.302002       16.724993       16.365999
 O        18.042000        8.566002        3.026000
 H        18.952000        8.340002        3.480000
 H        17.781000        9.464999        3.566000
 O        38.879002        1.526002       18.861000
 H        39.761997        1.210003       19.289000
 H        39.121994        2.563000       18.777000
 O         1.710003       17.582003       20.708000
 H         1.418004       16.611004       20.370001
 H         2.687000       17.641006       21.027000
 O        30.296999       30.840998       27.959999
 H        29.579998       31.252998       28.576000
 H        31.135998       31.060999       28.482000
 O        12.657000        2.563996       41.417000
 H        11.688999        2.956996       41.747002
 H        12.632000        2.767995       40.363998
 O         1.489000       44.175999       23.961000
 H         1.312000       45.049999       24.466999
 H         2.461000       43.889000       24.228001
 O        21.195000       18.123997        3.660000
 H        20.955999       17.184998        3.343000
 H        21.240999       18.009996        4.702000
 O         5.770000       33.125996       38.835999
 H         5.179000       32.167992       38.768002
 H         6.314000       33.060001       39.766003
 O        31.001001       32.938995       38.257999
 H        30.431002       33.774994       38.452000
 H        31.556000       32.944000       37.284000
 O        42.133003       24.420002       24.974001
 H        43.061005       24.923996       25.285000
 H        41.649006       24.104000       25.902000
 O        40.837002       39.230999       13.344000
 H        41.823002       39.025990       13.685000
 H        40.209999       38.941998       14.100000
 O        25.925995        3.399995        5.358000
 H        25.315998        3.391996        4.461000
 H        25.250992        3.497992        6.182000
 O        14.848995       33.242001       13.377000
 H        15.423998       32.449001       13.775000
 H        14.536998       33.015999       12.403000
 O        12.516003        2.170002       18.478001
 H        12.171002        1.554002       19.216000
 H        12.441002        3.210003       18.653000
 O        20.365000       40.132999       32.721001
 H        20.140995       39.180000       33.098000
 H        19.526995       40.707001       32.866001
 O        17.147001       27.878000       29.470003
 H        17.808002       28.503002       28.900999
 H        16.299999       28.403996       29.857000
 O        16.256001       17.930996       30.889999
 H        15.955000       18.531000       30.077000
 H        16.400000       16.924999       30.580000
 O        21.998001       26.709999       39.194000
 H        21.344004       25.865004       39.185001
 H        21.563004       27.459000       38.484001
 O        37.246002       39.443993        1.621000
 H        36.218002       39.282997        1.372000
 H        37.497005       40.454990        1.457000
 O         5.061986       14.712997       21.518000
 H         4.106990       15.158997       21.584000
 H         5.498983       15.002997       22.386999
 O        31.602001        7.560976       14.687000
 H        31.756001        8.340986       13.948001
 H        30.666002        7.819992       14.973000
 O        14.423996       36.391003       12.806000
 H        14.468996       37.419003       13.125000
 H        15.105998       35.774006       13.305000
 O        29.151001        6.299001       46.908001
 H        29.795002        5.972998       46.162998
 H        28.252001        6.498996       46.441002
 O        17.530994       23.451006        4.692000
 H        16.964994       22.575005        4.724000
 H        18.449993       23.062004        4.281000
 O         9.348999       44.878002        7.932000
 H         8.673000       45.222004        8.639000
 H         8.829000       44.465012        7.063000
 O        30.066998       45.654003        9.932000
 H        30.634996       45.961002       10.732000
 H        30.679993       45.892002        9.141000
 O         4.596003       30.486996       38.917000
 H         4.844991       29.917997       38.122002
 H         4.165995       29.818001       39.606998
 O        23.708996       37.043003       36.852005
 H        24.496994       36.574001       36.285999
 H        23.620998       38.031002       36.605999
 O         4.059999       43.661999       25.386999
 H         4.812000       44.394997       25.294001
 H         4.618999       42.765991       25.476999
 O        19.625000       27.721998       35.164001
 H        20.037001       28.020008       34.251999
 H        18.968000       26.853008       35.042000
 O        35.259998       21.074001       29.318001
 H        35.924999       20.247002       29.422001
 H        35.991001       21.876001       29.322002
 O         7.979990       26.198999       22.555002
 H         8.453994       25.930002       21.631001
 H         8.665997       26.838001       23.040001
 O         4.639999       35.754002       18.070999
 H         4.076001       35.731003       17.195000
 H         5.626000       35.933002       17.837000
 O        23.583992       28.894007       34.848999
 H        23.188999       27.878008       34.705002
 H        24.440996       28.642002       35.465000
 O        30.334005       23.665998       39.484001
 H        29.728003       23.886999       38.695000
 H        31.277004       23.774000       39.054001
 O        18.456993       10.121002       19.013000
 H        19.215002        9.556001       18.608999
 H        18.168997       10.625002       18.059999
 O         6.813001       27.183998        4.085000
 H         6.305995       26.547998        4.776000
 H         6.889988       28.152994        4.512000
 O        37.113998       28.743000        9.298000
 H        37.304993       28.372995        8.320000
 H        37.765995       28.175993        9.913000
 O         5.604000       40.872997       32.971001
 H         5.313000       41.445000       33.831001
 H         6.593999       41.067001       32.883999
 O        38.827003       40.032001       18.709999
 H        38.778000       40.612003       19.638002
 H        38.547001       40.625004       17.879999
 O         8.362000        9.002998       25.059999
 H         8.100000        8.684994       24.098000
 H         9.151000        8.379996       25.355000
 O        37.902985       34.205002       30.629000
 H        38.187004       33.981003       29.660999
 H        37.581001       33.267002       30.960001
 O         7.251995       36.239002       14.709000
 H         6.403993       36.746002       14.496000
 H         7.322992       36.356003       15.780000
 O        38.912006       28.872995       15.992000
 H        38.812004       29.047993       14.920000
 H        39.904003       29.153999       16.226000
 O         2.330000       35.862991       21.293001
 H         1.738000       36.200996       22.136999
 H         3.192000       36.463001       21.219000
 O        45.779003       18.403000       14.940000
 H        45.868000       18.007998       13.945000
 H         0.386000       19.271000       14.895000
 O        15.590996       37.999996       31.750000
 H        14.727996       37.825001       31.200001
 H        16.219994       38.651005       31.157001
 O        28.433004        7.971997        0.410000
 H        29.318008        7.957998      139.791000
 H        28.423004        8.964999        0.734000
 O        32.349998       34.276001       20.165001
 H        32.370998       34.301014       21.242001
 H        33.130997       33.721016       19.769001
 O         2.882000       29.517004        9.068000
 H         3.388000       30.035004        9.891000
 H         2.540000       28.600002        9.447000
 O        41.040001       36.674995       21.492001
 H        40.853001       37.022999       22.462999
 H        42.104000       36.738998       21.353001
 O         1.538000       26.592999       44.186001
 H         1.599000       25.608994       44.367001
 H         2.087000       27.052000       45.000999
 O        13.688991        8.310996       33.717999
 H        12.710998        8.592998       33.528000
 H        14.014998        9.101995       34.338001
 O        33.378002        2.903005       15.434000
 H        32.621002        3.341999       14.769000
 H        32.898003        2.050999       15.810000
 O        13.520999       43.875999       42.586002
 H        12.889999       44.382000       41.928001
 H        13.093999       42.924999       42.861000
 O        11.195997        5.875999        7.539000
 H        12.167001        6.124000        7.206000
 H        11.271996        4.940000        7.936000
 O        44.945999       32.659012       17.693001
 H        44.743000       32.895012       18.703001
 H        45.841999       32.111008       17.641001
 O         2.178000       26.721001       10.733000
 H         1.554000       27.402002       11.267000
 H         1.642000       26.261000        9.970000
 O        41.032001       33.886002        9.505000
 H        41.081001       34.741009        8.887000
 H        39.985001       33.584003        9.599000
 O        15.850999       21.548000       30.257999
 H        15.869999       22.041998       31.181999
 H        16.882000       21.587000       30.055000
 O         7.987000       35.641003        6.887000
 H         8.727000       36.099003        7.515001
 H         8.484000       34.738003        6.653000
 O        20.666981       43.529999       39.860001
 H        21.589985       43.353001       39.382999
 H        20.391991       42.655003       40.389000
 O        35.625996       43.410999        8.497000
 H        36.606998       43.794994        8.257000
 H        34.966000       44.264999        8.280000
 O        37.709995       22.025000       14.520000
 H        37.624992       21.049000       14.772000
 H        38.752998       22.280001       14.297000
 O        43.254002       18.686001        2.728000
 H        43.568001       19.704004        2.359000
 H        44.139000       18.217003        3.040000
 O        27.782001       32.305000       15.223000
 H        27.663000       32.519001       14.200000
 H        26.796999       32.607002       15.518000
 O        42.776997        5.182000        6.067000
 H        43.699001        4.598000        6.194000
 H        42.560001        4.945000        5.065000
 O        13.920000       42.062000       28.325001
 H        13.903999       41.642002       29.341999
 H        13.323000       41.347004       27.774000
 O        15.925002       23.456999       13.605000
 H        16.092001       23.541000       14.644000
 H        15.798004       24.417999       13.250000
 O        34.085999       45.292999       41.119999
 H        33.257000       45.782001       40.673000
 H        34.771999        0.143996       41.153999
 O        37.329002       15.017000       47.764999
 H        38.120003       15.327999       47.118999
 H        37.765007       14.740998       48.731998
 O         3.296994       35.529007       28.011002
 H         2.377995       35.662014       28.514999
 H         4.025998       36.245010       28.339003
 O        43.159004        7.092005        2.443000
 H        43.491001        7.919004        3.020000
 H        43.986004        6.730004        1.958000
 O        35.143993       33.228004       36.313999
 H        35.283989       34.205002       36.014000
 H        34.130989       32.930004       36.159000
 O        11.148994       26.447006       32.981998
 H        10.210001       26.173002       32.539001
 H        10.966001       26.769005       33.995998
 O         8.506000       27.078995        8.574000
 H         9.203000       27.687998        7.997000
 H         8.886000       26.120998        8.327000
 O        39.424004        4.786995       22.095001
 H        38.819000        5.165997       22.900000
 H        38.714001        4.125000       21.579000
 O        13.973000       15.345002       24.753000
 H        13.166997       15.392010       25.483999
 H        14.867992       15.110002       25.350000
 O        41.958004        5.589000       22.243002
 H        42.410995        5.434000       21.309002
 H        41.044979        5.113000       22.278000
 O        41.332001       10.055000        8.702000
 H        40.532997        9.672000        9.235000
 H        41.784996        9.299000        8.151000
 O         5.109000       20.100000       34.000999
 H         5.784999       20.919001       33.915001
 H         4.245000       20.242001       33.358002
 O        34.711998       36.098000       36.260002
 H        34.636997       36.838001       35.514000
 H        34.686001       36.717999       37.158001
 O         1.896001       25.132000       17.999001
 H         0.935004       25.346001       17.639002
 H         2.498002       25.782000       17.518999
 O        32.559002       16.831999       41.223000
 H        32.614002       17.820995       41.418999
 H        32.716999       16.369997       42.175003
 O        23.993999       22.011999       19.344999
 H        23.003998       21.554001       19.490002
 H        24.100998       22.357000       18.302000
 O        13.104997       14.385996       39.527000
 H        13.928991       15.035002       39.734001
 H        12.406998       14.605996       40.229000
 O        19.920000        8.750000       44.950001
 H        20.063000        8.470000       43.933998
 H        19.125999        8.160000       45.327999
 O        19.136000       40.690002       37.700001
 H        20.002001       40.417004       38.257000
 H        18.378000       41.018002       38.354000
 O        40.468002       42.059002       16.155001
 H        39.871002       41.947002       15.285000
 H        39.959000       42.702003       16.888000
 O        14.821001       16.552999       40.167000
 H        15.582002       17.038000       39.567001
 H        14.056001       17.277000       40.207001
 O         8.707995       14.332000       37.312008
 H         9.597997       14.321998       37.797001
 H         8.647992       15.082000       36.568001
 O        40.291996       38.210999        6.673000
 H        40.896999       38.582005        7.459000
 H        40.854996       38.339001        5.786000
 O        23.898991       25.527004       42.237000
 H        24.190001       24.976002       43.035999
 H        23.119001       26.158003       42.423000
 O        17.667997       15.304002       33.547001
 H        18.188990       15.692005       32.738998
 H        18.439987       14.684004       33.891998
 O        12.885994       13.687001       31.254000
 H        12.172997       12.897003       31.158003
 H        13.793999       13.193001       31.469004
 O        37.298000       43.782001       15.527000
 H        37.529999       44.744999       15.920000
 H        38.102001       43.639000       14.870000
 O        27.719999        2.283009       37.313000
 H        27.659000        1.216004       37.391003
 H        26.690001        2.552003       37.294998
 O        43.646999       35.946007       44.028004
 H        43.771999       36.541004       43.181999
 H        44.487000       36.043007       44.631001
 O        32.795002       43.184982        5.868001
 H        32.048004       43.246990        5.169000
 H        32.944000       42.143993        6.133000
 O         8.418994       37.325996       27.556000
 H         9.275992       37.501991       26.902000
 H         8.063001       38.191998       28.028999
 O        36.822002       32.122002       31.742001
 H        35.869003       31.701998       31.856001
 H        37.382000       31.368998       31.260000
 O        26.518003       19.832001       22.381001
 H        26.198999       20.756001       22.777000
 H        27.480001       20.164000       21.992001
 O        34.521000       34.096001       41.601002
 H        34.220993       35.059998       41.723999
 H        33.856998       33.692001       40.869999
 O        23.906002        7.432000        3.357000
 H        23.878002        8.413997        3.062000
 H        24.635004        7.314001        4.096000
 O        33.568993       32.203999       11.991000
 H        32.727993       31.796000       11.540002
 H        33.247990       32.734001       12.805000
 O         1.284999       19.692001       22.493999
 H         1.244996       18.910004       21.788000
 H         0.588997       20.428001       22.297001
 O        31.987993       45.851002        3.263000
 H        31.327990       45.470997        3.947000
 H        32.759995        0.288996        3.718000
 O         9.056000       33.562996        9.432000
 H         9.723003       34.132000        8.883000
 H         9.580004       33.516998       10.397000
 O         7.283000        1.871000       17.786001
 H         8.259000        2.255000       17.544001
 H         7.148000        2.496000       18.680000
 O        41.368999       32.639008       34.528999
 H        41.593002       31.913004       33.768002
 H        40.901001       31.933004       35.247002
 O         8.230997       24.773001       35.528000
 H         9.189998       25.205997       35.673000
 H         8.329993       24.216000       34.683998
 O        18.467987       30.086004       17.719000
 H        19.279989       29.663002       17.018999
 H        17.567991       29.913006       17.294001
 O        28.006001        5.622000        1.915000
 H        28.075001        6.579000        1.502000
 H        26.951000        5.699000        2.192000
 O        41.464001       44.407001       32.502998
 H        41.575996       44.750999       33.487999
 H        41.217995       45.134998       31.774000
 O        19.355997       14.236997       13.173000
 H        19.170002       14.867992       12.342000
 H        20.361994       13.988997       13.153000
 O        37.831001       15.708000       17.257999
 H        37.074001       15.176003       16.721001
 H        38.749001       15.155000       17.226000
 O        12.720998       32.868000       19.430000
 H        12.628996       33.948002       19.491003
 H        12.204995       32.493000       20.351999
 O        38.809998       13.380001        3.060000
 H        39.690994       12.751005        3.015000
 H        37.969994       12.794003        3.272000
 O        29.076996       13.936000       42.025002
 H        28.445995       13.266000       42.544998
 H        28.427996       14.471000       41.396999
 O        13.187997       40.148006       41.053001
 H        12.438991       39.489006       40.705002
 H        12.745996       40.684002       41.859001
 O        26.708998       36.037998       32.884998
 H        27.023001       35.087994       32.507999
 H        25.823000       36.141987       32.359001
 O        44.214001       35.648003       39.641998
 H        43.270996       35.184006       39.528999
 H        44.776001       34.864002       40.002998
 O        40.076996        7.101997       14.860000
 H        39.007996        7.311998       14.977000
 H        40.563995        8.004994       14.660000
 O        35.350998       22.768000       13.526000
 H        36.300995       22.605000       13.982000
 H        35.101997       21.878000       12.970000
 O        37.435001       10.570000        2.865000
 H        36.834000        9.908000        2.386000
 H        38.363998       10.347000        2.507000
 O        24.881004       17.944002       26.096001
 H        25.635002       18.310003       26.663000
 H        25.360001       17.395002       25.337000
 O        26.287998       37.848000        8.526000
 H        26.112999       38.431000        9.480000
 H        25.195000       37.604004        8.408000
 O        26.204996       11.286995       23.049000
 H        27.151995       11.320995       22.514000
 H        25.944992       10.300999       23.207001
 O        22.939003       17.452999       21.773001
 H        22.418001       18.164000       22.329000
 H        22.241001       16.663000       21.663000
 O        45.483002       13.624001       14.574000
 H        45.766003       12.650002       14.453000
 H        44.998001       13.536003       15.504000
 O        21.747986        6.180000       38.092999
 H        20.704985        6.248000       38.140999
 H        22.051996        6.678000       37.247002
 O         8.060998       30.624001       32.195999
 H         7.611000       31.067999       33.054001
 H         7.904001       29.574999       32.244999
 O        27.493000       24.650991        6.932000
 H        26.657001       25.226997        6.640000
 H        28.135000       25.283995        7.495000
 O        34.207993       26.897997      139.638000
 H        35.134995       26.596992      139.320999
 H        34.457996       27.754004        0.142000
 O        15.823999        0.066005       21.101000
 H        15.380000       45.191006       21.482000
 H        16.347000        0.597999       21.875999
 O        16.145996       23.099001       32.402000
 H        15.986996       22.697001       33.421001
 H        16.668999       23.983997       32.542999
 O        28.754002       30.847998        7.417000
 H        29.640999       30.458000        6.925001
 H        28.052000       30.253998        6.942000
 O        14.597001       30.782001       24.759001
 H        14.131006       30.165993       25.471001
 H        14.867005       29.969997       24.129000
 O        19.666004       18.533001        9.017000
 H        19.728004       17.502001        9.177000
 H        19.888002       18.625000        7.996000
 O        38.678001       35.724998       13.710000
 H        39.544003       35.171001       13.808000
 H        38.857002       36.625999       14.281000
 O         6.347000       29.287994       28.398001
 H         6.128000       29.126993       29.448000
 H         7.188000       29.920000       28.391001
 O        29.147999       10.856003       35.768002
 H        29.038996       11.597001       36.514000
 H        29.805994       11.283001       34.965000
 O         6.899000       27.810997       42.855999
 H         6.697999       28.713003       42.308998
 H         7.604000       27.943001       43.662998
 O        11.519992       22.162001       47.856998
 H        11.433997       22.721001       46.987999
 H        10.697993       22.521999       48.415001
 O        35.312996       44.599003       21.702002
 H        35.663998       45.557999       21.452999
 H        35.460999       44.446003       22.731001
 O        24.962997       11.292004       31.950001
 H        24.859999       12.095000       31.236000
 H        25.861000       11.330004       32.497002
 O        24.849993        7.185996       32.828999
 H        24.559000        7.688997       31.947001
 H        23.966000        6.584996       33.043999
 O         7.900995        8.712000       37.521999
 H         7.523990        7.726000       37.308002
 H         7.359999        9.424000       36.937000
 O        40.105003       20.043995       32.612000
 H        39.435001       20.640003       32.071999
 H        40.839005       20.655001       33.103001
 O        18.958002        0.998000       40.495998
 H        19.525003        1.478000       41.268002
 H        18.676003       46.010002       40.810001
 O         7.311987       20.674004       10.689000
 H         6.358988       20.620001       10.256000
 H         7.298986       21.751003       10.990000
 O        36.054001       19.053001       34.234001
 H        36.287003       18.133001       33.872002
 H        36.333000       19.837004       33.641998
 O        32.645996       28.804995       34.115002
 H        33.098995       28.325998       34.888000
 H        32.191998       28.073994       33.485001
 O        45.554001       22.914000       11.451000
 H         0.460000       22.885000       10.860000
 H        45.252003       23.915001       11.374000
 O        32.451000       39.372002        9.815000
 H        32.325001       38.442001        9.370000
 H        33.320999       39.828003        9.427000
 O        24.186001        0.410000       37.999001
 H        23.185999        0.360000       37.720001
 H        24.437002        1.330000       37.484001
 O         4.530996       23.439003        8.551000
 H         4.022997       23.192001        9.418001
 H         3.933996       24.030003        7.996000
 O         8.342004        6.834999        2.933000
 H         8.490002        6.689000        3.942000
 H         8.281002        5.796998        2.619000
 O        36.028999       32.137001       11.387000
 H        35.070004       32.419998       11.774000
 H        36.159004       31.219999       11.951000
 O        22.276995        7.370000       45.598000
 H        22.773996        7.378000       44.681000
 H        21.314999        7.807000       45.423008
 O        39.243999       42.389004       20.711000
 H        38.910999       42.941006       21.551001
 H        40.310001       42.373009       20.843000
 O        13.862999        5.574000        6.738000
 H        13.877997        4.493000        6.889000
 H        14.857998        5.836000        6.566000
 O        24.711000       30.017998       19.704002
 H        25.222000       30.832996       20.111000
 H        25.160000       29.884995       18.752001
 O        20.613007        1.364010       21.764999
 H        19.894009        1.857006       22.372999
 H        20.913002        2.070002       20.964001
 O        16.778999       44.715000        6.348000
 H        15.965999       44.149002        5.896000
 H        17.046000       44.039001        7.097001
 O        35.730000       11.365994       36.522999
 H        36.833996       11.453000       36.348999
 H        35.525993       12.032994       37.339001
 O        42.944000        1.116001       43.932999
 H        42.684002        2.025002       43.393002
 H        42.965000        0.368002       43.189999
 O        39.159000       38.066002        3.238000
 H        38.368004       38.422001        2.680000
 H        38.790001       37.539001        4.048000
 O         6.229000       28.632999       11.790000
 H         6.634000       29.121000       10.907000
 H         5.726000       27.795000       11.475000
 O        39.587002       23.225996       17.242001
 H        39.830006       22.250000       17.431000
 H        40.399002       23.838999       17.635000
 O         8.823000       14.250004       48.387001
 H         8.343993       14.674005       49.193001
 H         9.099998       15.016009       47.797001
 O        44.990997       38.907001       10.600000
 H        44.751999       38.049000       11.236000
 H        44.577000       38.724998        9.653000
 O         7.157000       30.874996       34.945000
 H         8.024000       30.296000       35.110001
 H         6.306000       30.285999       35.178001
 O        43.766998       28.365000       47.180000
 H        44.332001       29.178999       47.560001
 H        42.799999       28.638994       47.040001
 O        19.310001       40.578003       21.826000
 H        18.498003       40.872002       21.186001
 H        20.143002       41.242996       21.691000
 O        18.876999       29.497004       27.659000
 H        19.646000       30.061007       28.051001
 H        19.304001       28.925007       26.903000
 O        17.091999       26.739002       24.464001
 H        17.923000       27.172001       24.029001
 H        16.197001       27.473001       24.391003
 O        26.420998       44.215000        6.750000
 H        25.497997       44.761002        6.598000
 H        26.900000       44.543999        7.625000
 O         3.852999       16.417997       11.502000
 H         3.925992       15.566013       10.916000
 H         4.890995       16.383009       11.850000
 O        31.904995       44.098003        1.028000
 H        32.449001       44.488003        0.290000
 H        31.937996       44.762001        1.808000
 O        27.089001        9.421991       13.665000
 H        26.124004        9.003997       13.871000
 H        27.213001       10.456992       13.828000
 O        39.877998        9.680997       26.787001
 H        39.521000        8.854993       26.368000
 H        40.456001        9.473996       27.631001
 O         7.913995        8.031995       22.174000
 H         6.853991        8.042989       22.127001
 H         8.070001        7.071996       21.740000
 O        19.139002        2.651000       28.874001
 H        18.480001        2.030010       28.266001
 H        19.387003        3.384003       28.177999
 O        37.628998        8.647999       14.376000
 H        36.895000        7.922000       14.383002
 H        37.523994        9.344000       15.158000
 O        33.545998        0.309996       27.966999
 H        34.417995        0.160996       27.386000
 H        32.896996        0.905997       27.285999
 O        45.588993       17.005997        9.171000
 H        44.564995       16.925997        9.092000
 H        46.004002       16.007998        9.051000
 O        25.081001        1.174998       40.589001
 H        25.136002        2.182998       40.384998
 H        24.921999        0.597999       39.676998
 O        24.726992       42.461998       24.528999
 H        24.422993       41.434002       24.549000
 H        25.437992       42.450001       25.325003
 O         8.593003       12.163002        3.344000
 H         9.104000       11.304001        3.043000
 H         8.267003       11.945000        4.295000
 O        13.925005       37.161987       45.990002
 H        13.801004       36.042988       46.051998
 H        14.946003       37.151989       46.179001
 O        23.049999       26.313997       34.540001
 H        22.593000       25.473995       34.965000
 H        24.104000       26.033001       34.698002
 O        37.000999       41.290001       17.285000
 H        36.952995       41.724998       18.231001
 H        37.028999       42.022999       16.591999
 O        25.619987       32.548004        8.227000
 H        24.826986       32.848000        8.935002
 H        26.403982       33.247002        8.456000
 O        44.240002       21.996994       40.688999
 H        44.426003       22.712002       41.484001
 H        43.263008       22.212999       40.216000
 O        13.440001       39.519001       12.883000
 H        12.646008       39.249996       12.274000
 H        13.830002       40.437000       12.603000
 O        41.752998       29.700005       12.197000
 H        42.053001       30.094004       13.148000
 H        40.819000       30.130007       12.138000
 O        29.856991       18.518999       15.880000
 H        30.599995       17.780001       15.989000
 H        28.919001       18.093000       16.124001
 O         4.388004        8.456001        2.639000
 H         5.001000        7.776001        3.173000
 H         3.488008        7.897004        2.407000
 O        24.564997       14.356999       41.308002
 H        25.079996       13.678999       40.703007
 H        25.115000       15.248999       41.266998
 O        20.893000       28.615000       12.425002
 H        20.742001       27.621002       12.188000
 H        20.517000       28.752003       13.378000
 O        19.171000       38.128002       41.493000
 H        18.162001       37.935997       41.845001
 H        19.764997       37.276993       41.577000
 O        33.421001       10.338999       28.952000
 H        33.970001        9.451999       29.049999
 H        34.154999       11.037995       29.233999
 O        12.171000       16.994997       45.866009
 H        11.335000       16.545998       46.306000
 H        11.878000       17.331993       44.949001
 O        15.874002       23.159004       38.205002
 H        16.153002       23.541002       39.166000
 H        15.268002       23.944002       37.747002
 O        22.372002       10.516995        4.166000
 H        23.330000       10.284997        3.701000
 H        22.759001       10.966999        5.061000
 O        12.317004        0.413000       20.761999
 H        12.892006       45.589001       20.573004
 H        11.378010        0.369000       20.201000
 O        37.135010       26.193996       46.726002
 H        36.500008       25.399998       47.098000
 H        36.768002       26.420998       45.763000
 O        32.324001       13.495001       16.027000
 H        32.328999       14.553005       16.091999
 H        31.357000       13.431000       16.513000
 O         3.297000        4.701999       28.241003
 H         3.394000        5.721014       27.868000
 H         2.392000        4.343997       27.882999
 O        11.219997       38.625000       39.680000
 H        10.880999       38.121002       40.553001
 H        11.592997       37.921001       38.902000
 O        31.095003       30.891991       11.027000
 H        30.157001       30.541000       10.776000
 H        31.719004       30.032995       10.866000
 O        36.685001        9.909999       44.426998
 H        35.910004        9.815000       45.146999
 H        36.189003        9.655000       43.523998
 O        18.257998        4.049000       43.655998
 H        18.707996        4.928995       43.250999
 H        18.899998        3.308996       43.408009
 O        42.520000        2.182000        3.738000
 H        42.105000        3.175000        3.590000
 H        42.197998        1.773000        4.668001
 O        31.808001       38.185001       15.282000
 H        30.991001       38.862999       15.143000
 H        32.174999       37.954002       14.341001
 O         5.226000       35.605999        6.781000
 H         4.680999       35.864998        5.897000
 H         6.338997       35.715000        6.720000
 O        24.927000        6.853001       27.249001
 H        23.962000        6.408000       27.302000
 H        25.370998        6.622003       28.175003
 O        28.150000       45.666996       18.524002
 H        27.393999       45.098991       19.081001
 H        28.789999       45.905998       19.278002
 O        17.158995       23.449991       46.587002
 H        17.762989       22.675993       46.120998
 H        17.712004       23.631001       47.480999
 O         5.859996       16.591000        3.057000
 H         5.913998       15.593999        2.778000
 H         4.851996       16.862000        2.909000
 O        32.625999       19.639000       40.981998
 H        32.969002       20.570999       40.797001
 H        31.670002       19.773998       41.214001
 O        27.556000       24.723000       13.428000
 H        27.918011       24.640999       12.385000
 H        28.127003       25.524000       13.793002
 O        22.160004       34.796001       44.910000
 H        21.669003       35.261005       45.719002
 H        21.682001       33.854008       44.826000
 O        38.862003       20.277996       45.153999
 H        39.735004       19.740002       45.068001
 H        38.750004       20.492002       46.146999
 O        35.443005       24.573000       15.652000
 H        35.458004       23.903000       14.765000
 H        36.063007       24.066002       16.358000
 O         1.032993       39.862003       47.449001
 H         0.158001       40.018002       47.976002
 H         1.274993       40.850002       47.195000
 O        23.998997       28.957005       22.309002
 H        24.053997       28.903004       21.273001
 H        24.660997       29.795002       22.582001
 O         0.111998       25.848003        5.808000
 H        45.901993       26.808002        6.244000
 H         1.186989       25.863001        5.512000
 O        24.149986        7.525003      138.089996
 H        23.411997        7.191004      138.802002
 H        23.776999        7.326002      137.097992
 O        15.873000       15.781004       42.588005
 H        15.576000       16.216003       41.695999
 H        16.281998       16.632999       43.030998
 O        21.406000       44.011997        1.098000
 H        21.194000       44.888996        1.599000
 H        22.400000       43.739990        1.151000
 O        11.798000       13.710001       23.674999
 H        12.169003       12.778999       24.127001
 H        12.517004       14.516996       23.889999
 O        14.644996       44.134010       12.483000
 H        15.152002       44.802002       13.086000
 H        13.820002       44.560005       11.989000
 O        21.495991       16.737001       40.792999
 H        20.842999       17.423002       40.303001
 H        20.891987       15.894002       40.854000
 O        23.144001       20.514997       38.970001
 H        22.737003       20.216007       38.067001
 H        23.367002       21.524002       38.838001
 O        19.708002       27.840990       24.277000
 H        20.497011       28.565990       24.080999
 H        19.985001       26.977991       23.796000
 O        14.852000       44.861000      138.500000
 H        14.744000       45.820999      138.035004
 H        15.693000       44.300999      138.169006
 O        27.469999       34.060001        9.224000
 H        27.663000       35.141998        9.197000
 H        27.604998       33.856998       10.217000
 O        18.725004       36.999008       19.139999
 H        18.922001       37.508011       20.035000
 H        17.694002       37.089005       18.966002
 O         5.577000       41.501003       23.165001
 H         4.803999       41.044998       22.719002
 H         5.569000       41.114002       24.106001
 O         1.938001       39.178986       26.625999
 H         2.549000       39.008007       25.782001
 H         2.603002       39.191990       27.459999
 O         1.730992       12.020004       36.271999
 H         2.365992       12.574007       35.671001
 H         1.422000       12.752009       37.000000
 O        18.153000        6.970004       10.420000
 H        17.961000        5.949008       10.307000
 H        17.372997        7.512004       10.979000
 O        28.875999       17.928001       32.501999
 H        29.202999       17.884005       31.521999
 H        29.283001       18.816006       32.835999
 O        40.452003        2.235003       22.611000
 H        39.734001        3.049001       22.583000
 H        41.106998        2.536004       21.797001
 O        23.863001       13.349999        8.675000
 H        23.500998       14.299000        8.366000
 H        24.813999       13.587000        9.080000
 O        19.759996       22.070999        3.247000
 H        20.765995       21.875999        2.976000
 H        19.142002       22.191999        2.306000
 O         3.266000       32.754002       28.315001
 H         3.593000       32.586002       29.323999
 H         3.428000       33.771000       28.000000
 O        23.952995        4.396990       42.325001
 H        22.924999        4.376001       42.063999
 H        24.492001        4.212997       41.443001
 O        44.348988       22.603004       48.074001
 H        43.780991       22.156008       47.330002
 H        44.883007       21.743006       48.467999
 O        38.386993       12.016010       36.456001
 H        39.412994       12.153001       36.608002
 H        38.077000       12.925003       36.851002
 O         8.127000       37.305000        4.638000
 H         7.960000       36.499001        5.301000
 H         9.226000       37.449001        4.548000
 O        44.629002       36.176998       31.634005
 H        43.976002       36.953999       31.847000
 H        44.184002       35.401001       32.169998
 O         2.603998       44.099003       45.963001
 H         2.296998       45.031002       45.462002
 H         3.619996       43.991997       45.798004
 O        25.334995       44.435005      139.964005
 H        24.816996       45.313004      139.682999
 H        24.677998       43.777004        0.409000
 O        17.134001       20.183002       44.323002
 H        16.198999       19.958002       44.597000
 H        17.452000       19.326004       43.709000
 O        23.040001       31.675999       14.338000
 H        23.418009       30.680002       14.245000
 H        22.440006       31.808001       15.224000
 O         2.525990       19.360001       18.656004
 H         3.458988       19.232000       18.184000
 H         2.495994       18.780001       19.473000
 O         4.679000       10.314005       16.188999
 H         5.230000       10.124000       15.313000
 H         4.102000       11.169007       16.035999
 O        34.969002        4.868997       42.552002
 H        35.302006        4.962996       41.575001
 H        34.252007        5.640999       42.635002
 O        27.529999        7.975996       32.198002
 H        26.547998        7.695997       32.417999
 H        27.481001        8.940998       32.640999
 O        26.651993       40.403004       15.982000
 H        26.917994       40.845001       15.063000
 H        25.904995       39.680004       15.736000
 O        25.253000       25.542999       29.261000
 H        24.792000       24.892004       29.929003
 H        25.351999       26.389002       29.837000
 O        37.748001       21.983995       39.759998
 H        36.903000       22.237000       40.382999
 H        38.471001       21.609997       40.353001
 O        44.029003       22.385000       35.889000
 H        43.445000       23.320999       35.782001
 H        45.027000       22.754999       36.106998
 O         1.240997       30.226997        6.944000
 H         1.942995       29.963003        7.659000
 H         1.028001       31.219004        7.149000
 O        42.532001       38.079998       31.752001
 H        41.570004       37.925003       31.278999
 H        43.059010       38.897003       31.375999
 O         1.217000       12.820999       25.632999
 H         1.932000       12.983000       26.431999
 H         1.779000       12.392000       24.910999
 O        19.976999       21.951000       16.076000
 H        21.021999       21.937000       15.932000
 H        19.791000       22.749001       16.792999
 O         1.385997       14.022001       38.405998
 H         0.957997       13.684004       39.311001
 H         0.563998       14.623001       37.967999
 O        14.433999        7.240990       41.646999
 H        14.112999        6.258993       41.864002
 H        13.558000        7.821001       41.854000
 O        42.616001       30.912003       14.293002
 H        43.655998       30.954998       14.472000
 H        42.250999       31.927004       14.620001
 O        37.598999        5.769991       24.112000
 H        38.236000        6.362992       24.681999
 H        37.436001        4.954992       24.726999
 O         5.378998        1.275000       27.546000
 H         6.242997        0.693000       27.773001
 H         5.415994        1.934000       28.323999
 O        33.316002       18.665001        2.857000
 H        34.268002       18.731001        3.172000
 H        33.094002       17.559000        2.639000
 O        25.590008        9.245996       44.307999
 H        24.799004        9.947001       44.501999
 H        25.101006        8.510991       43.761002
 O        25.452000        3.898991       40.128002
 H        25.525999        3.913990       39.068001
 H        26.404999        4.298992       40.474998
 O        10.375000       33.977001       43.583000
 H         9.557000       34.527000       43.376999
 H        10.603000       34.082001       44.592999
 O        15.975998       30.661007       32.452999
 H        16.380991       30.497002       33.460999
 H        15.300996       31.409014       32.735001
 O        22.613010       11.276000       21.238001
 H        23.186005       12.060999       21.599001
 H        22.898001       11.051000       20.226000
 O        36.943001       19.660002       12.160000
 H        36.666000       18.678001       11.807000
 H        36.000999       20.138002       12.226000
 O        11.492997       22.273001       26.670000
 H        10.498997       22.143999       26.946003
 H        11.584001       22.097000       25.672001
 O        36.915997       43.082993       19.621000
 H        36.460003       43.290997       20.525999
 H        37.994003       43.072998       19.864000
 O         7.628999        6.447007       39.435001
 H         8.376995        7.149005       39.111000
 H         7.014998        6.321010       38.556004
 O        30.505003       32.375000        5.176001
 H        30.676003       33.278000        4.805000
 H        29.984009       32.553001        6.063000
 O        24.224001       21.598000        6.843000
 H        23.586998       21.415001        7.640000
 H        23.580999       21.910999        6.049000
 O        32.984001       22.103001       21.237000
 H        33.771996       21.415003       20.898001
 H        32.115002       21.547001       21.426001
 O        19.165997        8.484001       23.334000
 H        19.191988        9.212001       22.625999
 H        18.990988        7.644002       22.688000
 O        34.063000       13.255005       47.021999
 H        33.486000       13.623002       47.820999
 H        34.562000       14.030007       46.498001
 O        20.714001       26.570999       28.419001
 H        19.882004       26.496998       27.850000
 H        21.073004       25.553999       28.218000
 O         7.881002        0.896990       38.192001
 H         8.361001        1.771993       37.786999
 H         7.030002        0.727995       37.627998
 O        34.798996       26.383003       30.931000
 H        34.372993       27.253004       31.052999
 H        34.382999       25.927004       30.027002
 O        17.365993        0.837996       34.965000
 H        16.650995        1.293995       34.361000
 H        16.942997        0.811993       35.976002
 O         9.837993       19.596001       28.601002
 H        10.272999       19.528999       29.551003
 H         9.506999       20.594999       28.613001
 O        39.761002       34.360004       20.615999
 H        40.063999       35.325001       21.024000
 H        38.812004       34.243004       20.136000
 O        25.328995        3.445000       37.282001
 H        24.670998        3.240995       36.511002
 H        25.235994        4.505992       37.382999
 O        40.378002       15.418000        4.227000
 H        39.503998       15.047000        3.669000
 H        40.634998       16.346001        3.870000
 O        28.250998       17.592003       40.755001
 H        28.587999       18.548002       40.367001
 H        28.610996       17.637003       41.743000
 O        34.802002       13.329002       38.465000
 H        33.778999       13.080004       38.445999
 H        34.805000       14.322001       38.228004
 O        18.917004        7.681997        7.268000
 H        18.849007        7.566999        8.293000
 H        19.948006        7.602996        7.025000
 O        37.390991       28.768999       43.396999
 H        37.999996       28.150999       42.792000
 H        37.050995       29.429001       42.729000
 O        45.978001       10.959001       14.420000
 H        45.252003       10.897999       13.585000
 H         0.599000       10.158994       14.377000
 O         1.785993       16.486998       42.250999
 H         1.863989       16.645998       43.320999
 H         2.815990       16.384995       41.852001
 O        25.819994        4.890002       11.272000
 H        26.639996        5.067000       11.863000
 H        25.883995        5.427004       10.381000
 O        13.574003       16.537998        7.706000
 H        13.009004       15.813996        7.152000
 H        12.985001       16.712996        8.545000
 O        13.870005       20.979000       47.571999
 H        12.951000       21.424999       47.851002
 H        14.463002       20.768000       48.414001
 O        45.048008        7.587998       14.858000
 H        44.709007        6.572999       14.891000
 H        44.514011        8.148995       15.565000
 O         1.328004       33.615002       14.982000
 H         1.291000       34.291000       14.190000
 H         2.287002       33.716000       15.360000
 O        41.967003        3.266997        9.368000
 H        41.989002        2.928997       10.353000
 H        42.278000        4.274997        9.420000
 O        20.580999       44.237000       10.709000
 H        19.969000       44.533001        9.914000
 H        21.440001       44.625000       10.307000
 O        17.666002       32.659004       40.955002
 H        17.547001       31.632006       40.716999
 H        17.705002       32.702007       41.979004
 O        31.561003       27.091003       31.955000
 H        32.307003       27.651001       31.507999
 H        31.693003       26.112001       31.558001
 O        32.668991        6.333002        6.092000
 H        33.509995        6.986999        6.277000
 H        31.943993        6.463996        6.902000
 O        17.014000        5.367999       14.217000
 H        16.940001        4.523996       13.606000
 H        18.041000        5.682997       14.454000
 O        10.980002       32.020996       21.674999
 H        10.068002       32.440998       22.021999
 H        11.021001       31.159000       22.319000
 O        31.688997        4.096000       20.778999
 H        31.340996        3.694000       19.799999
 H        31.509996        3.250000       21.348000
 O         4.806001       32.214008       30.598000
 H         5.197002       33.160007       30.551003
 H         4.944001       31.926004       31.610001
 O        28.588997       36.735001       24.917999
 H        28.393002       37.383999       24.110001
 H        28.919998       35.741001       24.625000
 O        11.312998       37.290997       21.983000
 H        11.699997       38.298996       22.030001
 H        10.341001       37.302994       22.379000
 O        44.291004       40.045998        5.589000
 H        43.492004       39.464001        5.261000
 H        45.102005       39.859997        4.928000
 O        30.859993       36.431992       19.246004
 H        30.598995       36.341000       18.274000
 H        31.452002       35.623997       19.343002
 O         7.977016       14.781999       30.483000
 H         8.123004       14.897000       29.458000
 H         8.628014       14.035000       30.851000
 O        27.309002       20.697001       25.805000
 H        28.296003       20.381001       26.106001
 H        26.764992       20.820000       26.686001
 O         6.615009        4.979000       17.118999
 H         5.832002        5.537000       16.698999
 H         7.428000        5.638000       16.825001
 O        43.570004       19.043993       43.360001
 H        44.434002       19.097996       43.957001
 H        43.441006       18.032000       43.018002
 O        13.072002        9.126000       28.482000
 H        13.328003        8.336000       29.091000
 H        13.958001        9.724000       28.438999
 O         0.557996        6.731987        7.362000
 H         0.004998        7.635988        7.382000
 H        45.972000        6.035996        7.854000
 O        23.550995       27.314005       10.194000
 H        24.085995       26.513998       10.660000
 H        23.644001       26.958000        9.228000
 O         7.241001       23.311001       37.743999
 H         7.901003       22.479000       37.959999
 H         7.554000       23.710999       36.817001
 O        35.426998        9.498002       17.864000
 H        36.067993       10.237001       17.691999
 H        34.442997        9.928004       17.870005
 O        45.495010        8.065002       45.292000
 H        45.096008        7.417001       44.542000
 H        45.513004        7.424001       46.111000
 O         7.813990       17.879002       38.028000
 H         7.194987       18.543999       37.542000
 H         7.859994       17.056002       37.236000
 O         6.973998       17.382000        5.580000
 H         7.831995       17.857000        5.297000
 H         6.627999       17.013000        4.624000
 O        20.223995       23.976004       44.483002
 H        21.192995       24.286999       44.612000
 H        19.710993       24.814001       44.145008
 O        13.846998       43.069004       31.202000
 H        14.401000       43.302002       30.358999
 H        14.468000       43.471008       31.987000
 O        38.535999       18.709991       40.339001
 H        38.098995       17.846998       39.949005
 H        38.139999       18.876995       41.326000
 O        18.377001       42.465000       32.030998
 H        18.010002       42.349003       31.048000
 H        18.025999       43.459000       32.407001
 O         4.943998        7.877998       35.136002
 H         5.557999        8.653001       34.672001
 H         4.185996        8.517996       35.585999
 O        24.559000       33.459000       20.827000
 H        25.138994       33.068001       19.955999
 H        23.577995       33.505001       20.480000
 O        13.389999       39.467995       15.501000
 H        13.183997       39.542999       14.452000
 H        14.448995       39.382000       15.331000
 O        40.511002       14.674002       19.843000
 H        39.845001       14.588001       19.069000
 H        40.237999       13.936001       20.537001
 O        43.396004        8.554997       40.872002
 H        43.040001        7.980988       40.074001
 H        44.306000        8.103991       41.091000
 O         6.696000       37.027000       10.329000
 H         5.803000       36.653999        9.802000
 H         6.592000       38.052002       10.537000
 O        31.355000       32.224995       24.598000
 H        30.786999       32.229000       25.465000
 H        30.900999       31.462002       24.024000
 O        41.499001        9.052996       20.573999
 H        41.580002        9.492999       19.608000
 H        42.466000        8.780995       20.848000
 O         9.430999       18.272989        8.514000
 H         9.437000       19.289000        8.156000
 H        10.114998       18.374992        9.310000
 O        10.843000       37.825996        3.942000
 H        11.023000       38.878990        4.055000
 H        11.374000       37.387005        4.705000
 O        16.216002       37.368011       21.834999
 H        15.743001       37.009014       20.937000
 H        15.723998       36.705013       22.507999
 O        35.834999       44.093002      139.776001
 H        35.091000       43.685001        0.495000
 H        36.553001       43.318001      139.567001
 O        44.769001       42.244999       36.716999
 H        44.484001       41.728001       35.859001
 H        43.933002       42.821999       37.092999
 O        38.657001       14.900000       32.173000
 H        39.323002       15.639000       32.487999
 H        39.243999       14.294000       31.445999
 O         2.879000        0.321998        2.077000
 H         2.474994       45.991001        3.016000
 H         2.743994        1.391999        2.109000
 O         4.914999       44.180992       30.414000
 H         5.960999       44.090000       30.447001
 H         4.800000       45.191982       30.570000
 O        30.725002       17.864000        9.351000
 H        31.519005       18.281000        8.874000
 H        29.953003       17.815001        8.565000
 O        14.199990       22.712999       27.415001
 H        13.190981       22.352999       27.180000
 H        14.145988       23.059000       28.405003
 O        29.499001        1.240001       31.714003
 H        29.739000        0.363005       31.139000
 H        30.358999        1.815004       31.656000
 O        13.477997       27.213999       31.785999
 H        13.678995       26.166000       31.503000
 H        12.393996       27.236000       31.990000
 O        42.881001        8.622993       33.368000
 H        42.019993        9.135996       33.803001
 H        43.424000        8.217996       34.160000
 O         1.875002       19.198002        4.406000
 H         2.157003       18.398998        5.075000
 H         2.781002       19.773996        4.303000
 O        12.009993       41.040009        7.916000
 H        11.657992       41.804005        8.587000
 H        11.188992       40.676006        7.443000
 O        13.622996       23.189999       15.479000
 H        12.704996       22.705994       15.538002
 H        14.206990       22.982000       16.302999
 O        45.399998       31.236004       26.597000
 H        44.420002       30.947998       26.621000
 H        45.713997       31.609003       27.545000
 O        13.499000        9.730003        7.747000
 H        12.618000        9.375000        7.326000
 H        13.479000        9.593002        8.822000
 O         2.352991       23.609001       20.157000
 H         1.777994       22.818003       19.844000
 H         2.407991       24.242004       19.296000
 O        38.139004       44.980007       26.142000
 H        38.101002       43.952003       26.341000
 H        39.155003       45.250004       26.066999
 O        29.330997       17.983002        4.149000
 H        29.025995       18.899004        3.808000
 H        30.316994       18.039005        4.486000
 O        35.225006       29.831997       37.181000
 H        34.934006       29.955000       38.160000
 H        35.280006       30.740002       36.682999
 O        45.330002       34.667992       24.420000
 H        45.517002       33.810993       23.858000
 H        45.850002       34.504002       25.299000
 O        18.142004        2.043999       18.059999
 H        17.928001        1.131989       18.584000
 H        18.699005        1.768997       17.212000
 O        45.233002       19.702002        7.465000
 H        44.798000       20.388002        8.149000
 H        45.137997       18.728003        7.840000
 O        22.621002       23.505003       35.410999
 H        23.002001       23.460995       36.410999
 H        22.777002       22.562996       34.965000
 O        22.939003       12.590000        0.504000
 H        23.549004       11.753999        0.659000
 H        22.208004       12.194999      139.746002
 O        41.910004       14.525988       46.145000
 H        42.892002       14.107993       46.014999
 H        41.146000       13.928991       45.721001
 O        24.679003        8.393000       14.782000
 H        23.677004        8.203000       14.874002
 H        24.911007        8.800000       15.749000
 O        23.080996        5.841000       11.560000
 H        22.589998        5.477000       12.416000
 H        24.004000        5.391000       11.642000
 O        21.295000       32.323997       44.924000
 H        20.830999       31.547997       44.273003
 H        22.184000       31.866997       45.277000
 O         7.670002       37.572002        1.955000
 H         7.711003       37.375000        2.993000
 H         6.606004       37.412003        1.707000
 O        23.555000       35.229000       18.084000
 H        24.326000       35.553001       18.769001
 H        23.270000       36.039001       17.419001
 O        23.541998        7.133996       43.259007
 H        23.499001        7.428999       42.293999
 H        23.987000        6.144993       43.142002
 O        35.511002       25.848003       35.166000
 H        35.095001       25.163000       34.458000
 H        36.478001       26.119999       34.680000
 O        29.787001       40.964996       33.694000
 H        30.246000       41.389000       32.880001
 H        29.343000       40.146999       33.252998
 O        38.086998       40.148003       41.176998
 H        38.816998       39.802002       41.855000
 H        37.370998       40.527000       41.890999
 O        29.522001        3.704000       23.955000
 H        29.317003        3.830995       24.976999
 H        30.185001        4.512998       23.792999
 O        18.149988       10.919000        4.985000
 H        18.933992       10.923999        5.739000
 H        18.458004       11.642000        4.262000
 O        12.451000       41.442001       43.304001
 H        12.762000       41.241001       44.322002
 H        11.438000       41.034000       43.166000
 O        35.093994       36.012001       32.869999
 H        35.077999       37.082001       32.846001
 H        36.061001       35.728001       33.012001
 O        44.786007       33.979000        2.788000
 H        45.747005       34.018002        3.117000
 H        44.507004       35.011002        2.672000
 O         1.178000       19.153999       48.571999
 H         1.352000       19.716999       49.436005
 H         1.706000       19.556000       47.764999
 O        27.218992       26.581001       40.889000
 H        26.340994       26.174002       40.484001
 H        28.018993       26.314001       40.271999
 O        44.369011       24.699003       32.631001
 H        45.195004       24.521000       31.937000
 H        44.833008       24.911999       33.540001
 O        16.186001       38.766003       27.284000
 H        16.590000       38.020008       26.614000
 H        15.736000       39.491005       26.615999
 O         3.201000       34.201000        2.645000
 H         3.756000       33.327999        2.548000
 H         2.593000       33.924000        3.448000
 O         1.788988        0.610000       38.186001
 H         2.411996       45.873001       38.577999
 H         2.427992        1.408000       38.075001
 O        35.954006        4.823991       19.570999
 H        35.218006        5.222994       20.169001
 H        35.549007        4.763999       18.650000
 O        38.885998       42.080997       26.922001
 H        38.316998       41.277000       26.577999
 H        39.898994       41.757000       26.924000
 O         4.690004        8.208000       31.469999
 H         5.571003        8.602998       31.878002
 H         3.913002        8.817997       31.927002
 O        20.196993        8.841997        4.374000
 H        20.130001        9.268998        5.321000
 H        20.983994        9.391994        3.929000
 O        38.815998       38.194000       20.691999
 H        39.684002       37.615002       20.622999
 H        38.754997       38.647995       19.777000
 O        41.568996       38.871002       45.766998
 H        41.423000       37.806999       45.666004
 H        42.625000       39.040001       45.695999
 O        32.896000        2.868999        3.525000
 H        33.888000        3.138998        3.375000
 H        32.375004        3.768995        3.489000
 O        16.423004       10.679000       31.209999
 H        15.772001       11.115000       31.906000
 H        17.430002       10.963000       31.504999
 O        32.148003       25.375998       36.730999
 H        32.598007       26.331997       36.598999
 H        32.440006       25.205997       37.666000
 O         1.401994       34.348007       26.040001
 H         2.050001       35.062008       26.468000
 H         1.646999       33.473003       26.653999
 O        36.558998       12.378999       47.124001
 H        36.915997       13.303999       47.362999
 H        35.526997       12.425995       47.435001
 O        34.319000       41.000999       45.095005
 H        34.269001       41.952999       45.530998
 H        33.320000       40.737000       44.757999
 O        31.743010       13.874996        8.226000
 H        31.634008       13.069998        7.523001
 H        31.906004       14.703996        7.616000
 O        37.099003       25.042999       39.417000
 H        36.722004       24.501001       38.638000
 H        37.109001       26.081001       39.166000
 O         7.815000       16.142996       40.470001
 H         7.274991       16.214994       39.541000
 H         7.317988       15.502000       41.147999
 O        36.038998       35.755001       12.298000
 H        36.953991       35.708000       12.800000
 H        35.333992       35.307999       12.948000
 O        37.244999       12.390003       10.779000
 H        36.945999       11.400002       10.420000
 H        37.773998       12.941005       10.096000
 O         7.948995       38.966999       25.295000
 H         8.747998       38.317001       25.513000
 H         8.547997       39.809002       25.153000
 O        34.149002       43.215000       12.557000
 H        35.123001       43.066002       12.177000
 H        33.832005       42.264999       12.998001
 O        34.359001       17.075001       39.071999
 H        34.269001       16.535000       38.123001
 H        33.551998       16.961000       39.808998
 O        36.651001       21.111002       32.544998
 H        36.709000       20.491001       31.756001
 H        35.594002       21.412003       32.730000
 O         7.166000       16.291002       17.475000
 H         6.542004       15.455002       17.145000
 H         6.949005       17.088003       16.785000
 O        40.065006       38.292000       23.643000
 H        39.949001       37.992001       24.674000
 H        39.487003       39.157001       23.531000
 O        25.682991       17.417002       10.989000
 H        25.260998       18.384001       11.213000
 H        26.537998       17.183002       11.611000
 O        44.595997       40.515003       18.393999
 H        44.859993       39.509003       18.186001
 H        43.945988       40.416000       19.214001
 O        25.311001        2.817005      139.074005
 H        25.835995        2.942004      138.173004
 H        26.184999        2.840007      139.723999
 O        45.545002       43.244003       33.279999
 H         0.432000       43.559998       33.729000
 H        45.559002       42.216000       33.401001
 O        17.971001       26.543001        4.475000
 H        16.919001       26.846003        4.390000
 H        18.000999       25.504995        4.178000
 O        16.434000        1.198993       43.588001
 H        15.439000        0.891998       43.757000
 H        16.840000        0.270997       43.691002
 O         0.310994       10.310000        4.742000
 H         1.344996       10.117000        4.555000
 H         0.236996       11.358000        4.824000
 O        35.285004        6.747002       15.144001
 H        34.795002        6.093002       14.471000
 H        34.603008        6.777999       15.934000
 O        23.322998       23.267998       38.439003
 H        22.635000       23.965000       38.756001
 H        24.250000       23.671000       38.599998
 O        14.263999        8.231003        4.160000
 H        14.600000        9.165002        3.796000
 H        14.047000        8.136003        5.159000
 O         0.400994       14.198999        8.926001
 H         1.425001       14.212999        9.119000
 H         0.165994       13.513000        8.180000
 O        16.219002       28.748003        7.221000
 H        17.126003       28.136002        7.429000
 H        16.534000       29.414003        6.412000
 O        26.070997       28.096003       30.327000
 H        25.470999       28.932001       29.921000
 H        26.073997       28.094006       31.386002
 O        21.945995       33.118999       40.780998
 H        21.594999       32.143002       41.127003
 H        22.526993       32.865002       39.938999
 O         9.826002       10.167003       18.064001
 H         9.525003       10.947990       17.406000
 H        10.832003        9.997987       17.959000
 O         8.248999       24.902000       45.937000
 H         7.886000       23.893999       46.084000
 H         7.368000       25.483997       46.076000
 O        42.599003       33.631001       16.089001
 H        41.776001       33.352001       16.679001
 H        43.427002       33.339001       16.670000
 O        19.736996        6.491996        1.074000
 H        19.970997        6.362998        2.053000
 H        19.299997        7.438000        0.814000
 O        16.098001       35.312000       14.614000
 H        15.575002       34.323002       14.403000
 H        17.078003       35.195000       14.368000
 O        24.854000       40.607002       40.251999
 H        24.975000       39.533001       40.331001
 H        24.749998       40.810997       39.274002
 O        12.783000       13.855000       13.576000
 H        12.065999       13.121000       13.139000
 H        12.288000       14.828000       13.519000
 O        15.442999       20.436001       38.064999
 H        16.024000       21.268000       37.895000
 H        14.725000       20.790001       38.716000
 O        17.862999       25.702999       30.732004
 H        17.648994       26.220999       29.849001
 H        18.742002       26.217997       30.993002
 O        16.173998       10.385002        0.084000
 H        15.435000        9.979006      139.434006
 H        15.713000       11.134003        0.637000
 O        20.471001       38.486000       12.677000
 H        20.372000       39.202000       13.404000
 H        19.938999       37.715000       13.149000
 O        29.150993       34.134998        1.580000
 H        28.742001       34.023998        0.629000
 H        28.446993       34.109001        2.421000
 O        43.893993       30.748993       40.118000
 H        44.491997       30.588003       40.944000
 H        43.657001       29.789995       39.815002
 O        36.187996       15.226999       42.492001
 H        35.974998       14.402000       41.916000
 H        35.570000       15.169000       43.345001
 O        16.960991        9.678994        7.419000
 H        16.943996       10.199994        6.532001
 H        17.811001        9.102993        7.404000
 O        18.042999       25.896004       41.012001
 H        18.999998       25.875002       41.432999
 H        17.997999       26.582001       40.245998
 O        27.485992       35.936001        6.426000
 H        27.859993       36.536003        5.644000
 H        26.878994       36.600002        7.051000
 O        29.767002       26.054001       21.436001
 H        29.904003       26.164001       20.381001
 H        28.776003       26.367002       21.686001
 O        37.692993        3.270991        1.063000
 H        37.054993        3.694987        0.386000
 H        37.421993        2.257988        0.967000
 O         9.525000       42.282005       41.518002
 H         9.211000       41.533005       40.824001
 H         9.492000       41.875004       42.471004
 O        19.324997       32.021999        8.407000
 H        19.750002       31.332993        9.088000
 H        18.296995       31.708990        8.474000
 O        27.378998        1.658997       28.299000
 H        26.677000        2.424997       28.129000
 H        27.563000        1.442994       29.289001
 O        26.845005       14.152999       14.019000
 H        27.333002       14.829998       13.324000
 H        26.399006       14.648995       14.891000
 O        10.231998       33.452000       11.835002
 H        10.856000       34.130001       12.305000
 H         9.769998       32.734001       12.562000
 O        39.208996       40.237999        9.450001
 H        39.903992       39.412994        9.651000
 H        38.333992       39.779999        9.145000
 O        27.718987       42.049999       37.337002
 H        27.401997       42.068001       36.337002
 H        28.319998       41.259998       37.369999
 O        40.688000        8.413004        2.689000
 H        41.562000        7.739003        2.619000
 H        40.512001        8.545003        3.765000
 O        44.613998       15.218000       32.247002
 H        44.676994       15.087000       33.320999
 H        44.858002       16.245001       32.126999
 O        23.555998       33.532001        9.741000
 H        23.311001       33.500000       10.738000
 H        22.754999       34.025002        9.266000
 O         5.008999       29.199001       45.471001
 H         5.736000       29.791002       45.016998
 H         5.351000       28.177002       45.619999
 O        16.324001       15.562999       15.410000
 H        17.205004       16.138000       15.060000
 H        16.465002       14.623998       14.998000
 O        35.482998        3.614000       10.831000
 H        35.479996        2.711996       11.376001
 H        36.254002        3.591997       10.077000
 O        23.895998       39.366001       35.606003
 H        24.136999       40.299000       36.073002
 H        23.028999       39.620998       35.009998
 O        27.486994       17.597998       16.826000
 H        26.839991       17.666000       17.639002
 H        27.365999       18.538002       16.393000
 O        26.427002       43.148998       22.385000
 H        25.667000       42.716999       22.966999
 H        26.944000       43.858002       22.996000
 O        38.742008        4.648995       36.527000
 H        39.246002        4.245988       37.381001
 H        38.001003        3.999995       36.138000
 O         1.587000       23.291998        9.762001
 H         1.366000       22.572001        9.041001
 H         1.119000       24.180000        9.399000
 O        32.432999        5.464999       12.832000
 H        32.252998        6.278001       13.480000
 H        31.963999        4.587999       13.071000
 O        26.887997        8.207002       23.464001
 H        27.625992        7.760002       24.030003
 H        26.300997        7.511003       22.889000
 O        23.841005       22.938997       23.478001
 H        24.861004       22.979998       23.260002
 H        23.536003       23.851999       23.884001
 O        42.399002       29.912989       27.763000
 H        42.363003       29.826994       26.736000
 H        42.673000       30.952993       28.031000
 O        25.570993       25.782000       34.821999
 H        26.182993       25.061996       34.332001
 H        25.726999       25.633999       35.806000
 O        37.457996       33.874004       27.747000
 H        37.478001       33.070999       27.052000
 H        36.446003       34.171001       27.602003
 O        21.276001       12.011994       29.913004
 H        20.412001       11.660000       29.374001
 H        21.029001       12.961999       30.282000
 O        22.738001       36.379002       12.807000
 H        22.491999       36.643002       11.794000
 H        21.975000       36.487000       13.486000
 O        20.626003       24.292000       39.417000
 H        20.347002       23.959000       38.442001
 H        20.274002       23.483000       39.993999
 O        27.860994       20.274000       18.551001
 H        27.278996       20.434999       17.613001
 H        28.880001       20.044001       18.240000
 O        26.689999       16.502001       32.692001
 H        26.520998       16.454004       31.629999
 H        27.528994       17.137001       32.858002
 O        14.008004       12.273995        6.892000
 H        13.797005       12.150999        5.868001
 H        14.079001       11.315997        7.230000
 O        28.850000       16.362000       43.848000
 H        28.129997       15.802999       44.363998
 H        29.601000       15.750001       43.445000
 O         5.851002       24.874004       20.386000
 H         5.682005       25.749002       20.983999
 H         5.420001       24.114002       21.010000
 O        26.906994       22.155001       38.775002
 H        27.544003       21.305998       38.949001
 H        27.504000       22.493999       37.966999
 O        16.083004        3.397005        4.629000
 H        16.002001        4.379002        4.295000
 H        17.158001        3.194999        4.541001
 O         1.353000       21.577003        7.627000
 H         0.885003       20.643003        7.421000
 H         1.859002       22.047003        6.841000
 O        17.084999        1.923000        0.140000
 H        17.740999        2.756000        0.047000
 H        17.577999        1.103000      139.682007
 O        41.856007        6.549997       10.033000
 H        41.802002        7.011998       10.925001
 H        40.818005        6.384996        9.866000
 O        20.606995       15.799000        9.178000
 H        21.476002       15.393996        8.757000
 H        19.972992       15.031994        9.529000
 O        17.711000       45.292999       12.415000
 H        17.176001       45.466000       11.499000
 H        18.110994       44.306995       12.310001
 O        12.722002       37.469006       25.424999
 H        13.104001       38.460007       25.427000
 H        13.054001       37.027004       24.496000
 O         8.288993       23.010986        2.124000
 H         8.303990       24.050991        1.996000
 H         7.266993       22.791994        2.013000
 O        44.320999       26.739002        2.950000
 H        43.856995       27.462000        2.303000
 H        44.131001       27.165993        3.897000
 O        10.301997       42.823002        9.507000
 H         9.481995       42.152000        9.413000
 H         9.924993       43.742001        9.001000
 O        16.760996       21.705002       19.903999
 H        17.577997       21.065002       20.149000
 H        16.498993       22.328003       20.674000
 O        14.231999       44.733002       38.390999
 H        14.673000       43.817001       38.131001
 H        13.800000       44.555000       39.317001
 O        29.452999       25.352001       29.025000
 H        29.022999       26.272001       29.534000
 H        28.629000       24.719004       28.815004
 O        38.389999       22.231001        2.533000
 H        39.131001       22.700001        3.132000
 H        38.807999       22.223000        1.569000
 O         3.213000       26.170998       46.516998
 H         3.395000       25.246996       47.013000
 H         2.426000       26.633997       47.108002
 O        45.236996        1.115998        2.747000
 H        45.010002        0.252998        2.226000
 H        44.322002        1.405000        3.229000
 O        38.267006       39.753002        5.880000
 H        38.616005       40.692993        6.259000
 H        38.867004       38.984993        6.327001
 O        41.900993        1.274998        6.126000
 H        41.090000        1.619998        6.711000
 H        42.861992        1.091000        6.662000
 O        28.513000        4.177002       13.301001
 H        28.059000        5.043003       13.667000
 H        28.724003        4.499001       12.302000
 O        10.000000       37.185001       25.308002
 H        11.050997       37.296001       25.278000
 H         9.703000       36.189003       24.955999
 O        19.105001       35.106003       16.549999
 H        18.358999       34.465000       16.823999
 H        19.173002       35.762001       17.379999
 O        17.231001       32.797001       22.237000
 H        17.374004       33.391998       21.360001
 H        17.993002       32.101002       22.302000
 O         1.539994        5.331996       13.927000
 H         1.710996        5.979998       13.138000
 H         0.870998        4.528001       13.578000
 O        13.090997       28.908001       45.115002
 H        12.090996       29.012999       45.553005
 H        13.537989       28.023001       45.509998
 O        41.612000       30.489000       44.521999
 H        41.252007       29.941998       43.723000
 H        41.520008       31.451998       44.195999
 O         1.208998       27.655006       29.143000
 H         1.477993       28.656000       29.128000
 H         0.712997       27.492008       30.056999
 O        22.724001       42.256008       19.266001
 H        23.749004       42.187008       19.587000
 H        22.396002       41.307007       18.915001
 O        19.393002       22.084999       46.172001
 H        20.051003       21.268000       46.096001
 H        19.929003       22.829000       45.573002
 O        30.893999       41.152004       36.189999
 H        30.452000       41.091003       35.209999
 H        30.813999       42.153004       36.536999
 O        44.700001       44.691002       45.144005
 H        44.797001       44.053001       44.233002
 H        43.897999       45.370003       44.912003
 O        10.487000       36.877998       41.909000
 H        10.130000       36.674000       42.895000
 H        11.527000       36.541000       41.837002
 O        24.376999       39.071991       19.617001
 H        24.687998       38.053997       19.566999
 H        23.332001       39.059002       19.568001
 O        31.695002       40.885994       44.393002
 H        30.976000       40.627998       43.631001
 H        31.357000       41.730991       44.831005
 O        31.914001       35.424000        1.803000
 H        30.907000       35.236000        1.634000
 H        32.373001       34.460999        1.902000
 O        19.233999       41.716995      137.770996
 H        19.548998       40.729996      137.906998
 H        20.056999       42.351997      137.790009
 O         5.329999       39.188999       25.831001
 H         5.579997       40.105003       26.295000
 H         6.220000       38.627003       25.558001
 O        13.576993       25.731001       41.981007
 H        12.732995       26.334000       41.831001
 H        13.282999       25.118999       42.798000
 O        17.080999       25.504007       33.467999
 H        16.495001       26.293009       33.869999
 H        17.570000       25.838009       32.580002
 O        23.896002        2.949000        3.559000
 H        23.756004        1.878000        3.720000
 H        24.057003        3.073000        2.516000
 O        34.815006       29.790003        0.067000
 H        33.773003       29.532001        0.049000
 H        34.842007       30.753004        0.598000
 O        37.729004       35.793999       41.827999
 H        38.502003       35.651001       42.512001
 H        36.926003       36.410000       42.185001
 O        29.889000       13.819996       17.051001
 H        29.941000       14.441995       17.923000
 H        29.148001       13.093998       17.353001
 O        29.285000        7.158000       39.916000
 H        29.075996        7.896000       39.173000
 H        29.693996        7.740000       40.740002
 O        21.381001       43.757996       13.964001
 H        20.613001       44.455002       13.745000
 H        22.021999       44.320999       14.522001
 O         9.441001        6.420999       33.778999
 H         8.728003        5.992999       33.154999
 H         9.325003        6.116994       34.757000
 O        22.928003        1.898006       27.549999
 H        22.837006        1.008005       28.023001
 H        23.491009        1.669008       26.639000
 O        11.011000        9.430000       14.201000
 H        11.275000        8.929000       13.297000
 H         9.937000        9.312000       14.245000
 O        26.355001       25.464998       37.504002
 H        25.719000       25.565996       38.383999
 H        26.936003       24.661997       37.790001
 O        11.330004       39.438000       10.779000
 H        12.034999       39.550999       10.051000
 H        10.999001       38.445000       10.846000
 O        18.125999        4.892004       19.382000
 H        18.047998        3.926003       19.011000
 H        17.806000        5.584004       18.605001
 O        19.767000       16.555998       44.183998
 H        19.354000       15.966996       43.432999
 H        19.056000       17.121998       44.699001
 O        15.041000       37.796001       37.467999
 H        14.598000       38.743000       37.719002
 H        15.344998       37.793999       36.403000
 O         5.336000       45.355003        4.985000
 H         4.725000       44.575008        4.545001
 H         5.319000        0.159002        4.295000
 O         6.185999       42.375008       46.912998
 H         5.874002       42.870014       45.991001
 H         6.599999       43.053005       47.570999
 O         3.804000        9.877996       36.583000
 H         3.241000       10.788997       36.598000
 H         3.702000        9.508995       37.556000
 O        43.925999        2.092002       31.711000
 H        43.051998        1.490002       31.556999
 H        44.716000        1.397004       31.785999
 O        15.827002        9.858006       28.364000
 H        16.615004        9.995002       27.686001
 H        16.248001        9.815002       29.323004
 O        40.830002       26.782000       32.053001
 H        40.635006       27.442001       32.924999
 H        40.721004       25.799002       32.473999
 O         4.050000       31.821001       21.594000
 H         3.632000       32.178001       22.443001
 H         4.432000       32.510002       20.924999
 O        16.820999       35.537998       44.403999
 H        17.525999       34.791000       44.435001
 H        16.893000       36.112999       45.256001
 O        24.123995       38.322002       29.266001
 H        23.196993       38.724003       29.567001
 H        24.556993       37.843002       30.118999
 O        25.297001       31.591002       23.007000
 H        25.049002       32.324001       22.260002
 H        25.405998       32.051003       23.988001
 O         3.890000       22.570999       11.193000
 H         2.944000       22.855999       10.772000
 H         3.743000       21.743999       11.748000
 O        37.314003       35.014000        2.834000
 H        37.699001       35.629002        2.108000
 H        37.976002       34.313000        3.154000
 O        36.572002        3.265001       35.501999
 H        36.437000        2.373003       34.971001
 H        35.616001        3.701004       35.367001
 O        29.820993       33.372002       11.356000
 H        29.221996       33.118999       12.169000
 H        30.523994       32.571003       11.191000
 O        11.271001       39.413006       27.470001
 H        11.408003       39.706005       28.486002
 H        11.866002       38.590008       27.259005
 O        35.299995        7.650000       24.018999
 H        35.882000        6.757999       24.150999
 H        35.715000        8.010000       23.079002
 O        10.538000       29.489998       45.962006
 H         9.920000       30.204996       46.410999
 H        10.398000       29.770998       44.948006
 O        15.536006        1.454992        2.322000
 H        16.147011        1.700996        1.441000
 H        16.119013        0.829997        2.979000
 O        42.165005       26.913994       21.091000
 H        41.358002       26.957994       20.408001
 H        42.617001       27.942993       21.080002
 O         3.061000       16.724003       38.591000
 H         3.399000       16.679003       37.604004
 H         2.088000       16.328001       38.574001
 O        10.009005       22.183001        5.826000
 H        10.221003       21.525000        4.999000
 H         9.779002       21.667999        6.683000
 O         7.276000       45.261997       27.664000
 H         7.042987       44.466999       28.266001
 H         8.275991       45.174000       27.488005
 O         9.862000       11.618999       40.805000
 H         9.482999       11.542001       41.783005
 H         9.107996       11.206996       40.167999
 O        12.242999       44.739006       10.678000
 H        11.606000       44.022003       10.368001
 H        12.187000       45.534004        9.997000
 O        19.965998        7.490006       16.990000
 H        19.233999        7.035005       17.577999
 H        19.506001        7.968003       16.135000
 O        23.192001        8.899000        0.641000
 H        24.245007        8.906000        0.433000
 H        22.878006        7.909999        0.583000
 O        19.741003       27.771000       32.119999
 H        19.287003       28.641998       31.825001
 H        20.703001       27.851997       31.639999
 O        40.827000        5.274988       30.298000
 H        41.519001        6.055997       30.171000
 H        40.159000        5.588994       31.006001
 O        32.987000       22.733000       28.947001
 H        33.828999       22.066999       29.233999
 H        32.202999       22.046005       28.726999
 O        29.637005       36.946999       13.070000
 H        29.900002       37.972000       13.298000
 H        30.584003       36.483002       13.281000
 O        41.926998       21.375999       43.006001
 H        42.643002       20.594999       42.875999
 H        41.869003       21.858000       42.088001
 O        41.888004       27.698004        9.925000
 H        41.612000       26.778002       10.348000
 H        42.066002       28.308002       10.750000
 O        27.383993        9.527998       27.923000
 H        28.174000        9.896000       27.294001
 H        26.479992        9.483996       27.468000
 O        10.417999        2.390000       29.115000
 H        11.087997        3.171000       29.388002
 H         9.661994        2.383000       29.788000
 O        17.245001        7.733000       45.757000
 H        16.497997        7.376000       46.306000
 H        16.753000        8.027000       44.873001
 O         8.097001       36.823002       37.523003
 H         7.311003       37.503002       37.592999
 H         8.189003       36.548996       38.500999
 O        35.262001        5.082997       30.426001
 H        35.052002        5.946995       30.926001
 H        35.832001        4.556001       31.140001
 O        18.936998       43.896008       18.997000
 H        19.779993       43.841007       18.330999
 H        18.229998       44.669006       18.802002
 O        35.715000       28.219004       40.957001
 H        34.834999       27.819004       40.556000
 H        35.528000       29.295006       40.751999
 O         8.367998       32.164001       19.768000
 H         9.226994       32.333000       20.359001
 H         7.723996       32.994003       20.000999
 O        11.209000       43.790001       30.208000
 H        10.855000       44.166000       31.184999
 H        12.199000       43.395000       30.421000
 O        25.258003       24.707001       15.033000
 H        24.596003       25.158998       14.376000
 H        26.170002       24.574997       14.522001
 O        37.283001       26.054993        0.061000
 H        37.249001       26.990000        0.472000
 H        38.282001       26.106998      139.798996
 O        25.226000       33.685001       36.941002
 H        25.876995       33.057007       36.375999
 H        25.158997       34.515003       36.332001
 O         7.412000       21.591005       42.643002
 H         7.223000       20.782007       41.877998
 H         6.906000       22.433006       42.320999
 O        30.862005       30.738003       35.125999
 H        31.507008       29.985001       34.808998
 H        30.262005       30.275999       35.835999
 O         8.288993        3.143996       33.907001
 H         9.173990        2.859997       33.433998
 H         7.704988        3.700999       33.206001
 O         7.644996       39.849995       29.188000
 H         7.036996       40.726002       29.202999
 H         7.751996       39.311001       30.122000
 O        44.260002        2.139002        8.822000
 H        44.317001        1.088002        8.881000
 H        43.242004        2.476004        8.721000
 O        13.600000       27.757988        7.846000
 H        14.608998       28.117989        7.557000
 H        13.365999       27.179998        6.981000
 O        11.704994       22.440992       18.855000
 H        11.473999       22.112000       17.914000
 H        11.716997       21.554996       19.348000
 O        32.187000        1.968998       31.489000
 H        31.961000        1.940000       32.533001
 H        32.300003        2.972000       31.247999
 O        25.696997       32.459995        2.813000
 H        26.395994       33.024998        3.450000
 H        26.111996       31.563000        2.628000
 O        17.926996       36.230999       32.519001
 H        17.657997       35.494007       33.196999
 H        17.123995       36.872005       32.214001
 O        35.332005        2.205994        6.565000
 H        34.274002        2.216000        6.719000
 H        35.648003        1.540998        5.796000
 O        37.839001       44.297001       38.130005
 H        37.434998       43.258999       37.957001
 H        37.729992       44.598000       37.073002
 O        24.773998       33.281002       16.139000
 H        24.618000       33.213001       15.086000
 H        24.118999       33.959003       16.600000
 O         9.880000        0.437000       41.064999
 H        10.384000       45.598003       41.200001
 H         8.980000        0.182000       40.650002
 O        35.945000       25.535002       22.259001
 H        36.418999       25.150002       21.384001
 H        35.193001       24.822002       22.603001
 O        12.385000        1.811002       23.222000
 H        13.424000        1.879004       23.582001
 H        12.431996        1.607002       22.146999
 O         4.525993       18.859993       29.794001
 H         3.736996       18.246998       30.091002
 H         5.386996       18.348995       29.622999
 O         7.233996       11.425003       22.422001
 H         6.303998       11.464002       22.003000
 H         8.143998       11.261003       21.865000
 O         9.875001       28.950001       11.055000
 H         9.072997       29.721001       11.086000
 H         9.475999       28.112001       10.584000
 O        36.852001       11.665000        5.175000
 H        37.032997       11.263000        4.214000
 H        36.228001       12.537000        4.887000
 O         7.104000       10.834004       30.697001
 H         7.705986       10.006001       30.541000
 H         7.703990       11.683002       30.596001
 O        22.480000       18.472002        7.091000
 H        21.499001       18.618002        6.725000
 H        23.085999       19.134001        6.627000
 O        31.002998        5.114002        1.359000
 H        29.961000        5.126005        1.274000
 H        31.062000        5.426003        2.367000
 O        17.572994        5.126993       24.954000
 H        17.612997        6.142991       24.670000
 H        16.558992        4.942989       24.985001
 O         9.952000       34.813999       23.832001
 H        10.485000       34.039005       24.292999
 H         8.923000       34.453003       23.983000
 O         4.097001       36.347000        4.358000
 H         3.732002       35.377998        4.132000
 H         3.383005       37.046001        3.930000
 O        38.260002       21.063999       47.838001
 H        38.188000       20.122999       48.266998
 H        39.106003       21.511000       48.319000
 O        15.083000       43.490002       26.139000
 H        16.114000       43.629002       26.664000
 H        14.464999       42.929001       26.749002
 O        18.061001        3.963998       37.662998
 H        18.493999        2.989999       37.660000
 H        17.882999        4.232000       36.688004
 O        41.039001        8.983003       29.697001
 H        40.111000        8.695000       29.977001
 H        41.741001        8.211004       30.056999
 O        32.726002       30.850998        4.397000
 H        32.452999       30.511999        3.421000
 H        31.823999       31.396997        4.669000
 O        37.049992        6.113000       28.212999
 H        36.523994        5.588000       28.993000
 H        37.504993        5.432000       27.569002
 O        18.922001       15.099997       19.059999
 H        18.155003       14.775996       19.736002
 H        18.712004       14.644996       18.112000
 O        19.619999       24.549999       22.427000
 H        20.239004       23.668997       22.285999
 H        20.222996       25.312998       22.159000
 O         7.281996       30.102001       13.839000
 H         7.270998       29.660002       12.855000
 H         7.680000       29.281000       14.396000
 O        22.609993       22.796000        4.740000
 H        22.755997       23.551006        3.952000
 H        22.346994       21.868015        4.248000
 O         9.353000       27.065994       44.341007
 H         9.665000       27.821001       45.023998
 H         8.791000       26.343988       44.887001
 O        29.233000       13.082001       24.320999
 H        28.378004       13.410000       24.844999
 H        30.088001       13.483002       24.774000
 O        39.152000       31.280003       40.957001
 H        39.651001       30.418003       41.296001
 H        38.388000       31.655003       41.654999
 O        17.727995       29.120010        9.913000
 H        17.073997       29.598007        9.302000
 H        17.335999       29.351002       10.848000
 O        34.214001       35.216000       14.310000
 H        33.671001       34.586998       14.975000
 H        34.725998       35.844997       14.946000
 O         0.714999       27.459005       26.129999
 H         0.968996       27.480005       27.194000
 H         0.787000       28.439005       25.820999
 O        40.925999       18.422001        4.386000
 H        41.710991       18.356001        3.764000
 H        41.316990       18.514002        5.374000
 O        19.743008       32.535004       12.004000
 H        19.865005       31.836002       11.239000
 H        20.693001       32.941002       12.118000
 O        45.338001       27.627001       18.881001
 H         0.282000       27.892000       19.259001
 H        45.415997       26.643000       19.156000
 O         2.146002       41.716003        9.358000
 H         2.709001       42.220005       10.137000
 H         1.208999       42.224003        9.522000
 O        44.430000       45.366005        7.910000
 H        44.052002       44.369007        7.849000
 H        44.887001       45.724003        7.026000
 O         7.231003       39.491005       41.063004
 H         7.203004       38.663006       41.644001
 H         6.533002       39.194008       40.369999
 O        28.509989        7.958003        9.885001
 H        28.274992        7.041001       10.464000
 H        29.169996        8.483003       10.528000
 O         2.915000        3.378000       20.290001
 H         2.164000        2.730000       20.583000
 H         3.787000        2.922000       20.594999
 O         3.082999       34.047001       44.141998
 H         2.427998       33.359997       43.727001
 H         4.042998       33.792995       43.782001
 O         3.102995        3.231000       37.855000
 H         3.772994        3.586000       38.613998
 H         2.326999        3.940000       37.800999
 O        18.909998        8.458997       28.671000
 H        18.332993        8.668998       27.809000
 H        19.601995        7.613996       28.567001
 O         3.884004       20.257008       23.386000
 H         2.971002       19.843002       23.145002
 H         3.783003       20.506006       24.379999
 O        25.911003       38.326000       22.184000
 H        25.504002       38.690002       21.276001
 H        25.927004       37.270000       22.306999
 O        20.945000        7.226991       24.987000
 H        20.843004        6.272993       24.524000
 H        20.546009        7.972003       24.379000
 O        14.511011       32.856007       33.428001
 H        14.146010       33.268997       32.479000
 H        15.502006       33.156002       33.577000
 O        17.383005       41.347000       39.702003
 H        18.151003       41.297997       40.480000
 H        16.663004       40.831001       40.216000
 O         1.269995       41.712002       37.150002
 H         1.094999       40.952999       37.827000
 H         0.356998       42.065002       36.801003
 O        22.149998       13.464003       13.373000
 H        22.368999       14.172002       14.091000
 H        23.099001       12.896000       13.360000
 O         1.950993        8.120996       28.229000
 H         1.790995        8.995988       27.638000
 H         2.948998        7.838995       28.031000
 O        38.307003       38.756001       27.754000
 H        37.483002       38.222000       28.112000
 H        38.716000       39.020000       28.684999
 O        11.457996       15.101000       42.983002
 H        10.789995       14.673000       42.314999
 H        11.466002       16.143000       42.838001
 O        35.554001       11.386000       25.443001
 H        36.294003       10.654000       25.770000
 H        34.705002       10.736000       25.192001
 O        25.660000       15.638003       15.928000
 H        26.423000       16.395004       15.843000
 H        25.541996       15.649002       16.971001
 O        14.639003        0.369999       27.247000
 H        14.614004       45.419998       26.823000
 H        13.730004        0.396002       27.684004
 O        23.663004        2.368998       24.945000
 H        24.520002        3.035997       24.816999
 H        23.618004        1.722001       24.129999
 O        34.673000       36.952995        7.975000
 H        34.944000       36.187996        8.677000
 H        35.571999       37.507999        7.809000
 O        12.241000       19.224001       24.622000
 H        13.237999       19.143999       24.870001
 H        11.901000       20.187000       24.510000
 O        18.586002        6.189000       21.643000
 H        18.179003        5.574000       20.907000
 H        19.623001        6.025000       21.184000
 O        24.821999       33.042999       32.032001
 H        24.537001       32.174000       32.564999
 H        25.868000       32.866001       32.091999
 O        28.478996       24.708998       10.746000
 H        29.039993       25.517996       10.492000
 H        29.029999       24.033995       10.169000
 O        10.365000        3.708004       26.740000
 H        10.188999        2.861001       26.051001
 H        10.533000        3.226008       27.679001
 O        22.976999        4.523996       26.965000
 H        23.064999        4.931984       26.066000
 H        22.830000        3.472988       26.944000
 O        20.240002       38.817001       16.982000
 H        19.647001       38.399002       17.677999
 H        19.667995       39.329002       16.232000
 O        24.590000       15.950999       23.447001
 H        25.532999       16.261000       23.014002
 H        23.817993       16.433001       22.885000
 O        18.634001       16.088007       39.599998
 H        18.565001       15.495006       38.658001
 H        18.108999       17.071009       39.431999
 O         5.419999        7.346002       19.573999
 H         4.815993        7.089002       18.650999
 H         6.392001        7.491002       19.150999
 O        34.752998       42.979000       15.713000
 H        35.775997       43.256001       15.589000
 H        34.449997       42.261002       15.017000
 O        27.642998       26.749004       22.816000
 H        28.323000       27.243000       23.436001
 H        26.754999       26.632004       23.330999
 O        28.643000       17.601002       36.952999
 H        29.018002       17.068001       36.173000
 H        29.417992       17.477001       37.709999
 O        27.082001       20.391001        8.801000
 H        27.020000       21.122000        8.064000
 H        28.009998       20.263000        9.283000
 O        14.601000       32.185997       36.889000
 H        14.943000       33.051998       36.396000
 H        15.458000       31.667992       37.137001
 O        31.070002       33.413002       41.794998
 H        30.231003       32.998001       41.323002
 H        30.769003       34.056000       42.569004
 O         6.247001       12.082986       46.382000
 H         7.117006       11.636992       46.707001
 H         6.292001       12.117986       45.368000
 O        22.870001       20.975000       42.436001
 H        23.174000       20.434999       41.585999
 H        23.736000       21.388000       42.887001
 O         4.585004       17.754000       21.275000
 H         4.789003       17.697001       22.302000
 H         5.299002       17.282000       20.716999
 O         4.234995       42.868000        3.755000
 H         3.536996       42.750000        4.539000
 H         3.809996       42.117996        3.130000
 O        29.304995       10.565994        8.284000
 H        29.285000       11.570999        7.984000
 H        28.331995       10.190000        8.243000
 O        33.804996        5.442002       21.525000
 H        33.813000        6.457002       21.597000
 H        32.865997        4.995002       21.302000
 O         1.621002       43.921997        0.706000
 H         1.529004       44.181995      139.688004
 H         2.254003       44.537994        1.217000
 O         3.457003       45.153004       42.187000
 H         2.613993       45.253002       42.853001
 H         4.268985       45.658001       42.653000
 O        38.575005       19.228008       14.562000
 H        38.154003       19.463007       13.599000
 H        39.666004       19.505007       14.528000
 O        10.443991       41.506001       12.637000
 H        10.472988       40.754002       13.366000
 H        10.904993       41.069000       11.797000
 O         6.788996       25.924004       26.729000
 H         6.484996       25.674006       25.731001
 H         7.675996       26.408009       26.433001
 O         6.044993       12.777002       33.743000
 H         5.282997       12.575006       33.027000
 H         6.899995       12.200008       33.394001
 O         5.261987        3.647984       36.179005
 H         6.211991        3.352992       36.505001
 H         4.473001        3.442992       36.830002
 O         2.068998        8.955004       44.936001
 H         2.280996        9.899004       45.292999
 H         1.024995        8.778000       44.868000
 O        38.205002        8.584000        7.781001
 H        38.445000        7.980000        8.562000
 H        37.995998        7.866000        7.052001
 O         1.760001       38.088005       45.231998
 H         1.264000       38.655003       45.941002
 H         2.539000       37.454002       45.662998
 O        36.647999        6.812000       34.137001
 H        36.109993        7.174001       34.959999
 H        35.957993        7.034999       33.352001
 O        20.507998       15.672999       36.589001
 H        20.076998       16.684999       36.824001
 H        19.604996       15.248000       36.938999
 O        35.462002       20.707993       16.555000
 H        36.167995       20.011997       16.879999
 H        35.888992       21.726000       16.523001
 O        45.681004        0.936000        5.805000
 H        45.693008        1.019000        4.765000
 H         0.695001        0.920000        6.161000
 O        23.389000        3.729000        0.691000
 H        24.237000        3.403000        0.111000
 H        22.462000        3.281000        0.471000
 O         1.795000       33.130997       40.480000
 H         0.743991       33.077003       40.716000
 H         1.807003       34.161999       40.314999
 O        24.191004       40.994999       32.164001
 H        24.931002       40.506001       32.709999
 H        23.551003       41.283001       32.889000
 O        43.890003       43.095001       20.847000
 H        43.093002       42.335999       21.042000
 H        43.841007       43.970001       21.503000
 O        16.402000       44.756001       30.020000
 H        17.014000       44.990997       30.895002
 H        15.811999       45.600002       29.912003
 O         8.129998        2.154998       30.261999
 H         7.921994        1.225993       30.770000
 H         7.371996        2.851000       30.434000
 O        44.167004        6.021996       43.460999
 H        43.204002        6.380997       43.824001
 H        44.472008        5.264000       44.158001
 O         7.171996       33.484001       41.084000
 H         7.505997       34.326000       40.633999
 H         8.066994       32.838001       41.282001
 O        29.256010       26.319006       38.850002
 H        29.040005       26.616007       37.845001
 H        30.271013       26.430006       39.015999
 O        19.620001       41.175003       41.144005
 H        19.542000       41.352997       42.160999
 H        20.087999       40.243000       40.990002
 O        16.524000        4.016000       41.590000
 H        16.448996        3.182000       41.012001
 H        17.227995        3.847000       42.422005
 O         5.071992       14.596000       26.039000
 H         5.518995       14.323000       25.142000
 H         5.640000       15.377000       26.509001
 O         0.981997       35.538002       29.565001
 H         1.115993       35.132004       30.535999
 H         0.415997       36.421997       29.746000
 O        38.740002       23.335001       44.460999
 H        38.978001       23.670004       45.465000
 H        38.618999       22.287003       44.560001
 O        25.851992        7.615002       39.855000
 H        26.449993        7.261003       40.605007
 H        24.873999        7.459002       40.194004
 O        42.867001       19.275000       18.322001
 H        43.547001       19.514999       19.110001
 H        41.977997       18.797001       18.667999
 O         6.896001        9.106003       33.009998
 H         7.452999        8.256999       32.845001
 H         6.956997        9.765003       32.171001
 O         3.528998       25.875000       29.538000
 H         2.559996       26.268999       29.559999
 H         3.945999       26.461000       28.771000
 O         2.217000        3.069000       17.443001
 H         1.592000        3.745000       16.952999
 H         2.156000        3.287000       18.465000
 O         5.730999       19.611000       36.558998
 H         5.561000       19.853001       35.530998
 H         5.205000       20.351000       37.067001
 O        40.132000        3.631999       38.487000
 H        39.897999        2.882999       39.202999
 H        41.174999        3.766998       38.542000
 O         7.585003       11.080000       39.270000
 H         7.260004       11.899000       38.757999
 H         7.476004       10.157999       38.724998
 O        45.967999       20.274996       25.148001
 H         0.497998       20.260996       24.223000
 H        45.118000       20.890993       25.052999
 O        15.895006        8.726997       43.777000
 H        15.695001        8.122993       42.979000
 H        16.184008        9.673997       43.422001
 O        38.954998       30.403000        1.908000
 H        38.436001       30.696001        2.785000
 H        38.231003       30.203003        1.202000
 O        31.708000       27.451002      138.367004
 H        31.476999       27.256004      137.352997
 H        32.740002       27.246004      138.602997
 O        13.310999       36.464001       41.723000
 H        13.917999       36.427002       40.889000
 H        13.606999       37.405003       42.084000
 O         3.712003        0.403000       34.577999
 H         3.003003       45.752003       34.847000
 H         3.805999        0.482000       33.549999
 O        11.626000        7.827979        4.110000
 H        12.640999        7.975985        3.905000
 H        11.353999        6.957979        3.582000
 O        27.267000       44.671001       39.469002
 H        27.539000       43.786003       40.056999
 H        27.177999       45.390007       40.261002
 O         0.446004       23.644001       43.581001
 H         1.076002       23.772999       42.702999
 H        45.410004       23.880997       43.317001
 O        33.842003       26.274994        5.056000
 H        33.221004       26.782999        4.324000
 H        33.553001       25.253000        5.176001
 O         2.868001       17.743000        6.747000
 H         2.864004       17.736000        7.818001
 H         3.692002       18.360001        6.459000
 O        40.019001       30.870996        5.938001
 H        38.933998       31.079994        6.169000
 H        40.236996       30.145998        6.642000
 O        38.519997        7.595000       30.455000
 H        38.239998        7.000000       29.611000
 H        38.152992        7.060001       31.294001
 O        21.438999       36.004002        4.147000
 H        21.246000       34.952999        4.130000
 H        22.097996       36.245995        3.369000
 O         7.415000       26.070995       13.484000
 H         6.374000       26.316988       13.482000
 H         7.928000       26.757990       14.138000
 O        11.935002       17.438999       33.476002
 H        12.853003       18.042000       33.189999
 H        11.506001       17.844000       34.403999
 O         2.865998       39.240002       42.924999
 H         2.321996       38.544998       43.511002
 H         2.181001       39.728001       42.257000
 O        22.931992       42.377995       12.220001
 H        23.847996       42.968998       12.164000
 H        22.285995       42.684002       13.020000
 O        19.070000        2.977003       23.881001
 H        18.525997        3.780002       24.297001
 H        19.452999        2.589002       24.775000
 O        37.465000       32.162003       43.000999
 H        37.247002       31.642000       43.893002
 H        36.591000       32.804001       42.884998
 O        16.541998       14.218002       20.653000
 H        16.172998       14.013000       19.714001
 H        15.709998       14.589003       21.289000
 O        37.160999       40.166000       26.020000
 H        37.691002       39.404999       26.565001
 H        36.579990       40.539001       26.789000
 O        32.293991       45.012001       34.933998
 H        31.235992       44.806000       34.952000
 H        32.643002       44.040001       34.652000
 O        31.408005        2.735996       28.797001
 H        31.013008        3.493999       29.438000
 H        32.086002        2.072997       29.232000
 O        23.655998       13.359002       30.115000
 H        23.619995       14.296999       30.684999
 H        22.731997       12.997001       29.889999
 O        36.166996        1.836999       29.973000
 H        36.592999        2.511996       30.629000
 H        36.975998        1.234995       29.686001
 O        23.949005       45.897999        6.469000
 H        23.963005       45.913998        5.440000
 H        23.493006        0.700000        6.956000
 O        29.611996       28.413996       26.941000
 H        29.666996       29.473995       27.040001
 H        29.610998       28.090000       27.936001
 O        38.938004       24.870001       24.702000
 H        38.521008       25.703997       24.238001
 H        39.942001       25.027996       24.884001
 O        22.207996       39.598995        4.533000
 H        22.313000       39.709991        3.524000
 H        21.671997       38.709991        4.787001
 O        25.841003        3.860997       24.931999
 H        26.424002        4.560998       25.427000
 H        26.305002        3.660997       23.999001
 O        35.564003       36.686001       16.174999
 H        35.876003       37.640003       15.801000
 H        34.995003       36.889004       17.048000
 O         8.428989        5.564988       26.994001
 H         7.450997        5.271993       26.959999
 H         9.164983        4.764997       26.827999
 O        41.318001       26.670008       37.182999
 H        40.960999       25.857006       37.757000
 H        40.508999       26.698008       36.481998
 O         9.607999       32.489002       41.109001
 H        10.276000       32.828003       40.393002
 H        10.062000       32.820004       42.005001
 O        38.042992       42.469990       44.446999
 H        38.183998       41.541985       44.033001
 H        37.744995       43.105999       43.665001
 O        10.000000       17.760002       23.632999
 H         9.776998       17.990007       22.582001
 H        10.740996       18.539001       23.930000
 O         2.323005       17.952002       30.951000
 H         1.810009       17.548004       31.805000
 H         1.587007       18.641001       30.635000
 O        29.953003       27.179001       18.750000
 H        29.625002       27.219000       17.745001
 H        29.726002       28.163000       19.046000
 O        20.487001        0.806003      138.099991
 H        19.578001        0.535006      138.571991
 H        20.200003        1.231008      137.173004
 O         4.720000        9.697004       43.645000
 H         5.541000        9.362004       44.243008
 H         3.825000        9.282002       44.144001
 O         3.562000       40.418999       21.919001
 H         3.678995       40.903999       20.906000
 H         2.654001       40.827999       22.390001
 O        36.726002       38.939999        9.067000
 H        35.959999       39.594002        8.847000
 H        36.531002       38.569000       10.022000
 O        44.007000       23.997011        5.971000
 H        44.957996       24.507011        6.094000
 H        43.952000       23.379005        6.768000
 O        43.764996       21.184990       27.202000
 H        43.316002       21.329992       26.230000
 H        44.081001       20.205990       27.059000
 O        23.292002       20.701002       35.074001
 H        22.823999       19.736002       35.126999
 H        24.244989       20.457001       34.748001
 O        21.671001       29.756001       23.922001
 H        22.224001       30.610001       24.324001
 H        22.314003       29.214998       23.355000
 O         1.895993       34.340004        9.069000
 H         2.915996       34.563999        9.042000
 H         1.875981       33.732002        9.939000
 O         4.615000        8.206997       27.652000
 H         5.255000        8.869996       27.052000
 H         4.710000        8.655996       28.616001
 O        30.560003        8.878999       47.119999
 H        29.856014        8.081998       47.181999
 H        31.417999        8.511994       46.660999
 O        27.350002       45.683998       36.759998
 H        26.947002       45.408001       37.696999
 H        26.753002       45.346001       35.966003
 O        38.053001       28.710003       46.473999
 H        37.806004       28.678001       45.459000
 H        37.849003       27.744001       46.889000
 O        44.514999       22.392000       14.296000
 H        43.838005       21.742001       13.883001
 H        45.081005       22.568998       13.436000
 O        21.477999       30.423002       41.513000
 H        20.798996       30.296000       40.688999
 H        20.875996       30.189001       42.380001
 O        43.988003       41.350002       10.741000
 H        44.611004       41.972004       10.010000
 H        44.433002       40.418003       10.741000
 O        11.892998       39.500999       30.219999
 H        11.978998       38.577999       30.812000
 H        11.453999       40.289001       30.848000
 O         2.312001        4.284002       41.478001
 H         1.639001        3.470001       41.231998
 H         1.828005        4.820001       42.256001
 O        10.222980        5.646002       14.098000
 H         9.473996        6.117002       13.489000
 H        10.990001        5.312000       13.378000
 O        16.408003       34.851002       23.638000
 H        15.441991       34.716003       23.961000
 H        16.756996       34.011005       23.084999
 O        14.939000        1.572009      138.335999
 H        15.682002        1.840005      139.087997
 H        15.427004        1.501001      137.412994
 O        10.609003       23.483002       45.502003
 H        10.277001       22.790001       44.701004
 H         9.880001       24.229004       45.724998
 O        19.122000       32.678993        5.610001
 H        19.243000       32.597004        6.650000
 H        20.099001       32.519993        5.123000
 O        10.706989        7.959004       39.952000
 H        11.081986        8.097001       40.894001
 H        11.291992        8.588003       39.301998
 O         5.715989       38.129005       39.063004
 H         5.225001       37.276005       39.443001
 H         5.409993       38.329006       38.051998
 O        32.904995       12.699003       21.927999
 H        33.942997       12.988005       21.848000
 H        32.243999       13.518002       21.995001
 O        15.410004       13.455011       11.992000
 H        14.562001       13.802008       12.543000
 H        15.628002       13.998004       11.064000
 O        35.801003        2.738004       27.566999
 H        35.733002        2.399003       28.558001
 H        35.797001        1.888000       26.867001
 O        32.771000       17.799995       43.951000
 H        31.962000       18.405998       44.117001
 H        32.275002       16.859997       44.169998
 O        21.339998       22.068996       22.716999
 H        21.404993       21.041992       22.719999
 H        22.231997       22.395000       23.184000
 O         9.892994       27.036003        5.161000
 H         9.583997       26.041004        5.329000
 H         9.628997       27.608002        5.972000
 O        26.295000       13.960010        9.552000
 H        27.048000       13.410006        9.133000
 H        26.763000       14.550004       10.200000
 O        22.542002       16.355001       11.381000
 H        21.881002       16.199003       10.596000
 H        23.501003       16.252001       11.001000
 O         5.821996        2.522984       15.480000
 H         5.929989        2.842991       16.499001
 H         6.672993        2.930994       15.015000
 O        32.526005       26.894003       26.940001
 H        33.227005       26.384003       27.444000
 H        31.798002       26.163002       26.660999
 O         5.112000       43.914005       44.796001
 H         5.326000       43.371002       43.956001
 H         5.179000       44.936005       44.533001
 O         3.381000       23.784996       47.647999
 H         2.436000       23.409002       47.188000
 H         4.106000       22.938997       47.728001
 O        24.152998        5.243999       15.738000
 H        23.809008        4.294000       15.944000
 H        23.552004        5.944000       16.281000
 O        34.549999        5.970000        3.113000
 H        35.243004        5.199000        3.169000
 H        34.955002        6.747000        2.556000
 O         8.845000       27.514000       26.103001
 H         9.262000       26.620998       25.764999
 H         8.479000       28.191000       25.360001
 O        16.162001       15.406000       29.900000
 H        16.528999       14.440003       30.187000
 H        15.162998       15.310003       29.697001
 O         0.939003       41.811001       27.459999
 H         1.296003       40.886002       27.037001
 H         1.743001       42.519001       27.263000
 O         8.748997       28.070000       14.867000
 H         9.587996       27.536999       14.685000
 H         8.759995       28.441000       15.857001
 O        11.923000       19.996994       19.883001
 H        12.711000       19.839991       20.559999
 H        12.012000       19.256994       19.188000
 O         6.126000       20.272003       20.952999
 H         5.636000       19.359001       21.299000
 H         5.499000       20.967001       21.290001
 O        32.684002        5.941000       29.420002
 H        33.571003        6.113000       30.007999
 H        32.984009        5.475000       28.539000
 O        25.417000        9.106000       25.705000
 H        26.049997        9.202001       24.819000
 H        25.549999        8.181000       26.097000
 O        21.224001       43.937008       17.502001
 H        21.712999       43.244003       18.147001
 H        21.940001       44.312004       16.823999
 O        21.633005       19.444000       19.506001
 H        21.839006       19.328003       20.509001
 H        20.773005       18.921007       19.325001
 O        36.483002       23.760996       48.096001
 H        35.998001       23.748993       48.991001
 H        36.910000       22.819994       47.882999
 O        18.391001       19.854000       23.608000
 H        17.881001       19.046000       24.120001
 H        18.159000       20.719999       24.136999
 O        11.368001       30.107002       14.482000
 H        10.672999       30.768002       14.015000
 H        11.559002       29.336000       13.775000
 O         0.911003       30.830997       20.931000
 H         1.474003       30.231003       21.556000
 H         1.154004       31.769001       21.210001
 O        13.267000       38.229004        9.225000
 H        12.424999       37.755005        8.772000
 H        14.090000       37.540009        9.302000
 O         1.102000       23.179998       46.273998
 H         0.404000       23.761995       46.737000
 H         0.965000       23.379000       45.210999
 O        20.547003       31.489002       32.813999
 H        19.796999       31.221991       32.139999
 H        21.387991       30.841002       32.747002
 O        21.356001       10.716000      139.421005
 H        22.041000        9.926000      139.567993
 H        20.447001       10.287000      139.697998
 O        33.887001       41.390003       22.559999
 H        34.334999       40.905003       21.698000
 H        32.907001       41.113003       22.431000
 O        44.124001       21.032000        2.112000
 H        43.536999       21.856001        2.183000
 H        44.924000       21.205000        2.838000
 O        39.781982        3.328998       16.152000
 H        40.193001        3.748994       17.010000
 H        39.071991        4.056998       15.987000
 O        38.384998       27.951008       40.915001
 H        38.480000       27.237001       40.097000
 H        37.311996       28.116009       41.022999
 O         2.228990       21.232002       38.386002
 H         3.126002       21.504002       37.820999
 H         2.564994       20.429001       38.967999
 O        24.928999       28.918001       42.935001
 H        26.010992       28.603003       42.944000
 H        24.777987       29.404003       42.008999
 O        34.481998       21.107000        3.990000
 H        34.812000       22.027004        3.759000
 H        33.627998       20.920008        3.417000
 O        41.047001       19.682003       26.754999
 H        41.807003       19.085003       26.395000
 H        41.368999       19.816004       27.733004
 O        38.432999       45.055000        2.389000
 H        39.106998       45.618000        2.970000
 H        37.911999       45.689999        1.755000
 O        26.196001       32.666004       18.851002
 H        27.223001       32.701988       18.822001
 H        25.856003       33.243996       18.031000
 O        25.270000       20.614000       40.539005
 H        25.757000       21.452999       40.079002
 H        24.549000       20.351002       39.862000
 O        34.110001       18.092003       28.160999
 H        35.066002       18.373001       27.896002
 H        34.195999       17.197004       28.709000
 O        38.364002       20.860001       10.064000
 H        37.863003       21.641003        9.561000
 H        37.714005       20.514002       10.796000
 O        18.045002       44.964001       25.287001
 H        18.632999       44.225998       24.886000
 H        17.806995       44.540997       26.180000
 O        18.171000        8.427004       14.826000
 H        17.388996        9.097000       14.661001
 H        19.006998        8.825002       14.337000
 O         1.847981       16.612001       48.833000
 H         1.039982       16.009007       48.676998
 H         1.443998       17.565002       48.777000
 O        38.267002       18.379004       17.242001
 H        38.485001       18.646000       16.195000
 H        38.352001       17.346996       17.400000
 O        29.433998       14.071996       33.567001
 H        28.455000       13.697998       33.431000
 H        29.886000       13.359998       34.235001
 O        31.085003       37.785000        5.282000
 H        32.088001       37.641998        5.368000
 H        30.641006       37.785999        6.222000
 O        17.479012        9.545000       26.386999
 H        16.905003        8.708000       26.056000
 H        17.556011       10.162000       25.488003
 O        28.542002       38.859009        9.477000
 H        28.886003       37.989002       10.015000
 H        27.689001       38.504002        8.878000
 O        41.308990       23.569998       48.707001
 H        42.280994       23.863001       48.798000
 H        41.131001       22.733999       49.310001
 O        16.497000        7.833997       24.599001
 H        15.697000        7.484998       24.041000
 H        17.119999        8.402998       23.941999
 O         6.946000       27.810997       32.367001
 H         7.485000       27.119003       31.808001
 H         6.236000       28.293001       31.780003
 O        34.261993       26.910000       16.537001
 H        34.898998       26.146999       16.171000
 H        34.004997       26.540001       17.490000
 O        26.112993       30.545998       33.622002
 H        26.472992       30.065001       32.721001
 H        25.819994       29.745001       34.240002
 O        43.763000       10.686998       12.769002
 H        43.984997       10.466000       11.796000
 H        42.969002       11.344996       12.730000
 O        37.500000       44.577000       35.303001
 H        38.084999       44.013008       34.610001
 H        37.042999       45.305004       34.669998
 O        45.201004       27.427002       36.590004
 H        44.330002       27.788004       37.037998
 H        45.770000       26.961006       37.355000
 O        17.281996       30.526003       12.402000
 H        17.029997       31.431999       11.972000
 H        17.280998       30.597002       13.457002
 O        40.323997       12.951000       34.174999
 H        39.716000       13.286002       33.388000
 H        40.955002       13.772002       34.361000
 O         1.177003        1.514000       21.562000
 H         1.122002        0.461000       21.174999
 H         0.975003        1.441000       22.660999
 O         8.483000        4.150997        2.063000
 H         7.879000        3.628998        1.359000
 H         8.807000        3.382001        2.682000
 O        28.822001       33.745007       18.497000
 H        29.469992       33.492004       17.709000
 H        29.385992       33.685001       19.361000
 O        32.319992       15.020999       43.896999
 H        31.736998       14.603999       44.636002
 H        32.795994       14.176000       43.480000
 O        19.826988       30.195997       43.674999
 H        20.096001       29.323000       44.196999
 H        18.914989       29.895000       43.130001
 O        21.577999       42.325001       21.805000
 H        21.243998       43.287994       21.705999
 H        22.243999       42.217991       20.933002
 O        16.950001        1.896000       27.290003
 H        16.261999        1.070000       27.330000
 H        16.334000        2.798000       27.517000
 O        33.912006       21.822002       40.334000
 H        34.432003       21.214001       39.674000
 H        34.660004       22.456001       40.784004
 O        19.593000       34.437000       30.987000
 H        18.900999       35.147999       31.462999
 H        19.089001       33.979000       30.159000
 O        24.990002       41.528000       37.558998
 H        24.713003       42.351002       38.199001
 H        26.043999       41.561005       37.501999
 O        42.467007       40.091003       16.552000
 H        43.254002       40.532997       17.139999
 H        41.778004       40.883999       16.364000
 O        12.419999       22.485001       12.126000
 H        13.014997       23.320000       12.251000
 H        11.458996       22.681000       12.480000
 O        13.690998       37.845001        5.729001
 H        13.507998       37.436005        4.788000
 H        12.721996       37.920002        6.151000
 O         0.756003       15.338008       19.223000
 H         1.270000       15.487001       18.363001
 H         0.974005       14.374004       19.618000
 O        23.037998        2.092000       30.757000
 H        23.153996        2.310000       29.733999
 H        23.492001        1.180000       30.940001
 O         0.431001        9.454000       37.332001
 H         0.746998       10.265000       36.801003
 H        45.448002        9.745000       37.682999
 O         8.761003       25.596004       31.582001
 H         8.913002       25.620005       30.537001
 H         7.827000       25.040005       31.705999
 O        20.146000       33.998001       24.021000
 H        19.063999       34.004002       23.851000
 H        20.462999       32.976002       23.910000
 O        22.031984       40.031002       22.971001
 H        22.957983       40.135002       23.563000
 H        21.889990       40.911003       22.473001
 O        26.079000       11.120013        0.856000
 H        25.785997       10.400005        0.184000
 H        27.096001       10.965008        1.000000
 O        41.242996       36.592999       44.271000
 H        40.645000       35.724998       44.203999
 H        42.256001       36.292000       44.307999
 O        41.992004        1.608000       11.852000
 H        42.237003        2.513000       12.292000
 H        41.081001        1.292000       12.327000
 O        15.250000       12.695999       26.785000
 H        15.380000       11.935999       27.500000
 H        15.574999       13.690000       26.987000
 O        17.893002       42.069000        4.806000
 H        18.453001       42.490002        3.994000
 H        17.002003       42.634003        4.893000
 O        29.530001       17.969002       23.330000
 H        30.514002       17.659006       23.287001
 H        29.466003       19.018007       23.337999
 O         8.412000        0.971997       23.007000
 H         7.590000        1.584001       22.945000
 H         8.976000        1.160998       22.157000
 O        35.749996        7.816997       38.645000
 H        34.960999        8.368997       39.023998
 H        36.045998        7.108992       39.365002
 O        23.782999       25.930000       45.688000
 H        24.759996       26.046007       45.195000
 H        23.462997       24.912004       45.484001
 O        32.184002       16.407001       16.489000
 H        32.990002       16.925001       16.101999
 H        32.510002       16.186001       17.461000
 O        27.201994        1.985982       14.356000
 H        27.562000        2.855992       13.885000
 H        27.525997        1.204994       13.692000
 O        30.238005        9.361999       41.181000
 H        30.683004        9.462992       42.132999
 H        30.434000       10.348001       40.778000
 O        35.132999       17.616009        7.950000
 H        35.966999       17.974010        7.438000
 H        35.201000       16.550001        8.030000
 O        15.430998        4.157997       38.731998
 H        15.327996        4.502997       39.715000
 H        16.410000        4.076999       38.493000
 O         0.750001       13.024005       20.431999
 H        45.725002       13.009007       20.655003
 H         1.313001       12.258004       20.940001
 O         2.878000       24.743999        6.627000
 H         2.668000       23.940001        5.952000
 H         3.168000       25.527000        5.964000
 O        24.793001       25.849005       39.664001
 H        23.979000       26.512007       39.479000
 H        24.566000       25.633011       40.756001
 O        22.111000       24.662001       25.000000
 H        22.419001       25.206003       24.184999
 H        22.532000       25.073002       25.825001
 O        31.830004        4.718999       37.666000
 H        31.245012        5.081998       36.801998
 H        31.180006        4.008997       38.118999
 O         1.401000        6.275001       43.362000
 H         1.382000        7.246004       43.737999
 H         1.362000        5.712007       44.228001
 O        23.399000       29.776997       11.407000
 H        22.517000       29.547998       11.883000
 H        23.632999       28.847992       10.857000
 O         3.517003       39.904984        5.426001
 H         4.425003       39.607998        4.930000
 H         2.693002       39.416992        5.016000
 O        12.469996       34.931999       33.539001
 H        13.200997       34.382000       34.051998
 H        12.778001       34.841000       32.515999
 O        23.424000       26.292006       22.866001
 H        24.097000       25.907003       22.187000
 H        23.643000       27.291006       22.705000
 O        23.090015       34.120998       28.052999
 H        22.232006       34.506001       27.555000
 H        22.683002       33.990002       28.987000
 O        13.759999       22.385006       42.062004
 H        13.371000       22.970003       42.923000
 H        14.513000       23.063004       41.798000
 O        34.899002       20.003006       42.835999
 H        34.059002       19.631004       42.348999
 H        34.646000       20.950003       43.208004
 O        37.023003       17.137995       24.870001
 H        36.357002       16.389997       24.565001
 H        36.498001       17.955996       25.339001
 O        27.037001       38.305000       28.058001
 H        26.705002       39.143002       28.584002
 H        27.836004       38.368999       27.358000
 O        42.224003        2.759000       20.319000
 H        42.892006        3.580000       20.310001
 H        42.828003        1.932000       20.396000
 O        22.931992        0.835001       42.317001
 H        23.511997        1.061991       41.442001
 H        23.368999        1.404994       43.142002
 O        15.197995       31.156000       20.817001
 H        15.312999       31.496998       19.860001
 H        15.672997       31.881002       21.462000
 O        20.457996       44.657001       27.110003
 H        20.954996       44.976997       27.990000
 H        20.330994       45.481998       26.499001
 O        33.521999       19.006998       22.650999
 H        32.542999       19.356995       22.493000
 H        34.154999       19.783995       22.292002
 O        15.585002       14.087996       37.360001
 H        14.922003       14.946000       37.088001
 H        15.217000       13.650994       38.255001
 O        35.696003       13.006999        1.091000
 H        36.706001       12.749002        0.968000
 H        35.705002       14.103989        1.147000
 O        17.878000       44.708012        1.301000
 H        18.309998       43.875008        1.769000
 H        17.410999       45.248009        2.055000
 O        26.732000       22.985001       23.735003
 H        27.003000       22.108002       24.211004
 H        27.716999       23.190004       23.218000
 O         0.012996       13.411000       43.946999
 H         0.432998       14.361000       44.250000
 H         0.826997       13.086000       43.303001
 O        30.146990        6.508003       21.371000
 H        30.619995        5.631001       21.011000
 H        30.270990        6.357002       22.360001
 O        37.293991       34.508003       19.325001
 H        37.203999       35.023003       18.344999
 H        36.632996       35.131001       19.921000
 O        34.465000        4.404999       17.440001
 H        33.819004        5.174993       17.711000
 H        34.036003        3.838001       16.641001
 O         3.326000       40.016006        1.864000
 H         2.397003       40.335003        1.447000
 H         4.023003       39.848003        1.025000
 O        44.152000       30.453003       44.849998
 H        43.125004       30.274002       44.867001
 H        44.549999       29.844004       45.637001
 O         1.769003       29.749001       24.212999
 H         2.212004       29.649998       25.170000
 H         2.475003       29.320997       23.486000
 O         8.457000       37.975002       22.408003
 H         8.610003       37.963005       23.457003
 H         8.157004       38.950005       22.084999
 O         2.109000       23.966000       41.335999
 H         3.054000       23.527998       41.486000
 H         1.856000       23.672998       40.318001
 O        38.842999        7.254000       21.059000
 H        39.232998        6.359000       21.542000
 H        39.624001        7.925000       21.073000
 O        27.271997       14.131000       44.714001
 H        26.201998       14.438998       44.856998
 H        27.234999       13.174000       44.173000
 O        14.900999       29.069000       30.291000
 H        14.356000       28.153997       30.438000
 H        15.149000       29.566999       31.198000
 O         4.280999       16.132999       18.742001
 H         4.287988       15.742999       17.794001
 H         4.676995       15.361000       19.302000
 O         3.278002       18.526003        9.672002
 H         3.364002       17.609003       10.153000
 H         2.868001       19.204002       10.302000
 O        27.182995        0.658008       25.778000
 H        26.559998        1.371004       25.372000
 H        27.545000        0.850010       26.777000
 O        17.170000       36.642002       25.848001
 H        16.966000       35.965000       24.997004
 H        18.007998       37.174999       25.483000
 O        44.661999       31.047009       47.966999
 H        44.187000       31.597006       48.721001
 H        45.445000       31.579002       47.441002
 O        30.638006        3.248993       18.237000
 H        31.077002        2.365998       18.069000
 H        29.725002        3.237001       17.701000
 O        19.653000        5.304002       14.871000
 H        19.161003        4.480003       15.358000
 H        20.250002        5.742000       15.578000
 O        28.242001       16.816000       12.356000
 H        29.221991       16.743999       12.735000
 H        28.344990       17.864000       12.194000
 O         5.750999        0.874997       31.277000
 H         5.401001        1.710996       30.707001
 H         5.685006        1.090001       32.341000
 O        23.188999       30.421000       32.660999
 H        23.652004       29.964001       31.879999
 H        23.526003       29.871000       33.480000
 O        35.561001       17.752001       44.722000
 H        34.677002       18.099001       44.284000
 H        35.996002       17.159000       43.981998
 O         7.181000       30.085995       18.417000
 H         7.756000       30.694998       19.072001
 H         6.763000       30.775995       17.740000
 O         5.066995       23.610001       40.896000
 H         5.470994       24.364000       40.307999
 H         5.305999       22.704000       40.348999
 O         8.054996       19.936008        1.691000
 H         8.580995       20.802002        1.478000
 H         8.805999       19.185005        1.933000
 O        19.289000       27.993999       45.453003
 H        18.706999       28.714003       45.998001
 H        18.656000       27.148998       45.382999
 O        45.812004       24.521011       16.243000
 H        45.296001       23.830002       15.592000
 H        45.081001       24.793007       16.964001
 O         8.059001        3.422001       13.859000
 H         7.511003        3.160000       12.962000
 H         8.671002        4.235001       13.540000
 O        26.535992        7.683000       19.158001
 H        27.525986        8.008000       19.240999
 H        26.555992        6.596000       18.931999
 O         6.368001       34.857002       12.178000
 H         6.418004       35.775002       11.623000
 H         6.818002       35.043003       13.152000
 O         4.312997       21.909998       36.876999
 H         3.727994       22.006996       35.973999
 H         5.030997       22.686995       36.784000
 O        25.299004       44.244007       35.016998
 H        26.002001       43.549004       34.719002
 H        24.441002       43.648006       35.115002
 O        37.475002       21.968996        6.084000
 H        37.002998       21.598993        5.255000
 H        38.281002       22.520998        5.728000
 O        14.341002       25.662998       12.030000
 H        13.892002       25.841999       11.073000
 H        15.316002       25.969999       11.901000
 O        45.811008       43.769005       19.091999
 H        45.105003       43.489006       19.874001
 H         0.601002       44.353004       19.514000
 O        26.378000       43.257000        4.305000
 H        26.704996       42.344997        4.612000
 H        26.349998       43.861996        5.200000
 O        16.928997       45.746002       18.820000
 H        16.011993       45.619999       18.267000
 H        16.656996       45.810997       19.829000
 O        23.736002        0.153000        3.637000
 H        22.783001        0.367000        3.240000
 H        23.781002       45.125999        3.380000
 O        31.780001       40.692001        3.679000
 H        31.842997       40.810001        2.621000
 H        30.799997       41.056004        3.918000
 O        12.848000       26.599998        5.481000
 H        11.930997       26.815001        5.057001
 H        12.762996       25.521000        5.701000
 O        14.795999       35.426006       28.874001
 H        15.784000       35.631008       28.934000
 H        14.732000       34.416008       29.132999
 O        26.660000       28.933002        2.593000
 H        26.102999       28.780001        3.472000
 H        25.874001       28.923004        1.874000
 O        43.809002        9.660007        3.787000
 H        43.270008       10.440002        3.425000
 H        44.813004        9.942004        3.978000
 O        20.886000        2.738000        0.030000
 H        20.903000        2.033000      139.203003
 H        20.018000        3.256000      139.921005
 O         9.342996       24.552000        7.437001
 H         9.558998       23.712997        6.757000
 H         8.434997       24.174999        7.821000
 O        30.151993        2.140999        3.682000
 H        31.133997        2.440999        3.613000
 H        29.944994        1.800996        2.788000
 O        12.878006       30.714005       34.994999
 H        12.325007       30.694004       34.143002
 H        13.582999       31.518000       34.966999
 O        16.887001       30.438997       37.724998
 H        17.791002       30.819996       38.037998
 H        16.538002       29.787001       38.509998
 O        26.953997       28.576992        6.360001
 H        26.218996       27.829998        6.398000
 H        27.738998       28.141994        5.885000
 O        14.149002       25.044998       37.709000
 H        14.514001       25.820000       38.317001
 H        13.072002       24.997999       37.831001
 O        27.405001       35.882996       17.521999
 H        27.593000       35.737991       16.496000
 H        27.938999       35.064999       17.886999
 O         2.621000       33.465000       36.415001
 H         2.531000       34.466000       36.002998
 H         3.499000       33.167995       36.080002
 O         5.579997       41.689991       29.017000
 H         5.475997       42.497990       29.664000
 H         4.830997       41.056999       29.219000
 O         0.525998       45.944000       15.962000
 H         0.707999       44.906002       16.129000
 H         1.308000        0.289000       15.351000
 O        23.576000       36.441002       24.045000
 H        24.581991       36.394001       24.434999
 H        23.568989       35.969002       23.150999
 O        29.491001       10.437989       26.556000
 H        29.665998       11.456994       26.504002
 H        30.512995       10.010987       26.684002
 O         3.808000       13.818005       37.169998
 H         3.121000       13.709002       37.971001
 H         3.632000       14.761003       36.713001
 O        45.638000       36.153000        5.631000
 H        44.844002       35.582001        5.929000
 H         0.133000       36.528999        6.527000
 O        29.482002       24.154003       32.404999
 H        30.304005       24.395004       31.742001
 H        29.536001       24.901001       33.166000
 O        37.214001       31.777006       25.969999
 H        37.818001       31.426004       25.157000
 H        36.219002       31.547003       25.608999
 O        18.443993       18.518999        3.687000
 H        19.402994       18.725000        3.489000
 H        17.877998       19.195999        3.053000
 O        33.869003       28.423000       12.708000
 H        33.307003       27.950001       13.406000
 H        33.184002       28.612000       11.963000
 O        31.304998       14.665999       31.374001
 H        30.387997       14.435000       31.797003
 H        32.014000       13.929000       31.677999
 O         1.532000       31.114996       43.426998
 H         1.769000       30.354988       44.122002
 H         0.617000       30.805996       42.995998
 O        10.590000       26.462999        2.564000
 H         9.670000       26.104000        2.149000
 H        10.522000       26.938997        3.509000
 O        15.643003        9.452003       14.548000
 H        14.710002        9.609001       14.980000
 H        15.469003        9.935004       13.631000
 O        40.869999       44.486012       41.782001
 H        40.494999       44.199005       40.827000
 H        41.304001       43.555996       42.101002
 O        25.093992       34.733002       41.127998
 H        24.180992       34.860001       40.571003
 H        24.984993       34.758003       42.168999
 O         1.446001        7.571996       39.202999
 H         1.336998        6.615996       38.861000
 H         1.140997        8.258996       38.473999
 O        24.135002       34.297997        5.905001
 H        23.415003       34.504997        6.634000
 H        24.828001       33.798996        6.512000
 O        11.436005        5.669997        2.280000
 H        10.439010        5.336001        2.306000
 H        12.101012        4.863994        2.550000
 O        36.224998       25.692989        7.406000
 H        35.563999       25.823992        6.601000
 H        37.037998       26.442997        7.376000
 O        16.914997       23.909000       22.000999
 H        17.905998       23.981998       22.396999
 H        16.641001       24.896000       21.702002
 O        34.345993       37.986996       38.131001
 H        35.094997       38.407993       38.733002
 H        33.418995       38.337986       38.407001
 O        12.763002        5.575992       45.219002
 H        12.995995        5.184001       44.264999
 H        13.258993        4.928989       45.886002
 O        15.392999       18.348003       20.048002
 H        15.051999       17.508005       20.570000
 H        15.164000       18.210009       19.039000
 O        28.519003       37.801998       40.978001
 H        27.778004       37.742001       40.247002
 H        29.468002       37.253002       40.792999
 O        39.300003        4.552000       49.605999
 H        39.945004        4.265000       48.737999
 H        39.974003        4.710000       50.394001
 O        43.857990       42.641994        6.315000
 H        44.175999       41.593998        6.547000
 H        43.084995       42.574997        5.601000
 O        22.564999       13.829999       19.570999
 H        22.380001       14.188999       20.514999
 H        22.388992       14.653999       18.958000
 O        28.442986       13.241000        4.935000
 H        29.514996       13.290998        4.881001
 H        28.227989       14.237995        4.662000
 O        39.630001       18.638996        8.692000
 H        39.489002       17.787998        9.294000
 H        39.342999       19.521996        9.232000
 O         5.639000       25.233997       43.263000
 H         5.910000       26.218000       42.990002
 H         5.296000       24.816999       42.355000
 O        20.177999       32.592999       37.728001
 H        20.710999       32.666000       36.808998
 H        19.941000       33.623001       37.887001
 O        35.984001        5.198003       40.022999
 H        35.147999        4.942001       39.346001
 H        36.668999        4.439003       39.893002
 O         8.033992       42.570995       12.378000
 H         9.011995       42.187000       12.300000
 H         8.176995       43.306992       13.159000
 O        39.644001       31.819002       21.694000
 H        39.829002       32.847004       21.514000
 H        39.942001       31.388000       20.799999
 O         4.887000       18.631001       17.763000
 H         4.622000       17.774000       18.346001
 H         5.416000       18.332001       16.867001
 O         4.239998       39.412994       12.915000
 H         4.311999       40.021999       13.769000
 H         3.229996       39.514000       12.509000
 O        43.356995       36.251987       24.510000
 H        44.199001       35.549995       24.384001
 H        42.602001       35.677990       24.947002
 O         2.968000       13.340999       27.431999
 H         3.832000       13.577000       26.961000
 H         2.763000       14.080000       28.122000
 O        12.103999        6.248000       16.129999
 H        13.053002        6.024000       15.640000
 H        11.308002        5.829000       15.620002
 O        40.784000       32.076996       30.462999
 H        40.733002       33.091995       30.795000
 H        41.351002       32.181992       29.556999
 O        13.502002       29.820005        4.736000
 H        14.384993       29.374006        4.918001
 H        12.958999       29.329000        3.996000
 O         0.299000       17.604998       26.073999
 H         1.248999       17.171995       26.298000
 H         0.502000       18.506996       25.607000
 O        20.826000        8.744000       31.843000
 H        20.469999        7.749000       31.969000
 H        21.305998        8.669000       30.916000
 O        18.271999       32.713005       28.853001
 H        18.917000       31.954004       29.291000
 H        17.857000       32.317001       27.926001
 O        22.331997       27.754004       43.005001
 H        22.033998       28.478996       43.666000
 H        23.389994       27.859993       42.991001
 O        24.790997       44.993000       17.525999
 H        25.222998       44.508999       18.400000
 H        24.837999       45.969002       17.830999
 O        37.396999       40.635010       11.863000
 H        38.084000       40.299007       11.198000
 H        36.527000       39.988007       11.985000
 O        19.027998       11.290998       28.551001
 H        19.083996       11.474010       27.509001
 H        18.744997       10.249004       28.591000
 O        32.420998       27.876001        3.167000
 H        31.627993       27.258001        2.700000
 H        32.905994       28.277002        2.367000
 O        44.339001       37.938995        7.932000
 H        45.260002       37.417988        8.100000
 H        44.449001       38.746983        7.218000
 O        40.346004       30.450003       36.179005
 H        41.193001       30.666002       36.807999
 H        39.470001       30.750004       36.713001
 O        39.703011        2.085000        7.974000
 H        40.499008        2.602999        8.445000
 H        39.515999        1.203996        8.613000
 O        21.125999       26.878002       19.952999
 H        21.877001       26.143002       19.816999
 H        21.660999       27.854996       19.808001
 O        12.949003        3.163000       14.117000
 H        13.574003        3.836000       14.684000
 H        12.512001        2.467000       14.778000
 O        18.947992       11.077998       32.637001
 H        19.617992       11.914995       32.530998
 H        19.535990       10.279000       32.117001
 O         8.500000        0.860981       10.552000
 H         9.292000        0.849999       11.294002
 H         7.896000        1.656989       10.772000
 O        45.530998       21.607994       22.382999
 H        45.594002       22.046999       21.427000
 H        44.543999       21.330996       22.434000
 O         9.964995       39.820999       43.118000
 H         8.949995       39.671001       43.591999
 H        10.553991       39.014000       43.464001
 O        10.064995       44.582001       38.181999
 H         9.355996       45.313015       38.174999
 H         9.351998       43.810001       37.972000
 O        42.231998        2.456003       36.488998
 H        42.594002        3.005008       37.262001
 H        43.020000        2.587008       35.811001
 O        17.025002       29.214001       22.361000
 H        16.428001       30.046000       22.139000
 H        18.020002       29.561001       22.260002
 O        22.400000       14.470998       34.860001
 H        23.479000       14.530996       35.068001
 H        21.698999       14.960999       35.457001
 O        42.368000        7.377000       38.332001
 H        42.734001        7.342000       37.369999
 H        41.808002        8.248999       38.349998
 O        13.510999       18.436993       28.745001
 H        14.317994       18.842995       28.240002
 H        12.724998       18.322001       28.063999
 O         1.004004       31.940002       38.008999
 H         1.431000       31.974003       38.929001
 H         1.495005       32.617004       37.379002
 O        16.336994       14.771999        9.444000
 H        17.234995       14.275999        9.098001
 H        15.913998       15.289000        8.634000
 O         8.549000       18.283001       46.132000
 H         8.805000       17.304001       46.417999
 H         9.422999       18.785999       46.285999
 O        20.062000       14.170998       33.702000
 H        20.959999       14.106996       34.278000
 H        20.407999       14.383999       32.627998
 O         5.543999       36.033997        1.176000
 H         4.684999       35.700996        1.654000
 H         6.283997       35.340000        1.431000
 O         2.111000       12.447999        6.270000
 H         2.226003       13.472999        6.083000
 H         2.790001       12.015001        5.555000
 O         0.674997       44.976997       10.456000
 H        45.938000       45.377003       11.082000
 H         1.392997       44.420002       10.899000
 O        39.856003       35.281006       28.167000
 H        39.913002       35.643002       29.153000
 H        38.924999       34.651009       28.176004
 O        44.133999       16.365000       18.833000
 H        44.818001       15.749999       19.329000
 H        44.457005       16.410999       17.830000
 O        39.355999        7.043003       39.362000
 H        38.702995        7.158001       40.157001
 H        40.286999        6.710002       39.707001
 O        26.972000       21.938002       13.335000
 H        26.644999       21.910004       12.386000
 H        27.224998       22.923002       13.452000
 O        16.737000        8.477001       20.639000
 H        17.419001        8.990003       19.945000
 H        17.247999        7.635003       20.938000
 O        17.452999       29.384001       42.620998
 H        17.764000       28.365995       42.870998
 H        16.462000       29.392998       42.867008
 O         3.026000       42.400002       41.276005
 H         2.330000       41.650005       41.339001
 H         2.622000       43.351006       41.453999
 O        24.519001        1.646001       14.611000
 H        25.546001        1.746999       14.797000
 H        24.441999        2.064999       13.598000
 O        34.563004        8.818999       11.118000
 H        34.658001        7.833997       11.404000
 H        35.518002        9.053994       10.628000
 O         8.551997       33.375000       16.006001
 H         9.456996       33.121002       16.584999
 H         8.372996       34.405003       15.806000
 O         4.126004       36.477001       36.571999
 H         4.514001       35.521999       36.874001
 H         4.966004       37.066998       36.248001
 O        34.300995       20.552998       12.431000
 H        33.948994       20.916996       11.492000
 H        33.388996       20.064995       12.725000
 O        21.716002       12.479997       10.242000
 H        22.410002       12.892999        9.614000
 H        21.921001       12.760995       11.220001
 O        31.955996       34.558002        7.875000
 H        32.352001       33.617001        8.240000
 H        30.934002       34.290001        7.586000
 O         4.413996       11.375997       41.463001
 H         4.170000       10.622997       40.672001
 H         4.508000       10.849998       42.390999
 O         4.552994       21.541002       47.965000
 H         4.009991       21.340004       48.887001
 H         5.364998       20.876001       47.924999
 O         3.693001       28.752003       40.841000
 H         4.647004       28.537001       41.257000
 H         3.240007       27.892002       40.459000
 O        30.849993        2.388999       46.277000
 H        31.104998        3.328005       46.039001
 H        29.896997        2.245003       45.810001
 O         6.521999       33.793999        2.284000
 H         6.063000       33.008999        2.810000
 H         7.497000       33.896000        2.624000
 O        36.366001       40.010006       30.733000
 H        35.699001       39.340004       31.292999
 H        35.905998       40.275002       29.841999
 O        17.637003       15.467001        7.043000
 H        17.990007       15.366995        6.044000
 H        18.380007       14.903996        7.650001
 O        19.820004        0.443997        4.536000
 H        19.663002        0.946998        5.477000
 H        20.245003       45.566994        4.817000
 O        32.543999       16.239008        6.679000
 H        33.432999       16.504009        7.145000
 H        32.174000       17.062006        6.169000
 O        18.372993       19.693001       27.414000
 H        18.484993       20.447002       26.694000
 H        19.226999       19.957003       28.035000
 O        39.102001       25.130001       35.505001
 H        38.549999       25.610001       34.812000
 H        38.480999       24.528000       36.119999
 O        32.555000       32.626999       35.734001
 H        32.787998       33.137001       34.859001
 H        31.923000       31.815998       35.584999
 O        15.698999       11.794003       39.172001
 H        16.136995       11.765003       40.139999
 H        16.352991       11.412002       38.495998
 O        16.819002       34.313000       35.114002
 H        17.201002       34.674999       36.021999
 H        17.429001       33.451000       34.880001
 O        43.942001       10.349000       45.126999
 H        43.929001       10.438000       44.112000
 H        44.674999        9.599000       45.417000
 O        35.645000       29.398001        5.130000
 H        34.618000       29.320997        4.938000
 H        36.049999       28.679998        4.505000
 O        19.354998       18.150000       37.120998
 H        20.021997       18.443001       37.852001
 H        18.385998       18.160000       37.574005
 O        40.849003       26.510002       44.901001
 H        41.146000       27.258001       45.542999
 H        40.239002       25.868002       45.537998
 O         5.200996        5.620005       31.091999
 H         4.824990        6.571004       30.853001
 H         4.585997        5.319000       31.950001
 O        12.227997       33.323997       14.948002
 H        13.034998       33.199001       14.321000
 H        11.953001       34.282001       14.678002
 O         6.154999        2.345001       42.887001
 H         6.752998        2.855005       43.623001
 H         6.196998        2.969002       42.077003
 O        32.770000       32.246998        8.734000
 H        33.697002       31.756996        8.891000
 H        32.031002       31.661997        9.252000
 O        19.386997       35.197998       47.499001
 H        20.152998       34.656998       47.929001
 H        19.829996       36.134998       47.412998
 O         4.967000        6.896988        5.205000
 H         4.507001        7.299995        5.995000
 H         5.977995        7.245993        5.349000
 O        36.874996       45.866009       10.726000
 H        36.412994        0.489002       11.447000
 H        36.686996       44.884003       11.058000
 O        15.856001        4.185996       28.194000
 H        15.362003        4.588992       27.385000
 H        16.474003        4.991999       28.607000
 O        10.896000       26.757990       23.222000
 H        10.887000       26.025990       24.004999
 H        11.387000       26.324997       22.414000
 O        16.980001        3.093998       31.038000
 H        17.807001        2.930001       30.417999
 H        16.622004        4.002996       30.780003
 O         5.074998       11.729000       29.233999
 H         5.813000       11.931000       28.496000
 H         5.518995       11.272000       30.027002
 O        27.587000       31.359999       21.507999
 H        28.035999       32.234001       21.270000
 H        26.728001       31.386000       22.161001
 O        44.602001       36.756996       12.127000
 H        44.481998       36.562000       13.185000
 H        44.127995       35.908001       11.737002
 O         8.428002        8.344000       30.436003
 H         9.180000        8.858000       29.826000
 H         8.511002        7.347000       30.165001
 O         3.301000        9.278001       12.524000
 H         2.528000        9.032995       13.214000
 H         2.930000       10.215991       12.172000
 O        20.778997       33.399002        1.427000
 H        21.048000       32.347000        1.623000
 H        21.693001       33.860004        1.552000
 O        23.150995       39.781998       43.938000
 H        23.938000       39.166000       43.701000
 H        23.420000       40.695999       43.547001
 O        39.126991       36.564995       25.937000
 H        38.716000       37.192001       26.653999
 H        39.813000       35.901001       26.427000
 O        43.735004        4.205997       41.391998
 H        42.731003        3.950997       41.637001
 H        43.936008        5.051997       42.000000
 O         4.532993       45.164005        7.903000
 H         5.429994       44.577000        7.840000
 H         4.088997       45.226006        6.939000
 O        30.348000       39.872997        7.634000
 H        29.652000       39.298000        8.138000
 H        31.287001       39.492001        7.787000
 O        39.177002        4.792997        2.818000
 H        38.610001        5.722001        2.953000
 H        38.663002        4.239000        2.049000
 O        12.307000       21.524996        9.706000
 H        12.319000       21.850998       10.730000
 H        12.757000       22.254997        9.139001
 O        40.130001       28.490002       34.280998
 H        40.318001       29.252998       33.632000
 H        40.213997       28.967999       35.227001
 O        35.959999        2.412994       46.007999
 H        36.056999        2.196997       44.995003
 H        35.088001        1.925989       46.443001
 O        41.278999       34.555992       31.483000
 H        40.966000       35.519001       31.351000
 H        42.144001       34.591995       32.078999
 O         5.192000       20.694002        8.966000
 H         4.873000       21.667002        8.765000
 H         4.407000       20.035002        9.229001
 O        19.638996       38.747002        9.468000
 H        18.704994       39.083004        9.107000
 H        20.045998       39.741001        9.553000
 O        31.162006        2.625000      138.477005
 H        31.883007        3.366000      138.619003
 H        30.296000        3.166000      138.602005
 O        34.663998       31.580994       15.252000
 H        33.862991       32.247997       15.318000
 H        34.610992       30.846996       15.973000
 O        35.784000        0.917002       34.320000
 H        35.081997        0.483003       34.963001
 H        35.307995        0.714001       33.431000
 O        16.971994       43.122002        8.896000
 H        15.939989       42.858002        9.023000
 H        16.971994       44.118000        9.239000
 O        44.197987       15.247005       50.070000
 H        43.752991       15.384007       50.993004
 H        43.441006       15.566001       49.318001
 O        45.451996       32.374004       11.124000
 H        45.253998       31.385000       10.989000
 H         0.479994       32.427998       10.892000
 O         1.139000       41.285999       18.896000
 H         0.219000       40.769001       18.786001
 H         0.922000       42.317001       19.132000
 O        31.860001       30.119001       15.448000
 H        32.501999       29.937994       16.249001
 H        32.077999       29.279997       14.874002
 O        17.438988       23.492001       36.004002
 H        16.889994       22.819994       35.452999
 H        16.886988       23.288994       36.903000
 O        41.728004       26.018002       42.472000
 H        41.452991       26.305002       43.409000
 H        40.978001       25.329002       42.231998
 O        35.300995       22.127001       35.779999
 H        35.213989       21.143000       36.037998
 H        34.867992       22.497000       34.862000
 O        39.568001        0.023984       44.396999
 H        39.997002       45.433998       45.131001
 H        39.846001       45.496986       43.487999
 O         7.540000       39.892994       47.076004
 H         6.835000       39.139996       47.087002
 H         6.974999       40.815998       47.042004
 O        10.875000       19.704004       46.547001
 H        11.430000       18.894001       46.307999
 H        11.414000       20.375002       47.164001
 O         0.450996        1.132000       24.158001
 H        45.458996        0.932000       24.520000
 H         1.059994        1.186000       25.017000
 O        10.204001       21.336002       43.665001
 H         9.331001       21.514002       43.112999
 H        10.210003       20.355003       43.998001
 O        19.879000        0.546005       33.223999
 H        19.237993        0.966006       33.978001
 H        20.215994        1.282009       32.433998
 O        35.039997        1.180999       12.416000
 H        34.250996        0.476001       12.573000
 H        35.200001        1.481993       13.375002
 O        40.505001       20.504999       36.028999
 H        39.657001       20.132000       36.473003
 H        40.891994       19.696999       35.486000
 O        15.128995        1.398000       30.322002
 H        15.897996        2.084001       30.559000
 H        14.583001        1.998994       29.615000
 O        32.152996       12.243999       38.311005
 H        31.836998       12.240998       39.337002
 H        32.193996       11.196996       38.139999
 O        44.577995       25.795006       10.880000
 H        45.395000       26.461006       10.760000
 H        44.111992       26.182011       11.720001
 O        39.864994       41.108002        3.389000
 H        39.098991       41.713001        3.012000
 H        39.461998       40.143002        3.615000
 O        36.362000       39.517002       21.743999
 H        37.237999       39.014999       21.528000
 H        35.955002       39.930004       20.912001
 O        18.352001       17.099007       26.545000
 H        18.390001       18.135000       26.872000
 H        18.052002       17.096001       25.516001
 O        27.968000       38.295998       36.171001
 H        28.936001       38.070004       36.653000
 H        28.084997       38.245003       35.131004
 O        22.005005        2.370005       11.970000
 H        22.127008        3.135004       12.640000
 H        22.877008        2.200001       11.468000
 O        38.203995        2.540000       43.637001
 H        38.314995        1.570000       44.063000
 H        37.656998        2.579000       42.748001
 O        34.840996       34.041000        6.143000
 H        33.934002       34.077999        6.631000
 H        34.770996       34.349998        5.171000
 O        11.722000        9.546002       22.204000
 H        11.944000        8.469003       22.174999
 H        10.759000        9.656003       21.759001
 O         4.173999       33.487003       12.761000
 H         5.015001       34.114006       12.681000
 H         4.261996       32.705002       13.418000
 O        17.782001       45.146004       32.550999
 H        18.704002       45.651001       32.667000
 H        17.333002       45.365002       33.438999
 O        27.430994       45.605003        9.018000
 H        27.282999        0.321000        8.224000
 H        28.501993       45.677002        9.349000
 O         6.460003       33.090996        9.896000
 H         7.388001       33.430992        9.601000
 H         5.993001       33.657001       10.696001
 O         8.607000        1.914000        3.641000
 H         8.782000        0.942000        3.118000
 H         7.600000        1.884000        3.859000
 O         5.240998       32.869995        7.324000
 H         5.224996       32.799000        8.368000
 H         5.238996       33.832996        7.011001
 O        19.361000        1.512998       26.075001
 H        18.655001        1.695000       26.837999
 H        19.030001        0.709996       25.563999
 O         3.342997       29.364000       21.936001
 H         3.815997       30.323999       21.688999
 H         4.043997       28.645002       21.982002
 O        41.494003        3.519000       42.648998
 H        40.668999        4.024000       42.299999
 H        41.122005        3.123000       43.493999
 O        19.785999       23.277002       25.882999
 H        20.326000       23.679001       25.087000
 H        19.517000       24.100002       26.466999
 O         6.761994       28.503002        0.119000
 H         6.080996       29.254002        0.136000
 H         7.420994       28.554001        0.905000
 O        41.165001       30.479000       32.578999
 H        40.742001       31.152000       31.900000
 H        42.146000       30.367001       32.244999
 O        29.467007        2.420002       35.139000
 H        28.930004        2.537003       36.048000
 H        28.821003        2.101002       34.358002
 O        22.962009       44.657997       25.129999
 H        22.484001       44.449001       26.082001
 H        23.675007       43.881996       24.990000
 O         2.580003        0.894998        8.908000
 H         3.522004        0.376999        8.704000
 H         1.765004        0.260997        9.101000
 O        41.834999       44.924999       27.128000
 H        42.108002       45.005001       26.075001
 H        41.076000       44.207001       27.173000
 O        24.938002       13.796994        1.822000
 H        24.015001       13.503999        1.391000
 H        25.444004       12.894996        1.542000
 O        37.212002       28.592001        0.980000
 H        36.328999       29.098001        0.599000
 H        37.032997       28.203003        1.959000
 O        17.185995        5.304000        6.549000
 H        17.687000        6.177000        6.779000
 H        17.870998        4.803000        5.896000
 O         5.398988       13.634000        8.094000
 H         5.748981       12.940998        7.339001
 H         5.251992       14.565000        7.666000
 O        44.866997       36.298000       46.819000
 H        45.482002       35.395996       46.668999
 H        44.531002       36.204994       47.799000
 O        44.970001       26.037004       46.929005
 H        44.350002       26.898008       46.950001
 H        44.379997       25.267000       46.611000
 O        44.337002       39.076000       45.825001
 H        44.462002       38.110001       46.127998
 H        44.416996       39.605999       46.695000
 O        43.391003       29.676991       30.525000
 H        43.412003       28.780001       31.077000
 H        43.215008       29.593992       29.471001
 O        45.707001       43.230000       16.325001
 H        45.598000       43.306999       17.343000
 H        44.772007       43.067001       15.914001
 O        23.267998       32.575001       38.615002
 H        22.648001       32.031002       37.973000
 H        23.990997       33.105003       38.063000
 O         4.978000       20.648998       40.459999
 H         5.869999       20.115999       40.450001
 H         4.098000       20.033001       40.705002
 O        44.993999        7.279004       20.582001
 H        45.198002        8.359002       20.403000
 H        44.695999        7.349002       21.571001
 O        12.556995       19.091984        8.800000
 H        12.244996       19.162989        7.774000
 H        12.810998       20.020988        9.265000
 O        39.467007        9.190003       12.559000
 H        38.760006        8.810001       13.317000
 H        40.131004        9.875001       13.058000
 O         7.794003        8.353999       18.313000
 H         8.379003        9.159996       18.017004
 H         7.881999        7.611000       17.552000
 O        39.399002       45.765991        9.453000
 H        40.109001       45.114998        9.904000
 H        38.506004       45.823997       10.093000
 O        43.908001       39.635002       21.507999
 H        43.749001       38.607002       21.540003
 H        44.918999       39.763000       21.278999
 O        12.297996        8.824000       17.841999
 H        12.930999        8.633000       18.663000
 H        11.915999        7.934999       17.486000
 O        42.073997       15.128000       34.702000
 H        43.142002       15.169000       34.570999
 H        41.919998       15.735000       35.585999
 O         3.095000       16.995001       26.745001
 H         4.172000       17.021999       26.809999
 H         2.876000       16.687000       27.716002
 O        15.535000       42.365002       37.881001
 H        14.738000       41.676003       37.887001
 H        16.308001       41.908001       38.433998
 O        24.383001       14.884006       44.089001
 H        23.384003       14.721002       44.431000
 H        24.328001       14.567003       43.088001
 O         4.134989       36.336006       44.912998
 H         5.074998       35.915005       45.142002
 H         3.659998       35.625008       44.303001
 O        34.300999       25.127998       28.239000
 H        33.783001       24.205000       28.285000
 H        35.242001       24.835999       27.920000
 O        13.418997       35.874001       23.091000
 H        13.461994       34.860001       23.268999
 H        12.630993       36.129002       22.417999
 O        11.158003       38.012005        6.830000
 H        10.448004       38.791000        6.988000
 H        10.826001       37.303997        7.600000
 O        16.283001       27.690001       14.415001
 H        16.177000       27.528000       13.350001
 H        16.549999       26.780001       14.791000
 O        15.531991       21.044003       13.259000
 H        15.557993       22.154001       13.328000
 H        14.650987       20.924002       12.686000
 O         9.802995       28.840000        7.208000
 H         9.258998       29.698002        7.154000
 H        10.796995       29.146999        7.511001
 O        35.738998        0.413995       26.297001
 H        35.237999       45.784000       25.593000
 H        36.689999        0.016995       26.337000
 O        27.854996        3.866000       47.750999
 H        28.575001        4.547000       47.483002
 H        28.335999        3.325000       48.508999
 O        26.000996       30.619003       10.606002
 H        25.038994       30.380001       11.090000
 H        25.875992       31.139002        9.579000
 O        42.475998       37.675999       38.473999
 H        42.807003       37.231998       39.339001
 H        42.390003       38.694000       38.599998
 O        29.300985       44.712997       46.305004
 H        29.902994       44.049999       45.775002
 H        29.863003       44.948002       47.105000
 O        29.338999       39.194996       30.330000
 H        29.236988       40.283997       30.480000
 H        30.030998       39.235996       29.582001
 O        37.572002       44.562000       41.855000
 H        36.646004       44.097992       41.915005
 H        37.967003       44.065994       41.020000
 O         1.896991       20.617998       11.848000
 H         1.680995       20.913000       12.865000
 H         1.236000       19.885000       11.611000
 O        33.130997       45.645000       13.602000
 H        33.462997       44.710003       13.269000
 H        32.835995       45.316002       14.668000
 O        15.472004       38.850006       34.505001
 H        15.595000       38.410004       33.589001
 H        15.787003       39.923004       34.554001
 O        28.682991        2.722002       42.182999
 H        28.415993        2.715000       43.183998
 H        28.227003        1.840000       41.894001
 O        16.646000       19.930000        1.933000
 H        15.598000       20.106001        1.625000
 H        16.872000       19.049999        1.419000
 O        45.936005        4.004003       22.124001
 H         0.101001        3.868000       23.153000
 H         0.080002        3.027000       21.770000
 O        42.539989        6.312000       48.165001
 H        41.856983        6.846000       48.798000
 H        41.988987        5.493000       47.737999
 O        22.195000        4.866994        9.194000
 H        21.434008        4.211000        9.527000
 H        22.491007        5.202998       10.180001
 O        38.521999       30.634001       30.096001
 H        39.131996       29.785999       30.115999
 H        39.271999       31.376999       30.069000
 O        10.068002       23.735004       13.393000
 H         9.548002       24.136003       12.532000
 H        10.070000       24.530008       14.153001
 O        16.649992       32.255001       26.921000
 H        15.865997       32.403999       27.594000
 H        16.225996       31.542000       26.278999
 O        34.660000       33.619995       25.997999
 H        34.324001       32.712002       25.681000
 H        33.888996       33.899994       26.702999
 O        10.581000       38.137001       19.015001
 H         9.874000       37.328999       19.059999
 H        10.187000       38.959000       19.556002
 O        43.593002        9.005000       16.688999
 H        44.195004        9.748000       17.264000
 H        42.904003        8.630000       17.365999
 O        18.192997       15.691989       11.167000
 H        17.448994       15.299997       10.483000
 H        17.850998       16.584984       11.596000
 O        36.800999       31.821001       22.334999
 H        37.826996       31.794001       22.138000
 H        36.558998       32.756001       22.642000
 O        28.578001        5.138000       10.718000
 H        28.384001        4.449003        9.993000
 H        29.607004        5.307003       10.514000
 O         9.269996       40.449001       39.632000
 H         8.441997       39.918003       39.955002
 H         9.972000       39.681000       39.541000
 O        11.085003       21.791002       23.916000
 H        10.070000       22.245003       24.018000
 H        11.351003       22.132002       22.978001
 O         0.456998       38.989002       20.841000
 H         1.073994       38.141003       20.929001
 H         1.037985       39.728004       20.434000
 O        11.926003        8.203996       11.204001
 H        12.365002        9.048991       10.791000
 H        12.549000        7.402996       11.060000
 O        43.099003       28.338001       38.266998
 H        43.290001       27.923002       39.223000
 H        42.492001       27.685003       37.707001
 O        34.615997       21.591002        9.459000
 H        35.396996       22.107002        9.046000
 H        33.792995       22.169001        9.231000
 O        40.678001       28.448002        0.992000
 H        40.057003       29.168005        1.425000
 H        41.621002       28.864002        1.042000
 O        24.225998       28.732000        1.230000
 H        23.532991       28.377001        1.902000
 H        23.977997       29.701998        0.889000
 O        29.924992        8.909005        5.575000
 H        29.404995        7.978004        5.444000
 H        29.957983        9.002006        6.621000
 O         0.805997       20.880999       34.633999
 H         0.702996       21.759995       35.112000
 H         0.202996       20.927994       33.737999
 O         8.879996        5.635000       29.542999
 H         8.738991        5.503000       28.533001
 H         9.910993        5.637000       29.580999
 O         7.442006        8.410996        5.626000
 H         8.108006        9.068998        5.243000
 H         6.732004        8.961998        6.178000
 O        43.103001       29.739998       18.650000
 H        43.164001       29.650002       19.719000
 H        44.155003       29.725002       18.442001
 O        37.461002       19.068001       30.035999
 H        38.046001       19.014000       29.146999
 H        37.767002       18.193001       30.568003
 O        31.521006       29.604000        6.545000
 H        32.341003       29.316000        7.197000
 H        31.973007       29.927000        5.681000
 O        29.065996       15.965999       18.815001
 H        28.592991       16.379000       17.952000
 H        28.229998       15.742999       19.485001
 O        31.384003       34.125000       30.945999
 H        30.934002       35.058002       30.674000
 H        32.226002       34.283001       31.580000
 O        42.246002       12.572010       18.924000
 H        42.716999       12.653002       19.892000
 H        41.513000       13.347002       19.037001
 O        11.346000        9.762000       46.402000
 H        12.163002        9.085000       46.188999
 H        11.708000       10.397000       47.185001
 O        40.604000        9.138996       23.358002
 H        41.018997        9.914998       23.926001
 H        40.636997        9.401996       22.280001
 O        15.433002       36.556000       10.102000
 H        15.073002       36.216999       11.041000
 H        16.183004       37.183998       10.519000
 O        27.351999       32.084999       27.184999
 H        27.318001       31.005999       27.075001
 H        26.615002       32.377998       27.912001
 O        39.714005       40.031006       39.013000
 H        39.071999       40.169003       39.876999
 H        39.169003       39.694008       38.160999
 O        37.516998       36.991001       23.627001
 H        38.410000       37.392002       23.145002
 H        37.950001       36.714001       24.546000
 O        36.976002        9.890004       31.749001
 H        37.368999        9.729000       32.749001
 H        37.563000        9.170002       31.226000
 O        17.985001       27.440002       38.633999
 H        18.454000       28.175003       38.050999
 H        17.548000       26.851006       37.849998
 O        40.124001        0.634000       15.676000
 H        40.296001        1.656000       16.002001
 H        39.129002        0.333000       15.990000
 O        40.334003        3.753010       18.764999
 H        40.205002        4.844004       18.812000
 H        41.188004        3.563004       19.402000
 O        32.121994       42.867001       39.669998
 H        31.557991       43.360001       38.904999
 H        31.652994       41.939003       39.800999
 O         8.706997       41.680000        5.021000
 H         8.240997       42.516998        5.460000
 H         8.098998       41.467999        4.172000
 O         1.754000       23.175001       49.904999
 H         2.344999       23.610992       49.081001
 H         0.963000       23.839996       50.041004
 O        39.170002       12.057000       25.884001
 H        39.521004       11.111000       26.351999
 H        38.846001       11.804000       24.915003
 O         6.321000       34.038002       20.229000
 H         6.231000       34.879002       20.878000
 H         5.799000       34.274002       19.367001
 O         3.521998       14.132998       10.082000
 H         4.132998       14.115997        9.209000
 H         2.877996       13.280996       10.064000
 O        26.104002       17.793007        8.112000
 H        26.339003       18.789003        8.450000
 H        25.554003       17.443003        8.953000
 O         9.465998        3.036005       16.674999
 H         8.996997        3.246003       15.749000
 H        10.348001        2.495003       16.445000
 O         2.687996       34.993999       47.382999
 H         2.941998       35.582001       48.239002
 H         3.149986       35.442001       46.556999
 O        42.003002       35.637001        6.588000
 H        41.242001       34.989002        6.256000
 H        41.602997       36.602001        6.344000
 O        35.293003       24.100998       37.577000
 H        35.465004       23.174997       37.151001
 H        35.235008       24.764999       36.772999
 O        31.206995        1.129998       11.876001
 H        31.897997        1.748996       11.294002
 H        31.743000        0.784998       12.730000
 O        26.838997       23.698000       19.464001
 H        26.164993       22.916000       19.320000
 H        27.762995       23.327000       19.679001
 O        43.890003       11.211999        9.369001
 H        44.510002       11.625999        8.580000
 H        42.932003       11.026997        8.933000
 O        27.358002        2.362997       16.999001
 H        27.203001        1.988999       16.004000
 H        27.552002        1.502998       17.551001
 O        39.012001       25.985998        3.140000
 H        39.092003       26.071999        2.096000
 H        39.656982       25.150000        3.291000
 O        31.011997       31.801998        1.264000
 H        30.431000       31.001991        1.683000
 H        30.434999       32.643997        1.470000
 O         1.284999        5.501000       37.659000
 H         1.571992        6.132000       36.804001
 H         0.501992        4.845000       37.311001
 O        43.179993       27.861002       41.283001
 H        42.474995       27.155006       41.655998
 H        44.121998       27.712009       41.869999
 O        32.532001       38.198006        2.063000
 H        32.477005       38.310001        3.128000
 H        32.329006       37.203007        1.842000
 O        39.294998       34.233002       43.889999
 H        38.618000       33.381001       43.902000
 H        40.218998       33.924999       43.472004
 O        11.510996       45.026001       32.859001
 H        12.388999       45.467999       32.429001
 H        11.869995       44.346001       33.598000
 O        21.818995       14.014000       44.257000
 H        20.792995       14.342000       44.443001
 H        21.661997       12.969000       44.561001
 O         6.987998       45.569996       40.301998
 H         7.249998        0.107993       39.417999
 H         6.722003       44.621994       39.883003
 O        39.308002       14.344003       42.312000
 H        39.615002       13.735003       43.116001
 H        38.347004       13.956002       42.133999
 O         2.982999       12.923999       33.124001
 H         2.758000       13.589000       33.875999
 H         2.061998       13.069000       32.653999
 O        44.696995        6.652000       10.430000
 H        43.631996        6.461000       10.232000
 H        45.248997        5.709000       10.431000
 O        15.460999       11.525993       18.559000
 H        14.738995       11.356001       19.250999
 H        15.116998       12.509001       18.344999
 O         1.616000       39.467995       11.950000
 H         1.352000       40.250000       11.357000
 H         0.744000       38.976002       12.063000
 O        10.053003       36.707996        1.655000
 H        10.439003       37.081997        2.624000
 H         9.040000       36.982998        1.557000
 O         6.409995       36.207996       22.191000
 H         5.771999       36.625996       21.490999
 H         7.113995       36.920998       22.379999
 O         9.313000       22.374998       28.471004
 H         9.751000       23.106998       28.981001
 H         8.378998       22.715000       28.183001
 O         2.266996       32.761002       23.320999
 H         1.601999       32.378002       24.025000
 H         2.529995       33.671001       23.785999
 O         8.671002       23.914999       20.583000
 H         7.665002       24.118000       20.426004
 H         8.668005       22.858997       20.455000
 O        39.721996       16.156996       27.608000
 H        39.433998       17.136995       27.827000
 H        39.977001       16.119989       26.594999
 O        41.903000        8.820997       46.737999
 H        42.529999        8.139001       47.231998
 H        42.500999        9.407997       46.077003
 O        35.316002       11.705003       30.323999
 H        36.095997       11.240001       30.815001
 H        35.619999       12.694000       30.486004
 O        17.729998       22.744993       11.161000
 H        17.205996       23.309994       11.916000
 H        17.058001       22.798992       10.314000
 O         5.956990       26.409000       46.070999
 H         5.684995       26.166002       45.110004
 H         5.049994       26.369001       46.650005
 O        11.890995       35.480007       13.148000
 H        11.165996       36.205002       13.089000
 H        12.890997       35.835003       12.882000
 O        31.973999       23.178993       34.817001
 H        31.599001       22.337000       35.313999
 H        32.150002       23.893999       35.515999
 O        26.144999       18.952999       34.284000
 H        26.181993       18.452000       35.208000
 H        25.990004       18.306999       33.512001
 O        12.690003       39.894001       18.312000
 H        12.870003       39.845005       17.240000
 H        12.057011       39.104008       18.589001
 O        31.357000        3.513001       42.946999
 H        30.399002        3.201991       42.608002
 H        31.957003        3.480997       42.047005
 O        10.886994       20.981001       38.924000
 H        11.825999       21.413998       38.922001
 H        10.356997       21.260000       39.779999
 O        13.403998       24.595999       25.799002
 H        13.846003       23.912001       26.434000
 H        13.749004       24.492998       24.764000
 O        16.903000       23.535997       40.719002
 H        17.316999       24.500002       40.514999
 H        17.023001       23.224998       41.721001
 O         4.420000       37.375000       20.420000
 H         4.453000       36.772003       19.559999
 H         4.567000       38.408001       20.124001
 O         7.834000        7.309995       47.313000
 H         8.784000        7.091997       46.938999
 H         7.258999        6.841999       46.544998
 O        20.331005       37.839996        5.723000
 H        19.549004       38.362995        5.283000
 H        20.451006       37.082993        4.934000
 O        42.051010       17.890001       22.858000
 H        41.237007       17.476004       23.330000
 H        42.375008       17.186001       22.139000
 O        21.511999        1.786996        8.035000
 H        21.139999        0.836997        8.380000
 H        20.924000        2.392998        8.651000
 O         4.887994        2.153002       25.180000
 H         5.077001        1.756994       26.159000
 H         5.229001        3.168001       25.226999
 O        20.520994       26.010004       42.116001
 H        20.977991       26.797001       42.576000
 H        21.307995       25.664000       41.536999
 O        31.216003       35.512005       34.146999
 H        30.394003       35.324001       34.863998
 H        30.906002       36.076004       33.330002
 O        34.762993       31.810003        2.391000
 H        34.493999       31.696995        3.383000
 H        34.702000       32.836998        2.360000
 O        13.906000       16.918997       13.880000
 H        13.057999       16.420998       14.243001
 H        14.703000       16.257002       14.028000
 O         4.738000       31.152000       14.425000
 H         5.307000       30.709000       13.670002
 H         3.935000       30.517996       14.700000
 O        32.935001       23.984997       13.504000
 H        33.742004       23.281992       13.605000
 H        33.150002       24.943998       13.942000
 O         9.802995       18.430004       21.070000
 H         8.996997       18.177006       20.482000
 H        10.472001       18.929998       20.507999
 O        45.079002        6.262000       47.227001
 H        44.209999        5.995000       47.796001
 H        45.413998        5.361000       46.771000
 O        27.474009       12.046000       43.022999
 H        27.652998       11.089000       43.431999
 H        27.051006       11.649000       42.169998
 O        42.567997       14.062998       42.956001
 H        42.040001       13.299999       43.408009
 H        43.483002       14.166000       43.514000
 O         3.832998       38.417999       28.867001
 H         4.641995       37.845001       28.514000
 H         4.036992       38.770000       29.862001
 O        17.129997       25.094999       15.557000
 H        17.537994       25.240000       16.542000
 H        17.894999       24.806999       14.884000
 O        33.942001        0.525998       36.389999
 H        33.209000       45.823002       36.128002
 H        34.699001        0.014000       37.046001
 O         2.132002       43.740002       30.971001
 H         3.015003       43.843994       30.410999
 H         2.521001       43.479996       31.986000
 O        33.698994       40.390999        5.804000
 H        32.906994       40.375999        5.087000
 H        34.583992       40.123001        5.300000
 O        14.181996        4.100001       36.134998
 H        13.893993        5.108988       36.415001
 H        14.705997        3.977987       37.054001
 O         0.211998       21.362000       32.040001
 H        45.633999       22.230000       31.875000
 H        45.918999       20.787998       31.167999
 O        27.648001       45.244003       23.458000
 H        27.400000       45.761005       24.358999
 H        27.954000        0.102003       22.851999
 O        12.376996        0.315997       37.224998
 H        13.184996       45.893002       37.685001
 H        11.511994       45.821999       37.653004
 O        18.843000       20.662006       40.744999
 H        18.061001       21.185009       40.271999
 H        19.347000       21.382002       41.301998
 O        12.206999       40.481998       34.882000
 H        12.985000       39.855000       35.007999
 H        11.355000       40.027996       35.236000
 O        40.684986       17.383003       12.187001
 H        41.523003       17.107002       11.640000
 H        40.846004       18.024002       13.007000
 O         6.785989        3.264002       22.913000
 H         7.434002        4.048995       22.551001
 H         6.220000        3.700999       23.761000
 O        11.215000       12.012993       48.056000
 H        10.496004       12.302999       48.735001
 H        10.742002       12.399998       47.193001
 O        35.853001        3.582001        3.356000
 H        36.379002        3.119005        4.143000
 H        36.509998        3.330002        2.582000
 O        23.229002       19.753002       17.464001
 H        22.505001       19.618004       18.233999
 H        24.111002       19.528004       17.973000
 O        35.101002       38.279999       24.208000
 H        34.995998       39.202999       23.764999
 H        35.910999       37.923000       23.694000
 O         7.270998       20.881001        4.750000
 H         8.031995       21.638998        4.554000
 H         6.963997       20.563999        3.800000
 O        40.052998       19.143988       49.514999
 H        39.194996       18.545996       49.327000
 H        40.742996       18.757988       48.766998
 O        12.589993       36.359997       38.283001
 H        12.172997       36.001995       37.341000
 H        13.649998       36.615002       38.131001
 O        37.661003       27.875000       37.847000
 H        38.019001       28.853001       38.050999
 H        36.781002       28.092999       37.397999
 O        14.629000       11.835005       32.921001
 H        15.226999       12.256002       33.702000
 H        13.884999       11.321004       33.467999
 O        26.309000       13.357002       19.976999
 H        25.669001       13.197008       20.780001
 H        27.041000       13.819003       20.538000
 O        18.758003       38.023003       21.516001
 H        18.904001       39.111000       21.617001
 H        17.743004       37.880001       21.800001
 O         9.475006       11.004001       26.783003
 H         9.264999       10.349998       25.969999
 H        10.269006       11.569002       26.493999
 O        26.506001        6.030999       14.254000
 H        26.534998        7.080998       13.934000
 H        25.604000        5.821996       14.748000
 O         9.778982       12.008994       16.069000
 H         9.963985       11.369989       15.192000
 H        10.709985       12.447001       16.349001
 O         1.585997       14.549001       16.172001
 H         0.778996       14.452999       15.565000
 H         1.642994       15.586996       16.356001
 O        29.889002        1.534000        0.748000
 H        30.398003        1.493000      139.852997
 H        29.383003        0.578000        0.810000
 O        12.239000        5.088998       25.334999
 H        12.209000        6.168999       25.454000
 H        11.566000        4.760000       26.028002
 O        36.257000       24.219004       43.803001
 H        37.176998       23.881008       44.154999
 H        36.163994       25.290001       43.808998
 O         6.500000       31.212004       44.176998
 H         6.134000       32.180000       44.028004
 H         7.238999       31.304001       44.938999
 O        15.244997       35.841000       19.673000
 H        14.188996       35.644005       19.510000
 H        15.649995       36.228004       18.784000
 O         4.654997       23.197001       44.458000
 H         5.441997       22.921000       45.098999
 H         5.006997       24.152000       44.071999
 O        16.776999       43.547001       35.540005
 H        16.204996       43.116997       36.289001
 H        17.608000       44.077000       35.917999
 O         2.855000       37.653000       34.507000
 H         3.793000       37.856003       34.147999
 H         2.923000       37.061001       35.377998
 O        37.228001       32.260002       16.775000
 H        36.183998       32.068005       16.525000
 H        37.584000       33.250000       16.506001
 O        10.194981        7.119000       46.050999
 H        10.660986        8.074000       46.146999
 H        10.869994        6.379000       46.084000
 O         0.019000        8.208999       41.554001
 H        45.931004        7.208997       41.884998
 H         0.759000        8.112998       40.816002
 O        29.304008       42.469994       17.781000
 H        29.780003       42.587002       18.698999
 H        28.669003       41.656994       17.944000
 O        21.600000       33.327000        4.610000
 H        22.218000       32.826000        3.880000
 H        22.223000       33.889992        5.191000
 O         4.552994       20.914993       15.751001
 H         3.651994       21.474993       16.028000
 H         4.990995       20.595995       16.629999
 O        10.716000       29.074005       27.798002
 H        10.175000       28.429010       27.165001
 H        10.663000       28.684000       28.714001
 O        12.636000        1.343998        4.733000
 H        12.330000        0.314999        4.734000
 H        12.441999        1.725994        3.742000
 O        32.854004       21.239998       46.638000
 H        32.807003       21.354996       47.664001
 H        33.771000       20.667995       46.479000
 O         8.577000       30.861996       27.837000
 H         9.373000       30.159994       27.546000
 H         8.850000       31.716997       27.252001
 O        35.511002       42.823021       24.012001
 H        34.848999       42.348007       23.278000
 H        36.039001       42.090008       24.541000
 O        32.458000       23.518003       18.709999
 H        32.823002       23.206001       19.615999
 H        32.815998       24.463003       18.546000
 O        12.111995       30.049999        8.044000
 H        12.779998       29.247000        8.117000
 H        11.971000       30.641998        8.870000
 O         5.716000       38.661999        4.185000
 H         6.667996       38.316002        4.599000
 H         5.167000       37.770000        4.162000
 O        34.356998        0.341000       31.761000
 H        35.005001        0.950000       31.040001
 H        33.406002        0.806000       31.711000
 O        26.503002        7.080000       46.133999
 H        26.153002        7.840000       45.527000
 H        25.739002        6.701000       46.764000
 O        34.772003       34.618999        3.553000
 H        35.802002       34.791000        3.204000
 H        34.440002       35.599998        3.574000
 O        26.261000       19.570995       30.410999
 H        25.458004       18.969995       30.158003
 H        26.255001       19.547001       31.462000
 O        13.695990       37.013000        3.048000
 H        14.631994       36.886002        3.334000
 H        13.241999       36.053001        3.026000
 O        10.715000       39.296997       46.979000
 H        10.129000       40.234993       47.159004
 H        11.454000       39.226997       47.728001
 O        34.569000       37.020000       18.700001
 H        34.703999       36.869999       19.732000
 H        33.836002       37.704998       18.370001
 O        41.665997       41.143002       21.422001
 H        42.423996       40.420002       21.570000
 H        40.750996       40.744011       21.726999
 O         8.453001        9.976997       13.863000
 H         8.355996       10.829997       13.286000
 H         7.498997        9.560995       14.035000
 O         1.624000        6.296000        4.882000
 H         2.053000        5.358000        4.845000
 H         1.287000        6.394999        5.848000
 O        10.560997        4.982996       37.108002
 H        11.149999        4.127995       37.022999
 H        11.154996        5.774994       36.705006
 O        36.177982       29.892000       13.133000
 H        35.296001       29.304995       12.812000
 H        35.672997       30.256996       14.014002
 O        36.823997       16.072998       33.623001
 H        37.481995       15.678998       32.882999
 H        37.384995       16.205994       34.497002
 O        35.937996       13.116994       22.073000
 H        36.491001       12.243001       21.718000
 H        36.707996       13.760997       22.368000
 O         0.349005       34.202999       45.563000
 H         1.255002       34.804005       45.554001
 H         0.759003       33.444000       46.154999
 O        44.149006        2.077000       34.488998
 H        44.360004        1.078000       34.409000
 H        44.095001        2.519000       33.479000
 O        40.934998       15.629992       40.320999
 H        41.352997       16.316994       41.064999
 H        40.281002       15.037996       40.816002
 O        10.118992       27.494997       18.665001
 H         9.140000       27.601000       19.081001
 H        10.173992       28.348995       17.992001
 O        20.721001       20.539986       28.771000
 H        21.627001       21.000999       28.611000
 H        21.094999       19.626001       29.195000
 O        19.634998        0.744000       15.956002
 H        20.367001        0.379000       16.629999
 H        20.044001        0.734000       14.969000
 O        12.830998       12.832998       35.453999
 H        12.383996       13.289000       36.297001
 H        13.358999       13.531000       34.904999
 O        45.455009       19.263000       30.353001
 H        44.557007       19.141001       30.875000
 H        45.137009       19.069000       29.365000
 O        26.038996       11.990990       37.452000
 H        26.410000       11.063993       37.823002
 H        24.956993       11.955991       37.444000
 O        44.101002       25.068998       28.872999
 H        43.993004       25.930998       28.347000
 H        43.184002       24.861000       29.340000
 O        18.506996       41.294006       24.975000
 H        19.140993       41.937004       24.424999
 H        18.726000       41.421001       26.013002
 O        32.115002        6.778002       39.403000
 H        32.117004        6.045010       38.722000
 H        31.123003        6.895008       39.708000
 O        15.317000       27.346001        3.656000
 H        14.577000       27.836000        3.059000
 H        14.811000       26.993000        4.482000
 O        13.259997       24.060003       23.052000
 H        13.842998       24.592003       22.333000
 H        12.181999       24.103001       22.830000
 O        19.417999        6.174000       42.368000
 H        19.855000        7.196000       42.278999
 H        18.528000        6.273000       41.827999
 O        45.594994       11.839999        7.224000
 H         0.666982       11.955996        6.957000
 H        45.065990       12.266995        6.431000
 O         9.941003       22.506998       40.944000
 H         9.337003       23.353991       40.869999
 H        10.320002       22.480995       41.890999
 O        38.547993       16.670004       35.509998
 H        37.917995       17.495001       35.771999
 H        39.271004       16.628002       36.266998
 O        22.427004       41.584999       15.810000
 H        21.479008       42.035000       15.763000
 H        23.053001       42.337002       16.163000
 O         6.640000        6.233001       36.754005
 H         6.572000        5.190002       36.495998
 H         5.834000        6.676005       36.243000
 O        30.500998       39.132999       19.076000
 H        29.703993       39.020996       18.316999
 H        30.618998       38.097992       19.223000
 O        22.162996       17.705997       43.111000
 H        21.381998       17.325998       43.691002
 H        22.050999       17.282995       42.124001
 O        30.778000       37.105000       21.980000
 H        29.837000       37.547001       22.167999
 H        30.737000       36.708000       20.973000
 O        29.820993       30.564995       23.129999
 H        29.021996       30.704998       22.528999
 H        29.774994       29.573000       23.546000
 O        13.525997       43.379002        0.290000
 H        13.843996       43.916000      139.462997
 H        13.669000       44.123001        1.036000
 O        17.618000       25.501001       18.110001
 H        17.928993       26.384003       18.620001
 H        16.634998       25.162003       18.292000
 O         0.627000       38.125004       32.826000
 H         1.408000       37.917007       33.564999
 H         0.039000       37.209003       32.880001
 O        12.487005       10.409008        1.477000
 H        11.812000       11.131007        1.127000
 H        12.613003        9.732003        0.696000
 O         2.219000       30.166000       29.804001
 H         3.116000       30.768002       29.947001
 H         1.352999       30.752003       29.517000
 O        32.882999        1.135000       19.424000
 H        32.952995        1.437000       20.430000
 H        32.765999        0.125000       19.606003
 O        40.928017        1.125000       30.748003
 H        40.561008        1.799992       31.521000
 H        41.098007        1.602998       29.845001
 O         8.924991       17.519001        2.824000
 H         9.261993       16.557001        2.950000
 H         7.852994       17.413002        2.700000
 O         2.246995       10.949005       21.881001
 H         2.743002       10.800007       22.767000
 H         2.794996       10.492007       21.134001
 O        36.866001       15.233000       19.903000
 H        36.035999       14.557000       19.805000
 H        37.122002       15.385999       18.920000
 O        38.885006       45.977001       22.014999
 H        39.778000        0.583001       22.188000
 H        39.053013       45.152000       22.625000
 O        22.045000       33.487003       12.578000
 H        22.518000       32.960003       13.292000
 H        22.149998       34.514008       12.634000
 O        44.618999       32.793999       43.507999
 H        45.217999       33.431999       44.098000
 H        44.379002       32.053001       44.175003
 O        24.050997       11.516997       44.390999
 H        24.639992       12.300996       44.671001
 H        23.867996       11.501000       43.310009
 O        45.233002       18.878000       19.679001
 H        44.762001       17.991999       19.313000
 H         0.227000       18.529993       19.830999
 O        13.462003       25.993004       14.838000
 H        13.609002       25.985001       13.822000
 H        13.549002       24.993008       15.227002
 O         0.373987        0.473005       42.353001
 H        45.537998        0.063001       41.880001
 H         0.552988        1.393003       41.875999
 O        28.381004       41.685001       21.475000
 H        27.667004       41.203003       20.850000
 H        27.851002       42.481003       21.944000
 O        42.174999       27.268999       23.900999
 H        42.254002       27.354998       22.800001
 H        42.903999       26.651001       24.232000
 O        33.688999       27.671000       36.279999
 H        34.429005       26.966000       35.993999
 H        34.285004       28.365995       36.729000
 O        13.253003       39.358006        1.312000
 H        13.384003       38.618008        2.082000
 H        12.163002       39.455002        1.113000
 O         9.982003       24.976999       17.812000
 H        10.602003       24.306000       18.481001
 H        10.238003       25.952999       18.153000
 O        42.774002       18.539991       31.146999
 H        41.967007       19.164993       30.813002
 H        42.360004       17.619997       30.912003
 O        38.562008       28.052000       21.195999
 H        38.277000       27.460009       22.047003
 H        37.845001       28.793003       21.240999
 O         9.980997       14.618000        2.939000
 H        10.925000       14.413000        3.283000
 H         9.531998       13.697999        2.959000
 O        25.598993       33.021004       25.261999
 H        25.983995       34.013008       25.066000
 H        26.228996       32.626007       26.021999
 O        15.071999       32.847004       29.539000
 H        14.709000       31.901001       29.638000
 H        16.103001       32.842003       29.387001
 O        32.526001       31.913004       40.188000
 H        31.989000       32.485001       40.973999
 H        31.908001       32.271004       39.348999
 O        13.804997       20.081001       36.028000
 H        14.517995       19.952002       36.830002
 H        13.347002       20.979002       36.266998
 O         3.162000       21.141003       29.750999
 H         3.815997       20.315002       29.738001
 H         2.379997       21.110003       29.035999
 O        30.602007       38.853001       26.054001
 H        30.540005       39.852005       25.780001
 H        30.538006       38.269001       25.193003
 O        21.344004       41.241001       35.187000
 H        20.795008       40.717999       35.915001
 H        20.818005       41.117001       34.287998
 O        29.529007       14.521007        9.867000
 H        29.703005       15.592005        9.876000
 H        30.448006       14.160009        9.482000
 O        28.998993       34.824001       38.882004
 H        28.196995       34.301003       39.261005
 H        29.493998       35.421001       39.603001
 O        11.537999       36.057995       35.640999
 H        10.797000       35.361996       35.446999
 H        12.204000       35.857998       34.826000
 O        25.043011       30.335005       16.868999
 H        25.065002       31.328001       16.639000
 H        24.500999       29.825003       16.156000
 O        35.872997       13.563997       26.618002
 H        36.818985       13.593000       27.212000
 H        35.717991       12.656996       26.084000
 O        15.965000       41.487003       23.622999
 H        17.066000       41.351002       23.674000
 H        15.783000       42.505997       23.599001
 O        28.392004       33.944008       23.115000
 H        28.737003       33.579006       24.021000
 H        29.220005       33.899002       22.408003
 O        17.251989       38.855003       29.750999
 H        18.197001       38.636005       29.370001
 H        16.721998       38.616005       28.865999
 O        37.401001       31.197001       45.636005
 H        37.042000       31.594006       46.487999
 H        37.783001       30.243013       46.074001
 O        38.451004       23.003002       37.362999
 H        38.173004       22.459003       38.256001
 H        38.561005       22.330002       36.539001
 O         7.969995       37.453011       34.167999
 H         8.049001       38.472004       34.542000
 H         8.608994       36.741001       34.617001
 O        11.577001       32.496002       30.321001
 H        11.815999       31.979002       29.429001
 H        10.542998       32.748005       30.183001
 O        27.170004       18.549002       27.913002
 H        28.106003       18.922998       27.603001
 H        26.623001       19.396997       28.285999
 O        41.340004       16.448006       30.184999
 H        40.339008       16.391008       29.889999
 H        41.619003       15.432007       30.485003
 O        10.048000        3.185994       41.793999
 H         9.723003        2.246995       41.477001
 H        10.123002        3.762994       40.917000
 O        16.170002        7.950000       31.142004
 H        16.457001        7.570000       32.075001
 H        16.410002        8.956000       31.226999
 O         3.796000       45.043003       39.284000
 H         4.806000       45.224003       39.178005
 H         3.623000       45.139004       40.334000
 O         6.543000       12.896000       27.329000
 H         7.365000       13.299001       26.870001
 H         5.700000       13.380001       26.902000
 O        33.581001       11.436000       44.998001
 H        33.814003       12.194999       45.654999
 H        33.789001       10.610000       45.557999
 O        29.355999       34.019001        7.147000
 H        28.984999       34.849003        6.662000
 H        28.656000       33.742001        7.875000
 O        11.423991        0.527995        8.107000
 H        10.535000       45.995998        7.968000
 H        11.261986        1.537991        8.177000
 O        18.581003       25.710991       26.954000
 H        17.860003       25.138994       27.562000
 H        18.063004       26.291994       26.259003
 O        13.156003       19.852001       43.029003
 H        13.376005       20.883003       42.771000
 H        13.780002       19.844004       43.876999
 O         3.404000       26.972000       16.350000
 H         3.278000       27.854002       16.966999
 H         4.269000       26.567001       16.792000
 O         3.556997        6.450007       17.688999
 H         2.841998        6.615009       18.455000
 H         3.454995        5.480007       17.424999
 O        38.789997       18.776003       27.730000
 H        38.026997       19.101002       27.121000
 H        39.668991       19.064003       27.243999
 O        26.176001        3.158006       22.011000
 H        26.077997        4.217007       21.909000
 H        25.247999        2.744006       21.725000
 O        11.698999       21.940002       35.731998
 H        11.410000       22.781004       35.181999
 H        10.833000       21.320002       35.622002
 O        11.330999       17.770000       43.404003
 H        12.127000       18.313999       43.091000
 H        10.456000       18.261000       43.323002
 O        37.095993        7.298997       18.195000
 H        36.505001        6.532997       18.660999
 H        36.390995        8.016996       17.926001
 O         9.865998       21.184999        8.614000
 H         9.149996       21.299999        9.440000
 H        10.748994       21.242001        9.137000
 O         2.377000       29.770998       46.101002
 H         2.193000       28.994997       46.820000
 H         3.335000       29.714001       45.659000
 O        31.998993       28.465998       10.669000
 H        31.463999       27.750999       11.253001
 H        32.560001       27.982000        9.931000
 O        37.818001       34.723015       16.040001
 H        36.972004       35.315006       15.973000
 H        38.217999       34.986012       15.056000
 O        14.760002        4.679003       25.767002
 H        13.772002        5.024003       25.597000
 H        14.620003        3.653001       25.585001
 O        20.240002        8.662004       42.183998
 H        19.603003        9.007001       41.474998
 H        20.959999        9.422999       42.291000
 O        44.516998       17.903002       33.231998
 H        44.660999       18.533003       34.044998
 H        43.727001       18.162003       32.528999
 O        22.937992       32.213001       24.993000
 H        22.608990       32.959003       25.660000
 H        23.953991       32.355003       24.846001
 O         0.691997       41.483002        1.890000
 H        45.660000       41.346001        1.613000
 H         1.104999       42.386002        1.538000
 O        31.106003       36.639984       40.328999
 H        31.812002       36.039993       39.804001
 H        31.685003       36.901997       41.157001
 O        35.918003       14.714002       15.816001
 H        35.862003       15.045002       14.776002
 H        35.640003       13.702000       15.782000
 O         2.050988        4.226997       45.248001
 H         2.492000        3.362998       44.838001
 H         2.702994        4.677998       45.921001
 O        44.214005       37.727005       42.025002
 H        44.210007       38.097004       41.073002
 H        43.740002       38.605003       42.410999
 O        40.778999       36.057995        2.414000
 H        40.089996       36.789993        2.717000
 H        40.340000       35.114002        2.674000
 O        10.810001       26.447012       41.891998
 H        10.329003       25.665014       41.333000
 H        10.026999       26.783005       42.501999
 O        36.198006       17.450996       10.705000
 H        35.794998       17.481997        9.760000
 H        37.262005       17.119995       10.468000
 O        29.020996       27.985001       36.199001
 H        29.356995       28.253000       35.271999
 H        28.261993       28.684999       36.498001
 O        21.583002        0.984002        2.558000
 H        21.230003        1.729001        1.903000
 H        20.939001        0.976001        3.370000
 O        27.585003       15.931996        4.231000
 H        28.309999       16.718996        4.309000
 H        27.700001       15.344997        3.302000
 O        20.227001       44.514011       21.511999
 H        20.285999       45.584000       21.681000
 H        19.845997       44.305004       20.591999
 O        29.303997       16.066004       26.046000
 H        28.498993       15.439007       26.311001
 H        29.007996       16.881008       25.489004
 O        34.838001       39.078003       32.698002
 H        34.476002       39.122002       33.724998
 H        35.827999       38.893002       32.981998
 O        44.099998        5.065003       15.698000
 H        43.523994        5.422001       16.490000
 H        43.559998        4.171003       15.386000
 O         1.838000       26.542999       40.990002
 H         1.885000       25.482000       41.215000
 H         2.133000       26.837999       41.898003
 O        37.811985        1.059004       37.966999
 H        38.591988        1.095002       37.305000
 H        37.921989        0.111002       38.384998
 O        15.694999       17.184004        3.515000
 H        15.559000       16.778002        4.455000
 H        16.243999       18.037001        3.834000
 O        10.707999       26.437998       35.952999
 H        11.262995       27.305000       36.169998
 H        11.049000       25.843000       36.733002
 O        19.046999       19.355001       16.438000
 H        19.248997       20.414001       16.469999
 H        19.312000       19.024004       17.378000
 O         3.522004        3.225004        5.097000
 H         3.711010        3.194999        4.114000
 H         4.339005        3.743001        5.515000
 O        43.923000       42.461998       46.742001
 H        42.910999       42.397003       46.306000
 H        44.284000       43.375004       46.314999
 O        20.743996       39.587002       45.219002
 H        21.726000       39.749001       44.794998
 H        20.112995       40.261002       44.764000
 O        41.532993       26.688997       15.552000
 H        40.671001       26.431002       16.149000
 H        41.790993       27.716003       15.733000
 O         3.230989       27.356989       32.277000
 H         3.122996       26.743990       33.167000
 H         3.234993       26.602995       31.459000
 O        13.567996       33.059002       23.423002
 H        12.889998       32.597004       22.761999
 H        14.221001       32.260006       23.774000
 O        31.290998        5.578003       23.685001
 H        31.698000        6.475004       24.020000
 H        31.938997        4.809001       24.018000
 O         1.226997       20.773003       27.955000
 H         0.677998       19.910002       27.756001
 H         0.404998       21.503002       27.735001
 O        25.803997       17.758995       36.632000
 H        25.657000       16.721998       36.789001
 H        26.849991       17.874998       36.826000
 O        45.462002       40.469982       33.953999
 H        45.868000       39.655998       33.416000
 H        44.459999       40.467003       34.257000
 O        41.246998       25.442001        7.664000
 H        41.468994       26.291002        8.275000
 H        40.703999       25.814003        6.822000
 O        27.016001       44.964005       30.590000
 H        26.590004       43.968014       30.740000
 H        27.837002       44.898003       30.018999
 O        13.363004       11.299004       20.431000
 H        12.814997       12.247005       20.455000
 H        12.729989       10.600006       20.920000
 O        39.863998       33.892002        6.059000
 H        38.812000       33.955997        6.211000
 H        40.181000       32.927998        6.164000
 O        25.243998        5.506992        2.085000
 H        24.417994        5.194994        1.570000
 H        24.656998        6.209994        2.659000
 O        25.205997       40.794003       28.349001
 H        24.500999       41.295002       27.774000
 H        24.834997       39.834003       28.517000
 O         8.854998       16.515995       35.687004
 H         9.802995       16.828997       35.740009
 H         8.376995       17.011997       34.908001
 O        32.234001       17.663000       35.797001
 H        31.403000       17.290001       35.173000
 H        31.913000       17.582001       36.765999
 O        33.139996        3.940000      139.682999
 H        33.337997        3.106000        0.334000
 H        32.354996        4.450000        0.116000
 O        14.879999       16.533001       45.757999
 H        13.896000       16.494003       46.205002
 H        15.135000       15.593003       45.324001
 O        21.402996        5.134000       29.556999
 H        20.628998        4.641000       29.087000
 H        22.042002        5.398000       28.778000
 O        41.083000       34.117001       13.731000
 H        41.843998       33.891003       13.015002
 H        41.596996       33.887005       14.597000
 O        16.511000       45.846992       10.156000
 H        17.004999        0.724001       10.099000
 H        15.584000       45.994995        9.697000
 O        45.511002       37.613003       38.500999
 H        45.723000       37.040009       37.681999
 H        44.928001       36.945000       39.127003
 O        40.966003       30.769999        3.574000
 H        40.528000       30.761997        4.556000
 H        40.267002       30.263000        2.909000
 O         0.794000        3.407003       27.273001
 H         1.325000        2.599003       26.882999
 H        45.941002        3.055002       27.768999
 O        30.615004       23.492006       24.233999
 H        31.226004       22.695000       24.549999
 H        30.599001       24.173004       25.096001
 O        35.417000       35.162998       30.115999
 H        35.061001       35.694000       30.955999
 H        36.360001       34.660000       30.260000
 O         2.002998       16.939997       13.480000
 H         2.682998       16.614998       12.745000
 H         2.587996       16.829996       14.310000
 O        12.127000       17.241001       37.840000
 H        12.050000       18.022003       37.203999
 H        12.106000       17.569004       38.891998
 O        18.223001       34.831993       12.106000
 H        18.748001       33.920998       12.214000
 H        17.600004       34.543991       11.283000
 O        14.826998       29.961000       27.796000
 H        14.668996       29.631004       28.781002
 H        15.219998       29.094999       27.320999
 O         0.624001       18.261009       11.384001
 H         1.249001       17.721012       11.962000
 H         0.345003       17.703007       10.550000
 O        25.333992       32.542999       29.035000
 H        25.424995       32.988003       29.958000
 H        24.588997       33.091003       28.392000
 O         5.294000        9.898003        6.660000
 H         4.509000       10.065003        6.043000
 H         4.866000        9.860000        7.605000
 O        44.541992       42.683002       40.488998
 H        45.049000       41.912003       39.945000
 H        43.805996       43.104004       39.951000
 O         4.163998        6.442001       25.666000
 H         4.141994        7.146001       26.459999
 H         3.384996        6.603000       24.946001
 O         3.567996       18.531000       44.591000
 H         3.817994       18.149004       45.509998
 H         2.982999       19.428003       44.789001
 O        27.639999       20.261999       42.018002
 H        26.775999       20.624001       41.459999
 H        27.433998       19.951000       42.967999
 O        32.971001       19.106001        8.625000
 H        33.498997       19.945000        8.836001
 H        33.709999       18.545000        8.192000
 O        26.285000        5.280005        8.448000
 H        25.552000        4.554001        8.142000
 H        26.276999        5.957001        7.660000
 O         8.335005       31.668999       22.787001
 H         8.034000       31.384003       21.827000
 H         7.801002       32.544998       22.979000
 O        23.029995       23.483997       44.905998
 H        22.418995       22.612993       44.886002
 H        23.990997       23.006001       44.872002
 O        41.710003       13.062005        8.179000
 H        40.806000       13.618004        8.087000
 H        41.527000       11.964005        8.151000
 O        22.961998       45.366001       15.435000
 H        23.247993        0.293000       15.092000
 H        23.886988       45.130001       15.897000
 O        21.352007        4.357996       24.012001
 H        20.527000        3.677997       23.879999
 H        22.087008        3.726996       24.356001
 O         9.352004       37.085999       10.819001
 H         8.300984       37.164001       10.722000
 H         9.495995       36.977001       11.878000
 O         1.690000        6.948000       48.250000
 H         2.169000        7.667000       47.667999
 H         0.650000        7.059000       47.873001
 O        20.667995        9.942000       37.020000
 H        20.938999       10.032000       36.002998
 H        19.888994        9.205000       36.997002
 O        11.025988       42.105003       20.705000
 H        11.691993       42.842003       21.063999
 H        10.198996       42.173008       21.362000
 O        37.775993        4.679999       15.241000
 H        37.302994        3.750000       15.345000
 H        37.063995        5.379000       15.556000
 O        37.998001        3.934002       26.577000
 H        37.191002        3.435992       27.052000
 H        38.665001        3.108996       26.638000
 O        37.004002        3.226995        8.377000
 H        37.929001        2.847001        8.075000
 H        36.251999        2.988995        7.652000
 O        43.895000       13.846998       16.879999
 H        43.469002       13.347000       17.711000
 H        43.180000       14.565000       16.538000
 O        32.771999       23.805002        4.885001
 H        33.471001       23.026001        4.778000
 H        32.007999       23.344000        5.432000
 O         6.211000       43.336002       39.075001
 H         6.811999       43.171001       38.241001
 H         5.552999       42.457001       38.930000
 O         8.450998       42.422001       37.515999
 H         9.053994       42.115002       36.703003
 H         8.247997       41.525002       38.062000
 O        35.657001       34.047001       23.247000
 H        35.790001       34.087002       24.292002
 H        34.592003       33.944000       23.097000
 O        30.907000        6.202001       17.916000
 H        30.174997        6.459997       17.172001
 H        30.615999        5.233998       18.243999
 O         3.556997       11.208000       46.401001
 H         4.524994       11.570999       46.512001
 H         3.374003       10.673998       47.330002
 O        35.922001       23.120005        3.571000
 H        35.750004       24.028000        3.107000
 H        36.772003       22.749002        3.040000
 O         4.303995        6.435997       42.966000
 H         4.573994        7.111998       42.226006
 H         3.273997        6.399999       42.962002
 O        13.994000        4.046000      139.134995
 H        13.167000        4.440001      138.660004
 H        14.313999        3.165000      138.625000
 O        23.383997       19.356995       32.046001
 H        22.698002       20.117001       32.354000
 H        23.399994       18.684000       32.841999
 O         7.957997       25.910999        1.830000
 H         7.348001       26.216999        2.613000
 H         7.365994       25.813000        0.947000
 O        36.124004       13.997005        4.460000
 H        35.933006       14.661015        3.685000
 H        36.668007       14.388009        5.210000
 O        26.818996       23.744999       33.716999
 H        26.959997       22.707001       33.851002
 H        27.596001       24.075003       33.112000
 O        41.722000       29.360001       16.256001
 H        42.238003       29.686001       17.149000
 H        41.945007       29.999002       15.433000
 O        20.974001        4.180000       17.542000
 H        21.799999        3.651001       17.231001
 H        21.150999        5.181000       17.358999
 O        17.740004       18.568001       42.498001
 H        18.202002       17.709000       42.157001
 H        18.093002       19.292000       41.801998
 O         4.562000       25.003002       13.064002
 H         3.549000       24.791002       13.104000
 H         4.997000       24.074003       13.301001
 O        24.128000       43.518002        2.734000
 H        23.664989       42.887009        3.513000
 H        25.146994       43.456001        3.049000
 O         5.222000        7.735000       22.302000
 H         5.288000        7.522000       21.242001
 H         4.436000        7.123000       22.563999
 O         2.411003       20.529997       46.604000
 H         1.777001       21.315998       46.389999
 H         3.249001       21.007999       47.056000
 O        17.208004        5.832002       30.066999
 H        16.742004        6.762000       30.121000
 H        18.160002        5.985001       30.650003
 O         8.798999       40.902000       32.889999
 H         8.727000       40.013000       32.284000
 H         9.202000       41.648003       32.251999
 O        39.364998       30.941994       24.237000
 H        39.467995       31.027994       23.146999
 H        39.678993       29.962997       24.541000
 O        38.216003       22.746994       26.396000
 H        38.493000       23.525997       25.725000
 H        38.521000       21.919998       25.862000
 O        22.262001       28.274002       46.043003
 H        21.306004       27.896997       46.138000
 H        22.870003       27.375002       45.783005
 O        21.578997       33.578999       19.156000
 H        22.207996       34.301003       18.770002
 H        20.976999       34.068001       19.811001
 O        29.139002       33.473999       25.736000
 H        28.546000       32.917000       26.474001
 H        29.698999       34.234001       26.188000
 O        40.294003        2.452001       32.918999
 H        40.239002        1.863004       33.710999
 H        40.653004        3.337001       33.348999
 O        40.506008       11.171999       47.564999
 H        40.915993       10.176000       47.285999
 H        39.490986       10.862000       47.389000
 O        20.478001        2.945002       35.313000
 H        19.941000        2.185003       35.785999
 H        20.747000        3.725002       35.977001
 O         0.310994       41.993999       30.080999
 H         0.752999       41.837002       29.132999
 H         0.991998       42.681000       30.503004
 O        13.473997       44.220001       19.906000
 H        14.083000       43.338001       20.120001
 H        13.686997       44.611004       18.951000
 O        39.737991       20.597000       22.002001
 H        38.910995       20.049000       22.069000
 H        39.354000       21.443001       21.445999
 O        43.452003        7.742001       23.083000
 H        43.663002        7.946002       24.135000
 H        42.872005        6.808004       23.034000
 O        15.979000       17.492001        6.629000
 H        16.694000       16.691000        6.827001
 H        14.991000       17.121000        6.807000
 O         2.868993        9.246002       48.467003
 H         3.750996        8.733003       48.397999
 H         2.305001        8.988004       49.289005
 O        12.412006       28.583002       25.487001
 H        12.041003       28.493002       26.479000
 H        11.777000       29.141001       24.798000
 O        42.016998        6.425004       16.823000
 H        41.389999        6.069004       17.574003
 H        41.431999        6.824006       16.051001
 O        38.573997       26.263000       16.594000
 H        38.449997       27.309998       16.348000
 H        38.028000       25.657000       15.946000
 O         9.243999       12.625000       30.849001
 H         9.444000       12.620000       31.962999
 H        10.220994       12.417999       30.451000
 O        32.439999        7.902000       24.160999
 H        33.555996        7.783000       24.087000
 H        32.298000        8.517000       25.009001
 O        19.769005        4.060000       32.891998
 H        20.337008        3.547000       33.667999
 H        19.857002        3.319000       32.130001
 O        35.195000        1.484003       41.598000
 H        34.402000        2.133003       41.821999
 H        35.933998        1.952000       40.984001
 O         1.988999       14.840015       34.770000
 H         0.997994       14.752998       34.615002
 H         2.019993       15.887008       34.812000
 O        12.261005       26.181007       29.188999
 H        12.797009       25.531008       29.781002
 H        12.969005       26.271006       28.389999
 O        23.222002        2.593000       16.684999
 H        23.826008        2.026000       17.363001
 H        23.582001        2.268000       15.680000
 O        18.018000       38.289001        2.384000
 H        17.389999       37.489002        2.737000
 H        18.341999       38.921001        3.160000
 O         9.519000       14.916004       24.490000
 H         9.805000       15.976009       24.304001
 H        10.361000       14.304000       24.320000
 O        34.682003       12.151000       15.351000
 H        33.754002       12.441999       15.782000
 H        34.461002       12.175000       14.345000
 O        16.700998       31.929003        2.892000
 H        17.304998       31.038000        2.818000
 H        17.191999       32.758003        2.344000
 O        29.017996       27.989000       29.768999
 H        29.251997       28.822998       30.351999
 H        28.019991       27.731001       30.048000
 O        31.600004       20.878002        2.814000
 H        32.046001       19.987001        2.845000
 H        30.635004       20.999002        3.159000
 O        14.125998        5.822002       11.562000
 H        14.245999        6.122002       10.506000
 H        14.847997        6.368001       12.046000
 O         3.306000       44.826000       18.473000
 H         4.139000       45.371998       19.018999
 H         2.554000       45.518002       18.322001
 O         6.216001       28.118999       38.287998
 H         6.851994       28.784996       38.764999
 H         6.230000       28.504999       37.344006
 O         2.824986       20.757999       50.624001
 H         2.524991       21.764999       50.485001
 H         2.328984       20.392000       51.446999
 O        45.398003       38.701000       29.938999
 H        44.770000       39.494999       30.270000
 H        45.968002       38.603001       30.809000
 O        23.228991       18.150000       36.811001
 H        24.262993       18.124001       36.537998
 H        23.199993       17.434000       37.629002
 O        32.099998       23.887005       42.841000
 H        32.860001       23.264999       43.221001
 H        32.556999       24.867004       42.742001
 O        31.875004       39.342999       37.698002
 H        31.625000       39.948017       36.941002
 H        31.324001       39.703011       38.557999
 O        42.150002       42.509998        4.232000
 H        42.082001       43.497002        3.786000
 H        41.278000       42.020000        3.955000
 O        34.798000       43.437000       32.750000
 H        34.517002       44.434998       32.563000
 H        35.726002       43.292000       32.286999
 O        24.605003        9.420000        8.515000
 H        23.852005        8.779000        8.877001
 H        24.747004       10.017999        9.354000
 O        17.791002        2.044010       10.556001
 H        17.354000        2.142008       11.558000
 H        17.402002        2.852004       10.019000
 O        25.153999       10.216000        3.439000
 H        25.518000       10.420000        2.480000
 H        25.952000       10.467999        4.092000
 O         2.372002       37.827000        3.034000
 H         2.781002       38.627003        2.426000
 H         1.335004       37.774002        2.751000
 O        17.067997       45.945004        3.910000
 H        17.990002        0.406008        3.913000
 H        16.883997       45.500999        4.853000
 O        30.245998       45.874004       36.987000
 H        29.195993       45.792000       36.706001
 H        30.705996        0.575000       36.272999
 O        10.892000       18.174995       10.853000
 H        11.738000       18.253000       10.241000
 H        11.039000       18.559999       11.824000
 O        14.322997        6.871000        9.130000
 H        14.062998        6.313000        8.270000
 H        14.932000        7.607999        8.787002
 O        14.766006       29.543999       39.820000
 H        14.212009       30.460999       39.805000
 H        14.591005       29.233000       40.794998
 O        12.530000       42.840004        3.446000
 H        12.872998       42.200001        2.709000
 H        12.771999       43.858002        3.145000
 O        22.063997       17.967005       16.007999
 H        22.632999       18.648001       16.558001
 H        21.177000       18.472002       15.942000
 O        30.978998       14.939000       21.959999
 H        31.120003       15.300000       23.000999
 H        31.699003       15.516999       21.429001
 O        37.796001        6.879000        5.784000
 H        37.730995        6.989000        4.765000
 H        38.567993        6.237000        5.874000
 O        33.880001       14.310001       10.107000
 H        33.880001       13.659002       10.969000
 H        33.285999       13.830002        9.408000
 O        32.049000       35.775002       13.025000
 H        32.069000       35.521999       11.935000
 H        32.956001       35.388000       13.430000
 O        32.193001       10.392995       20.666000
 H        31.372997        9.734999       21.018999
 H        32.266998       11.291998       21.233999
 O         9.687996       15.722000       10.964000
 H         9.866997       16.784000       10.894000
 H         9.233994       15.531000       11.901000
 O        19.311003       12.540994       23.500999
 H        18.333002       12.695001       23.535000
 H        19.496002       11.940992       22.577000
 O         1.264997       17.644003       33.354000
 H         0.266993       17.881004       33.167999
 H         1.358991       17.825003       34.348999
 O        27.254000       23.633001       28.660999
 H        26.896000       22.765001       28.183001
 H        26.386997       24.310999       28.782003
 O         0.535000        3.016004       12.874000
 H         1.222998        2.331001       12.429000
 H        45.735001        2.457001       13.254000
 O        14.656000       32.178001       17.853003
 H        14.266994       31.254000       17.555000
 H        13.828000       32.716999       18.270000
 O        15.901995       36.970001       17.004000
 H        16.253996       36.328003       16.191999
 H        16.009989       37.992004       16.559999
 O        11.317984       19.009001       13.302000
 H        12.154992       18.979000       13.923000
 H        10.643003       19.742001       13.594000
 O        11.819998       17.542002       17.934002
 H        12.640999       17.615002       17.325001
 H        11.065995       16.903004       17.532000
 O        11.429000       37.149002       31.332001
 H        11.522005       36.720001       32.266998
 H        10.908005       36.463001       30.652000
 O        35.727001       12.996000       41.078003
 H        35.332001       13.038000       40.087002
 H        36.562000       12.393999       40.844002
 O        13.874003       30.864998       11.797000
 H        13.170991       30.109997       12.050000
 H        14.631994       30.620001       12.428000
 O        21.522003       36.750999       30.978004
 H        20.769001       36.152000       31.400000
 H        21.054001       37.444000       30.361000
 O        43.425991       14.436005       22.947001
 H        44.178993       14.797007       23.524000
 H        43.137993       15.130004       22.212000
 O         6.338997       13.428001       38.375004
 H         5.631991       13.218003       37.700001
 H         7.119996       13.825002       37.783001
 O        38.224998       19.554001       37.581001
 H        37.235001       19.886005       37.686001
 H        38.561005       19.428003       38.562000
 O        40.191002       35.096001       34.744999
 H        40.982002       35.606003       35.249001
 H        40.539997       34.117012       34.716000
 O        36.103004       17.948999       19.264000
 H        36.571995       17.158007       19.764000
 H        36.827003       18.260012       18.537001
 O        20.457001       15.563007       24.714001
 H        21.233000       14.844008       24.941000
 H        19.757999       15.626006       25.521002
 O        37.075001        3.596000       32.145000
 H        36.894001        2.953000       32.942001
 H        37.870998        4.281000       32.407001
 O        40.106998        4.875001        6.490000
 H        41.007000        5.428002        6.564000
 H        39.805996        4.556001        7.451000
 O        24.605997       17.661003       43.917000
 H        24.564997       16.649004       44.236000
 H        23.644999       17.888004       43.706001
 O        40.343002       38.502003       17.117001
 H        41.112000       39.147003       16.750999
 H        39.825001       39.085003       17.874001
 O        38.909000       43.323002       33.247002
 H        38.308002       42.980999       32.410000
 H        39.747002       43.649002       32.734001
 O        41.727001       21.137003       29.457001
 H        42.381001       21.443003       30.261999
 H        42.381001       21.356001       28.597000
 O        43.446999       23.873005        3.047000
 H        43.750996       24.841002        2.932000
 H        43.873001       23.702002        4.000000
 O        38.417999       13.688003       27.983999
 H        38.797001       13.163003       27.180000
 H        39.052002       14.513002       28.094999
 O         2.799999       38.844997        8.242000
 H         2.555997       39.731998        8.804000
 H         2.956996       39.206001        7.293000
 O         2.218984       32.451000       10.939000
 H         2.850002       31.623003       10.983000
 H         2.641005       33.077003       11.684000
 O        38.595001       17.143995       21.176001
 H        38.680000       16.283997       20.571001
 H        38.990002       16.808996       22.149000
 O        10.362999        5.001000       39.794998
 H        10.438998        6.024000       39.996002
 H        10.314999        5.010000       38.713001
 O        39.667000       41.687004       13.616000
 H        40.346001       40.849010       13.484000
 H        38.787998       41.424007       13.013000
 O        32.470001       18.439011       13.010000
 H        32.792000       17.801004       12.275000
 H        31.448999       18.192009       13.138000
 O         9.352000        9.309999        3.544000
 H         8.874000        8.424995        3.159000
 H        10.389000        9.030000        3.680000
 O        28.582001       20.910988       21.150999
 H        28.169001       20.892996       20.156000
 H        28.819002       21.945990       21.348000
 O        13.685995       21.943003       39.411999
 H        14.322997       22.642002       39.035999
 H        13.600997       22.222004       40.448002
 O         3.894998        9.801000        9.111000
 H         4.533997        9.530000        9.919000
 H         3.221997        9.038000        9.168000
 O        27.651001       29.979998       17.389999
 H        26.630001       30.016001       17.093000
 H        28.138000       30.809000       16.922001
 O        32.040993       41.056004       11.937000
 H        31.742001       42.016003       11.667000
 H        32.158997       40.528000       10.985000
 O        33.331997       27.088003       43.041000
 H        33.341000       27.032003       41.942001
 H        33.288994       28.110003       43.193005
 O        40.785000        4.161996       47.359001
 H        40.088001        4.284998       46.535004
 H        41.537998        3.495996       46.981998
 O        36.952000        5.939003       50.034000
 H        36.991001        6.259004       51.074005
 H        37.718002        5.279004       49.672001
 O         4.082000       28.795998       18.525000
 H         5.114000       28.882999       18.559000
 H         3.855000       29.773998       18.177999
 O        16.030006       21.330999       34.776001
 H        15.047005       21.000000       34.859001
 H        16.530006       20.466999       34.375999
 O        14.002000       34.326004       45.707001
 H        13.850000       33.300003       45.408001
 H        14.951999       34.503002       45.437000
 O        37.652000       12.577007       44.455002
 H        37.203999       12.889000       45.317001
 H        37.355999       11.584001       44.537998
 O         5.799998       25.339001        6.133000
 H         6.178988       24.455002        6.681000
 H         5.678993       26.062004        6.865000
 O        34.490002        7.191001      139.705002
 H        33.493004        7.454000        0.007000
 H        34.407001        6.898000      138.688004
 O        23.451000       41.834999        9.526000
 H        23.299000       42.062996       10.585000
 H        23.668001       40.782001        9.651000
 O        23.605995       21.700008       30.162001
 H        23.063995       21.403002       30.938999
 H        24.126995       22.490007       30.629000
 O        10.410988       30.494997       38.962002
 H        10.969989       31.198997       38.363998
 H        10.274995       29.557993       38.444000
 O        45.477997        3.997999       45.681999
 H         0.425998        4.177000       45.377998
 H        45.450001        3.019995       46.033001
 O        41.134998       25.166002       11.250000
 H        40.681999       24.274004       10.909001
 H        41.603001       24.907001       12.174000
 O        38.987999       15.079996        6.421000
 H        39.859001       15.093995        5.747000
 H        38.494999       16.058998        6.300000
 O        31.764997       28.427000       38.674999
 H        31.191986       29.051004       39.276005
 H        31.835995       28.957001       37.804001
 O        11.310000       41.577003       38.069000
 H        10.637000       41.126003       38.792000
 H        11.011000       42.554005       38.011002
 O         7.354985       34.203007       23.751001
 H         6.754995       34.005009       24.653000
 H         6.926996       35.005005       23.162003
 O        15.794999       40.082001       41.938000
 H        16.365999       39.183998       42.088001
 H        14.768000       39.944000       41.714001
 O         8.656000        6.033001        6.209000
 H         9.629000        6.261003        6.469000
 H         8.148000        6.928002        6.021000
 O         5.222994        3.176002       29.757999
 H         5.150988        4.127005       30.224003
 H         4.743998        3.491001       28.841000
 O        38.097000        9.261998       34.013000
 H        37.669998        8.324996       34.278999
 H        38.325001        9.680997       34.935001
 O        26.778002       33.427002       39.379002
 H        26.087008       33.459000       38.560001
 H        26.267008       34.027000       40.103001
 O        18.304001       35.626999       28.211000
 H        18.558008       34.603001       28.238001
 H        17.629004       35.941002       27.430000
 O        23.330000        7.403999       40.276001
 H        22.949003        6.849000       39.422001
 H        23.131004        8.453000       40.200001
 O        39.924999       43.354000       39.263000
 H        39.145000       43.924004       38.828999
 H        39.611000       42.449001       38.834999
 O        25.553001        3.842002       46.151001
 H        24.930004        4.665003       46.460999
 H        26.422003        3.936001       46.772999
 O        45.025009       15.934000        5.747000
 H        45.063004       16.740999        5.010000
 H         0.059005       15.713000        5.951000
 O        21.131004       19.365000       22.681999
 H        20.131002       19.455997       22.709999
 H        21.492002       18.953999       23.591000
 O        36.688999       18.830000       22.546000
 H        36.514000       18.358000       23.476000
 H        37.284000       18.163000       21.914000
 O        29.588999       29.507996       40.084999
 H        29.666000       30.388002       40.598000
 H        29.386003       28.604994       40.583000
 O        34.776001       40.788002       19.827999
 H        34.876999       41.746002       19.372000
 H        34.271999       40.189003       19.083000
 O        35.648991       24.527994       32.660999
 H        36.671989       24.343996       32.696999
 H        35.460995       25.357998       32.026001
 O         3.488996       23.359001       24.764999
 H         4.294000       24.088003       24.671000
 H         2.690991       23.920002       25.236000
 O        14.630000       41.755009       20.207001
 H        14.702000       40.939003       20.903999
 H        14.269000       41.381004       19.250000
 O        16.635004       31.459999        8.493000
 H        16.554001       30.572001        7.840000
 H        15.811003       32.027004        8.226000
 O        16.334000        5.462997      139.847000
 H        15.361998        5.054998      139.645004
 H        16.315996        6.451999        0.183000
 O         8.912006       36.051998       39.971001
 H         9.441005       35.231998       39.587002
 H         9.549004       36.455002       40.713001
 O        16.793999       37.055004       46.876999
 H        17.542000       36.409000       47.028000
 H        17.186998       37.934002       47.306999
 O        28.414989       43.207005        2.219000
 H        27.544989       43.376003        2.818000
 H        28.506996       44.067001        1.604000
 O        33.188999       28.603998       24.952000
 H        32.664993       27.999001       25.601000
 H        32.710991       28.404999       23.948002
 O        30.368999       37.280003       36.647999
 H        31.018000       36.515003       36.368999
 H        30.912001       38.011002       37.217999
 O         9.072000        8.573994       10.661000
 H         9.176000        9.644994       10.664000
 H         9.988000        8.178997       10.576000
 O        23.453997       43.588001       38.722000
 H        24.112997       44.163002       39.283001
 H        23.028996       44.177002       37.938999
 O        11.916998       22.944002       31.481001
 H        10.952001       22.440002       31.506001
 H        12.493997       22.346001       30.811001
 O        38.883995        7.735001       10.360002
 H        39.257999        8.430004       11.027000
 H        39.047001        6.772006       10.715000
 O         6.189993       13.919003        2.334000
 H         5.511984       13.192001        2.244000
 H         7.105997       13.488003        2.399000
 O        45.737000       31.889004       24.076000
 H         0.340000       31.123003       23.868000
 H        45.647003       31.970999       25.139999
 O        32.520000       16.167999        2.333000
 H        31.666000       16.269997        1.650000
 H        32.383999       15.216997        2.715000
 O         3.051977       42.495998        6.241001
 H         3.107976       41.540001        5.825000
 H         2.688994       42.383999        7.189000
 O        34.346001        3.505996       38.263000
 H        34.880997        2.640999       37.987999
 H        33.841000        3.853997       37.458000
 O        21.521000       35.417004       33.716999
 H        21.745001       35.529007       32.688000
 H        20.851000       36.182003       33.990002
 O        25.248003       21.912003       44.255001
 H        26.048004       22.580002       44.205002
 H        25.632002       20.925003       44.297001
 O        24.580999        4.000999       32.228001
 H        23.822001        4.634003       32.455002
 H        24.074999        3.168007       31.725000
 O        24.402002       34.977001       43.741001
 H        24.930996       35.446995       44.520004
 H        23.411997       34.762993       44.077999
 O        30.917994        4.500002       30.927002
 H        31.426996        5.234997       30.321001
 H        30.604998        5.142995       31.729000
 O         4.239000       19.615002       13.378000
 H         3.453996       20.084003       12.920000
 H         4.306996       19.850002       14.436000
 O        40.000000       22.452003       30.836000
 H        39.115002       22.221003       30.224003
 H        40.748001       21.865004       30.424000
 O        41.463005       44.296001       24.104000
 H        41.493008       45.307003       23.829000
 H        42.455002       43.913002       23.837000
 O        43.174999       21.985004       31.582001
 H        42.955997       21.436010       32.441002
 H        43.485992       22.946003       31.913000
 O         2.172000       22.703005        4.975000
 H         2.907000       22.344004        4.373000
 H         1.244000       22.136000        4.693000
 O        42.380001       38.173004        4.748000
 H        42.211998       38.584011        3.775000
 H        42.567993       37.187016        4.514000
 O        15.102000        4.035999       46.271999
 H        15.377999        3.614998       45.373001
 H        15.917000        3.975995       46.904999
 O         9.958000       15.858002       16.565001
 H         8.919999       15.951002       16.891001
 H        10.345999       14.999003       17.108999
 O        32.268002        1.815004       22.134001
 H        33.132999        2.322004       22.452999
 H        32.308998        0.864004       22.521000
 O        45.913002        9.656014       20.183001
 H         0.915000        9.466009       20.021000
 H        45.631996       10.401004       19.417999
 O        22.809999        7.760998       35.995998
 H        22.011995        8.354998       35.737000
 H        23.727999        8.217996       35.661999
 O        45.562996       45.791000       31.216999
 H        45.676998       45.082001       32.018002
 H        45.530998       45.192001       30.353001
 O        13.973998       24.509001       30.958000
 H        13.268994       23.865999       31.371004
 H        14.857998       24.124001       31.305002
 O        17.553989       19.812002       10.724000
 H        18.407995       19.393002       10.196001
 H        17.860998       20.830002       11.027000
 O         1.335000       11.132000       11.237001
 H         0.374000       10.658002       11.123000
 H         1.553000       11.507002       10.329000
 O         6.278000       30.269999       41.647999
 H         6.411000       30.557995       42.688999
 H         5.520000       30.793993       41.257000
 O        36.584995        0.621999        0.539000
 H        36.313999       45.769009      139.998993
 H        35.727997        0.789995        1.100000
 O        37.519997       22.817001       29.121000
 H        37.425999       23.923002       29.219000
 H        37.854996       22.669001       28.158001
 O        30.424995        9.211002       22.631001
 H        29.842999        8.849005       23.412001
 H        31.352999        8.741001       22.877001
 O         5.939995       41.697002       26.222000
 H         5.838991       41.827999       27.306002
 H         6.773997       42.267002       25.955000
 O         9.360002       41.303001      139.714005
 H         9.669010       40.412003        0.231000
 H         9.820001       42.101002        0.253000
 O         6.036995        5.830993       10.519000
 H         5.425989        5.862997        9.609000
 H         5.509987        5.250993       11.220001
 O        29.546989        2.833001        7.891000
 H        28.741997        2.208002        7.685000
 H        29.295994        3.559000        7.168000
 O        34.110001       19.579002       36.047001
 H        34.951004       19.405001       35.441002
 H        33.324001       18.937002       35.792000
 O        22.315994       17.811001       34.213001
 H        22.671999       17.784002       35.191002
 H        21.259995       17.791002       34.269001
 O        45.463001       37.788990        3.394000
 H        44.521999       37.454994        2.989000
 H        45.660999       37.041981        4.064000
 O         6.483997        3.908000       19.653000
 H         6.403998        4.406000       18.711000
 H         6.636996        4.559000       20.409002
 O        32.652996       30.025999       42.591000
 H        33.299000       30.719000       43.133999
 H        32.514996       30.356001       41.645000
 O         6.159000       32.032001       16.559000
 H         7.015999       32.610001       16.391001
 H         5.708000       31.801998       15.669002
 O        28.431000       13.051999        7.825000
 H        28.959000       13.766000        8.442000
 H        28.080000       13.521997        7.000000
 O         8.421007       43.075005       25.368000
 H         8.964005       43.879002       25.854000
 H         8.946007       42.209000       25.632999
 O        32.562000       44.510002       16.299999
 H        32.450001       44.211002       17.257000
 H        33.374001       43.929996       15.968000
 O        19.198999       43.600002       37.180004
 H        19.351997       42.569004       37.202000
 H        19.378000       43.912003       38.151001
 O        38.445995       32.730000        9.729001
 H        37.710995       32.702999       10.506000
 H        37.952000       32.751999        8.756000
 O        16.161003        0.453004       37.584999
 H        15.540003       45.758003       37.910999
 H        16.159004        1.213003       38.376999
 O        20.404991        2.215007       31.070000
 H        19.898994        2.244005       30.083000
 H        21.404993        2.349008       30.919001
 O        44.642006       18.552002       27.882000
 H        45.434010       18.087004       27.323002
 H        44.292004       17.614004       28.270000
 O         9.330006       33.766998        5.700000
 H        10.073009       33.002998        5.702000
 H         9.319001       34.180000        4.708000
 O        21.565996       37.626003       26.412001
 H        20.849993       37.732002       25.597000
 H        21.874990       36.623001       26.268999
 O        23.334000       31.238001        3.892000
 H        23.897001       30.414001        4.187000
 H        24.152002       31.856001        3.802000
 O        30.261993       22.981001        9.301000
 H        30.141998       22.036003        9.736000
 H        31.183001       23.276001        9.742000
 O        29.507000       23.850002       42.154999
 H        29.595999       23.646004       41.115002
 H        30.510000       23.937002       42.429001
 O        43.439003       16.216003       28.341999
 H        42.609005       16.329002       29.013000
 H        43.439003       15.341003       27.731001
 O        39.997002       14.040000       16.955000
 H        40.818993       14.569000       16.650000
 H        39.753983       13.273999       16.302000
 O        19.720003       30.315998       39.311001
 H        19.997002       29.445000       38.752003
 H        20.037001       31.180998       38.744999
 O        25.350998       25.414995       21.056999
 H        25.837000       24.656990       20.479000
 H        26.118000       26.212999       21.167000
 O        22.059000        8.269995       13.610000
 H        22.695999        8.051996       12.849000
 H        21.252001        8.701001       13.136000
 O         7.532998       27.584002       19.129000
 H         7.383999       28.577000       18.733999
 H         6.863997       26.980001       18.580000
 O        11.890005       41.306995       23.910999
 H        11.908001       42.283001       23.505001
 H        11.838002       40.693993       23.087000
 O         6.122002       25.067005       30.321001
 H         6.289003       24.295010       29.547001
 H         5.125001       25.497002       29.983000
 O        25.391998       15.843002       18.684999
 H        25.229000       14.979003       19.212002
 H        25.240000       16.628002       19.316000
 O        10.752000       25.290995       25.437000
 H        10.385000       24.333996       25.326000
 H        11.749000       25.260998       25.809999
 O         0.519996       36.824001       42.818001
 H        45.480999       37.029999       42.783001
 H         0.880993       37.456001       43.567001
 O        38.851002       11.099000        6.723000
 H        38.480999       10.296999        7.212000
 H        38.063999       11.384999        5.951000
 O        31.430002       24.403002       30.521000
 H        32.133003       23.806999       29.973000
 H        30.601004       24.741001       29.912003
 O        37.969994       35.477001       33.176998
 H        38.837997       35.327003       33.834999
 H        38.108997       34.859001       32.355999
 O         5.132001       14.801003       46.243999
 H         6.003998       15.273002       45.817001
 H         5.385000       13.823002       46.426998
 O        28.312998        6.779988        4.968000
 H        28.333998        6.759987        3.940000
 H        28.430996        5.737998        5.370000
 O         8.799993       23.078999       24.379000
 H         8.072995       22.343000       24.570999
 H         8.395000       23.729000       23.620003
 O        16.667002       37.334000       42.339001
 H        16.564001       36.547001       43.076000
 H        16.194002       36.845005       41.506004
 O         6.252009       33.778999       26.379999
 H         5.620005       32.943001       26.101000
 H         7.124999       33.507000       26.944000
 O        17.752001        4.592997       34.925999
 H        17.052000        5.300996       34.638000
 H        18.016998        4.167997       33.977001
 O         6.618999       43.067001        2.570000
 H         5.711000       43.019005        3.104000
 H         6.923000       42.032001        2.544000
 O        28.179995        4.588000       30.421000
 H        29.215002        4.496000       30.393000
 H        27.968996        5.524000       30.002001
 O        14.177000       26.993006       17.167999
 H        14.287998       26.668007       16.149000
 H        14.723999       26.161005       17.575001
 O        27.775002       26.366009        3.254000
 H        28.612000       26.339008        2.664000
 H        27.587002       27.349010        3.054000
 O         8.336993       10.138002       46.694000
 H         9.388001       10.174000       46.750000
 H         8.071998        9.505002       47.419003
 O        39.838001        1.516992       36.000999
 H        40.813999        1.884989       36.132008
 H        39.224998        2.418996       35.827000
 O        33.006001       34.380001       28.009001
 H        32.549999       33.548000       28.396000
 H        33.821003       34.662003       28.636000
 O        33.892002       22.300003       32.977001
 H        34.480003       23.132002       32.721001
 H        33.054005       22.659002       33.514999
 O         7.362000        9.062991       44.314999
 H         7.322000        8.056999       44.481998
 H         7.881000        9.403997       45.200001
 O        34.609997        9.082997       46.139999
 H        35.008003        8.607996       46.976002
 H        33.896000        8.417995       45.717999
 O         2.805000        7.278996        9.155001
 H         1.890000        6.979999        8.698000
 H         3.522000        6.630994        8.744000
 O        11.327995        2.494000       10.739000
 H        11.177999        2.810000        9.736000
 H        11.208000        3.426000       11.331000
 O        41.523003       10.030000       18.156000
 H        40.521000       10.017999       18.004000
 H        41.739002       11.105999       18.266001
 O        28.382004        0.195996        4.662000
 H        29.080997        0.986002        4.476000
 H        28.748009       45.231998        4.586000
 O        37.562000       42.351002        2.283000
 H        37.936001       43.380001        2.149000
 H        36.835995       42.547001        3.012000
 O        12.209998       31.341997       27.914000
 H        13.156997       30.816998       28.006001
 H        11.537996       30.552000       28.145000
 O        42.487000       13.189999        4.250000
 H        41.805000       13.966000        4.443000
 H        41.854000       12.425995        3.842000
 O        42.141998       34.367004       38.659000
 H        42.124001       33.399002       38.348999
 H        41.310001       34.495003       39.321999
 O        10.609003       21.838001        2.278000
 H         9.687000       22.413998        2.433000
 H        10.981004       22.035999        1.302000
 O        43.682999       11.154000       26.472000
 H        43.631001       11.094000       27.531000
 H        43.854000       12.199000       26.324003
 O        38.260002       17.714001        6.477000
 H        38.115002       18.480000        5.787000
 H        38.894001       18.027000        7.236000
 O        45.754997       42.842995        9.270000
 H         0.106995       43.740002        9.669000
 H        45.664997       42.992001        8.209000
 O        29.960989       26.217997       14.862000
 H        29.221991       26.754999       15.462000
 H        30.063988       25.229000       15.276002
 O        43.294998       15.473999        8.110000
 H        43.105999       14.494998        7.893000
 H        43.953999       15.757001        7.305000
 O        40.428001       33.722004       40.757000
 H        39.619999       34.340004       40.904999
 H        40.008999       32.822002       40.547001
 O        18.317995       35.938999       37.191002
 H        19.370989       35.910999       37.127998
 H        18.029993       36.917999       36.936001
 O        23.816990        2.066995       20.993000
 H        23.095995        2.730000       20.637001
 H        23.430000        1.316997       21.551001
 O        42.679996       13.771003       31.016001
 H        43.417988       14.270005       31.566002
 H        43.215988       13.458001       30.132000
 O        30.740002        7.776002      138.897003
 H        31.243999        7.654004      139.792999
 H        31.276001        8.131007      138.066010
 O         1.546001       24.884005       25.922001
 H         1.453993       25.895006       26.174000
 H         0.890999       24.242004       26.537003
 O         9.180003       33.817001       27.069000
 H         9.649991       34.506001       27.733999
 H         9.830989       33.386002       26.405001
 O        25.989004       36.164001       35.555000
 H        26.599001       36.908997       35.897999
 H        26.216000       35.929001       34.473000
 O        41.809998       38.563000        8.891000
 H        41.655998       37.752003        9.523000
 H        42.860001       38.441002        8.766000
 O        43.966000        0.410994       28.173000
 H        43.058002       45.834995       28.013000
 H        44.641003       45.697998       28.514000
 O        27.858000        3.515004        0.241000
 H        28.351999        2.831005        0.867000
 H        27.673000        4.279002        0.984000
 O        45.100998       11.978999       35.187000
 H         0.099000       11.933999       35.249001
 H        44.773003       11.553000       34.291000
 O         5.301004       23.683010       32.456001
 H         5.766003       24.303999       31.743000
 H         4.358003       23.586006       31.962999
 O        36.483002       39.164001       15.614000
 H        36.841003       39.859005       16.294001
 H        35.619999       39.602997       15.227002
 O         1.987002       27.896997       19.608000
 H         2.975001       28.083000       19.198000
 H         2.149995       28.563999       20.444000
 O        34.129002        9.750000        3.243000
 H        33.185997        9.368000        3.203000
 H        34.312004        9.937000        4.283000
 O        22.927999       44.328999        8.875000
 H        23.290001       43.318001        8.958000
 H        23.497999       44.705002        8.091000
 O        28.840002       41.772999       30.792000
 H        27.799002       41.898003       30.481001
 H        29.362003       42.661003       30.539000
 O         2.378000       35.782001       40.754009
 H         1.736000       36.109001       41.512001
 H         2.637000       36.590000       40.126999
 O        44.232998       11.184002       32.748001
 H        43.603001       10.310000       32.737999
 H        44.830994       11.190003       31.868999
 O         6.296000       19.652000       46.714001
 H         5.507991       18.999001       46.866001
 H         7.182995       19.169001       46.360001
 O        14.823997       44.206001       23.469000
 H        13.870997       43.974003       22.983999
 H        14.662994       44.046001       24.479000
 O        16.960997       26.539005       11.824000
 H        17.473000       27.008009       10.981000
 H        17.802996       26.183001       12.365000
 O        37.432999       19.347994       42.709000
 H        36.431000       19.746996       42.660999
 H        37.907997       19.927994       43.465000
 O        44.943005       25.260998       20.671003
 H        44.986008       25.040997       21.742001
 H        43.924004       25.465996       20.447001
 O        16.654995       42.608002       42.523998
 H        15.769997       43.109001       42.523998
 H        16.434992       41.618999       42.286999
 O        21.651001       28.397999        5.859000
 H        21.454004       27.474001        6.498000
 H        21.684002       29.190001        6.587000
 O        37.023003        9.392003       27.010000
 H        37.516003        8.486000       27.058001
 H        37.769005       10.132001       26.858999
 O         2.635991       26.849001        4.923000
 H         2.023998       27.426998        4.312000
 H         3.248982       27.518000        5.440000
 O         9.470000       31.565002        1.409000
 H         9.000000       31.760006        0.574000
 H         9.267000       30.496006        1.537000
 O        33.314999        7.287000       17.757999
 H        33.123001        8.216000       17.204000
 H        32.316002        6.899000       17.888000
 O        16.118996       21.156000        4.848001
 H        16.135996       20.507000        3.991000
 H        16.527998       20.497000        5.651000
 O         4.977000       30.846004        5.967000
 H         4.533000       30.110004        6.479000
 H         5.022000       31.688004        6.631000
 O        27.852001       14.234000       27.225002
 H        26.859997       13.934999       27.487003
 H        28.531998       13.764999       27.908001
 O        37.058998       42.480003       31.356001
 H        37.594002       42.884003       30.555000
 H        36.921001       41.453003       31.195999
 O        43.447998       27.349010       32.081001
 H        42.426998       27.233002       32.098000
 H        43.768997       26.336004       32.387001
 O        45.808002       28.164997       11.166000
 H        45.587997       28.380001       12.160000
 H        45.019001       28.660999       10.632000
 O        12.218995       32.179008       37.771000
 H        13.074995       32.244003       37.157001
 H        12.647999       32.010002       38.734001
 O        45.667999       40.502003       43.771000
 H        45.160999       39.941006       44.477001
 H         0.498000       40.997005       44.221001
 O        13.658007       40.162998       45.542999
 H        13.651001       39.124001       45.305000
 H        14.082002       40.283001       46.486004
 O        42.431000       40.642002       39.179001
 H        41.465000       40.200001       39.070999
 H        42.409000       41.393002       38.437000
 O         7.974000       44.537994        5.559000
 H         6.919996       44.838001        5.480000
 H         8.393995       44.803993        4.686000
 O        16.612001       36.025002        3.505000
 H        16.028004       35.654003        4.322000
 H        17.572006       35.594002        3.459000
 O        38.063000        9.996000       47.555000
 H        37.517002        9.100999       47.694000
 H        37.424000       10.774000       47.220001
 O        16.419994        9.078988       36.042000
 H        15.467001        9.558992       36.006001
 H        17.014000        9.965993       35.932999
 O        43.101002       29.454002       21.509001
 H        42.954006       30.478003       21.738001
 H        44.060001       29.334002       21.871000
 O        44.004002       33.720001        6.449000
 H        43.248001       34.455997        6.606000
 H        43.661999       33.185001        5.563000
 O        30.769005       42.613998       20.294003
 H        31.381004       41.984001       20.790001
 H        29.888006       42.473000       20.839001
 O        23.073004       23.232000       12.247000
 H        22.077999       23.135000       11.903000
 H        23.741001       22.589001       11.679001
 O         0.738999       36.672005        7.942000
 H         1.132000       35.750004        8.364000
 H         1.475997       37.436005        8.128000
 O        33.641998       45.473000      139.242004
 H        33.445999       45.695000      138.214996
 H        34.569000       44.938999      139.281006
 O        12.744005       33.566006       42.063999
 H        11.880007       33.871002       42.651001
 H        13.214005       34.461002       41.811001
 O        39.575001        0.486994        4.814000
 H        40.436001        0.241001        5.249000
 H        39.391998        1.539988        4.978000
 O        11.333997       18.849995       35.721004
 H        10.574996       19.554983       35.783001
 H        12.155996       19.521980       35.657005
 O        31.896004       40.345997       29.083000
 H        32.400002       40.792995       29.900000
 H        32.607002       39.823997       28.552002
 O        43.123001       42.764999       15.460000
 H        43.487003       42.221008       14.631000
 H        42.174999       42.392006       15.519000
 O         4.609000       31.639994        3.362000
 H         4.507000       31.300999        4.357000
 H         4.308000       30.821993        2.721000
 O         4.420000       16.261000       41.070000
 H         4.115000       16.528999       40.084999
 H         4.596000       15.193998       41.026001
 O        39.749996       33.728996        3.194000
 H        39.868999       32.718994        2.922000
 H        39.889992       33.802994        4.221000
 O        26.811001       42.445000       26.537003
 H        26.128002       42.132999       27.267000
 H        27.668003       43.074001       26.816004
 O        21.288998        3.267003        5.792000
 H        21.948004        4.094002        5.786000
 H        21.532000        2.648005        6.589000
 O        44.236992       13.029002       45.875999
 H        45.014996       13.048005       45.139000
 H        43.827991       12.052999       45.926998
 O        25.952000       36.456001       25.419001
 H        26.872000       36.729004       25.031000
 H        25.933001       36.131004       26.419001
 O        11.351008       13.802000       17.962000
 H        11.440004       13.737000       18.957001
 H        12.337005       13.677000       17.476999
 O        12.201007       14.545994        6.684000
 H        11.279002       14.500999        7.260000
 H        12.697009       13.586999        6.962000
 O        11.504000       33.191994       25.781000
 H        12.292999       33.472992       25.194000
 H        11.889000       32.698002       26.695000
 O         3.010000        9.166000        5.429000
 H         3.347000        8.963002        4.460000
 H         2.213000        8.536003        5.613000
 O        36.827003       43.159000       11.117000
 H        36.428989       43.076000       10.157000
 H        37.244999       42.175999       11.258000
 O        12.532995       36.120010       27.753000
 H        13.472000       35.899010       28.166000
 H        12.699999       36.481007       26.826000
 O         0.782996       17.820995        1.016000
 H         1.623997       18.381992        0.685000
 H         0.031000       18.118994        0.383000
 O        14.987000       43.973000       33.412998
 H        14.162001       44.061001       34.000999
 H        15.873003       43.990002       34.063000
 O        11.822003        4.579000       12.155000
 H        12.655005        5.183000       11.827000
 H        12.216005        3.990000       12.923000
 O        40.543003       23.658001        3.736000
 H        41.584003       23.614998        3.483000
 H        40.667999       23.715996        4.809000
 O         6.579988       22.976009       11.651000
 H         5.579997       23.019007       11.307000
 H         6.494991       22.880009       12.665000
 O        29.327999        8.076002       19.504999
 H        30.115999        7.885004       18.837999
 H        29.687998        7.652001       20.410999
 O        11.262995       30.563004       32.526001
 H        10.254994       30.559002       32.830002
 H        11.542001       31.515005       32.137001
 O        38.897995       13.337999        8.345000
 H        38.839001       14.100999        7.557000
 H        38.891998       12.441000        7.729000
 O        10.050000       40.984005       25.608000
 H        10.768000       41.108006       24.827999
 H        10.562000       40.420002       26.384001
 O         7.994999       17.330996       19.684999
 H         8.148995       16.355997       19.431999
 H         7.190000       17.601997       19.055000
 O        33.324997       26.636002       40.320000
 H        33.245998       25.702003       39.820999
 H        32.678997       27.274000       39.785004
 O        43.320011       38.828003       26.118999
 H        43.399006       38.032001       25.414000
 H        44.000004       38.504002       26.922001
 O        16.546995       33.730999       10.222000
 H        16.555000       32.909000        9.541001
 H        15.822994       34.389999        9.948000
 O         4.454997       35.444004       32.252998
 H         5.279996       34.838001       31.923000
 H         4.868997       36.372005       32.493999
 O        12.568000        7.740004       25.986000
 H        13.178000        8.409002       25.374002
 H        12.555000        8.053002       26.980000
 O        26.338999       16.459999       29.780001
 H        25.363001       16.874001       29.733000
 H        26.825001       17.073999       29.052999
 O        24.682003       37.981995       40.125999
 H        23.677004       37.632000       40.177002
 H        25.226002       37.348000       39.473000
 O        28.092003       38.736000       32.849998
 H        27.816004       37.691002       33.095001
 H        28.199003       38.659000       31.782000
 O        22.380001       35.846992       40.473999
 H        22.121008       34.816998       40.744999
 H        22.077011       36.391983       41.325005
 O        34.219002       37.022995       41.337002
 H        34.544003       36.883999       42.305000
 H        34.393002       37.966999       41.001999
 O        21.022995       22.231997       19.865999
 H        20.911999       21.168995       19.674999
 H        21.259995       22.249992       20.916002
 O         2.768999       40.625000       34.787998
 H         2.023000       40.810001       35.532001
 H         2.693997       39.622002       34.712002
 O        17.197998       33.294998       17.594999
 H        16.351999       32.598000       17.816000
 H        17.801998       32.869999       16.826000
 O        13.201999       31.889000       44.912003
 H        12.719000       32.047001       44.014999
 H        12.987000       30.936996       45.166000
 O        29.552000       28.267998        5.099000
 H        30.356997       28.599991        5.672000
 H        29.832001       27.424000        4.587000
 O        32.938000       31.785999       18.709999
 H        33.910000       32.076996       19.055000
 H        32.591984       30.924999       19.245003
 O        45.916000       12.911996       40.530998
 H         0.627995       12.647999       41.249001
 H        45.153999       12.264998       40.638000
 O         7.476999       18.448997       24.931999
 H         8.352002       18.059000       24.483000
 H         7.499996       19.476000       24.827000
 O        41.268002        8.682004       42.673000
 H        42.172997        8.836003       42.203999
 H        41.389999        7.927003       43.438999
 O        10.479988       43.345997        1.544000
 H        11.394994       43.175999        1.091000
 H        10.590999       43.259995        2.590000
 O         7.887993        5.084001       31.851000
 H         6.926996        5.462996       31.687000
 H         8.302992        5.040998       30.938999
 O        12.168999       45.980995       28.448000
 H        11.896000       45.073002       28.954000
 H        11.364999        0.604993       28.420002
 O        40.138004       13.295995       30.662001
 H        40.141006       12.606000       29.886999
 H        41.143002       13.267996       30.979000
 O        44.172001        5.206997       31.707001
 H        45.195000        5.181999       32.021999
 H        43.709000        4.349000       32.001999
 O        27.226002        1.390000        6.670000
 H        26.678999        1.991000        6.012000
 H        27.797001        0.813000        5.992000
 O        38.289001       30.404001       38.463001
 H        37.532001       31.099003       38.679001
 H        38.869003       30.559002       39.340000
 O        41.945995       18.649994       47.632004
 H        42.994999       18.876995       47.580002
 H        41.561005       18.655996       46.643002
 O        39.259003       13.396006       49.236000
 H        39.634003       13.458006       50.244999
 H        39.860008       12.652003       48.763004
 O        17.599001       41.673000       29.448999
 H        18.356001       41.677002       28.781002
 H        17.295998       40.660004       29.367001
 O        35.492992       43.428005        3.843000
 H        35.969997       44.243992        4.289000
 H        34.756001       43.178993        4.542000
 O         1.199000       35.122005       12.635000
 H         1.983001       35.427002       11.965000
 H         0.486000       35.914001       12.506001
 O        27.309002       42.342995       41.006001
 H        26.761993       41.624996       40.488003
 H        26.503000       42.791992       41.493999
 O         6.541006       16.089998       11.904000
 H         7.016008       16.747995       11.183000
 H         7.176006       15.807995       12.689000
 O        40.129002       39.250999       43.032001
 H        40.391003       38.909000       43.971001
 H        40.949005       39.209000       42.417000
 O        20.533001       41.466000        9.736000
 H        21.021000       42.317997       10.164000
 H        20.285999       41.932995        8.776000
 O        25.628002        6.351000       29.778999
 H        25.438995        5.730999       30.582001
 H        25.379004        7.318000       30.150999
 O        16.403997       26.606001       21.215000
 H        16.413006       27.282999       22.003000
 H        17.025003       27.021002       20.518999
 O        26.133999        5.061986       18.384001
 H        25.257000        5.095998       17.756001
 H        26.880999        4.381992       17.853003
 O        29.840000       36.561005       30.775000
 H        29.750994       37.545002       30.378000
 H        29.007996       35.913002       30.481001
 O        34.825996        3.481003       23.032000
 H        35.845001        3.369005       22.919001
 H        34.498001        4.269007       22.429001
 O        30.474993       16.762003       29.836000
 H        30.843996       15.871003       30.396000
 H        29.940994       16.392004       29.024000
 O        41.738998       24.400993       18.392000
 H        42.677998       24.749998       18.128000
 H        41.863998       23.727999       19.143000
 O        20.537001       22.700001       11.065000
 H        19.500999       22.757004       11.074000
 H        20.695000       21.797001       11.458001
 O        26.970980        4.415000       32.840000
 H        25.937986        4.357000       32.478001
 H        27.558989        4.342000       31.900999
 O        32.674000       36.475002       23.673000
 H        33.189999       37.385002       23.826000
 H        31.924995       36.802002       22.909000
 O        29.717997       40.962002       24.371000
 H        29.998995       41.977997       24.233999
 H        28.671997       40.962002       24.124001
 O        34.910999       32.874001       20.150000
 H        35.112991       32.244999       20.913000
 H        35.732994       33.430000       19.976000
 O        31.353003        9.194000        3.329000
 H        30.769999       10.045000        3.193000
 H        30.933002        8.861000        4.232000
 O         7.030002        6.342000       44.682999
 H         6.045004        6.322000       44.466000
 H         7.415002        5.455000       44.182999
 O        20.001003        8.496991       11.722000
 H        19.280003        7.775996       11.451000
 H        19.802002        9.346003       11.140000
 O        15.562003       10.514998       22.191999
 H        14.893003       10.881997       21.412001
 H        16.217001        9.835997       21.808001
 O        25.689997       38.155998        3.221000
 H        25.453999       37.857002        4.228000
 H        26.466997       37.533001        2.820000
 O        27.404993       14.062998       31.100000
 H        27.696995       13.344988       30.358000
 H        27.066998       14.878997       30.608999
 O        43.862991        4.825999       20.497999
 H        44.694992        4.532993       21.100000
 H        44.232998        5.745996       20.212002
 O         6.130001       22.575001       14.495000
 H         5.417001       21.885000       14.953000
 H         6.558003       23.163000       15.242001
 O         8.527000       29.194002        2.136000
 H         7.994999       29.571001        3.005000
 H         9.086000       28.362001        2.461000
 O        41.537003       45.410000       34.914001
 H        40.828999        0.033995       35.426998
 H        42.512997       45.754002       35.152000
 O        45.724003       24.240000       23.160000
 H        45.814003       23.168999       23.232000
 H         0.703000       24.622000       23.287001
 O        12.425988       16.517002       20.643999
 H        12.626988       16.810003       19.648001
 H        11.533992       17.030001       20.834002
 O        25.909998       35.844002       28.169001
 H        26.122999       36.946999       28.073000
 H        25.049999       35.798000       28.683002
 O        32.344997       44.230999        8.398000
 H        33.170002       44.854000        8.519000
 H        32.430992       43.904999        7.397000
 O         5.862997       25.039993       24.355000
 H         5.096996       25.705994       23.974001
 H         6.589999       25.205997       23.559999
 O        37.372993       33.430000        6.994000
 H        37.347996       32.459003        6.593000
 H        36.452000       33.807999        6.769000
 O        16.674995       24.050003       28.084000
 H        17.340990       23.436003       28.638000
 H        15.726001       23.549004       27.917000
 O        38.901989        5.579999       32.957001
 H        39.609993        5.347000       33.590000
 H        38.179993        6.109000       33.513000
 O         8.868997       20.481001       34.985001
 H         8.092997       20.976000       34.403000
 H         8.595998       20.537001       35.966003
 O        42.185005       16.152996       48.443001
 H        41.835007       15.358996       47.894001
 H        42.230003       16.993000       47.742001
 O         0.440003       23.308996       38.665001
 H        45.576008       22.929995       39.084000
 H         1.015005       22.449989       38.540001
 O        30.870005       17.319000       38.407001
 H        30.749004       16.247999       38.498001
 H        31.322004       17.608000       39.352001
 O        22.539995       42.431000       30.070999
 H        23.466997       42.283001       30.573000
 H        21.816998       42.848999       30.768999
 O         7.256997       22.197001       45.493999
 H         7.325998       21.760000       44.529999
 H         6.855000       21.417000       46.077999
 O        13.586000       29.191999       21.669001
 H        14.235998       29.948997       21.336000
 H        13.366996       28.723999       20.714001
 O        37.305996       30.810001        6.987000
 H        36.858997       30.977001        7.931000
 H        36.674995       30.087004        6.446000
 O        33.235001       13.962994       27.926001
 H        34.136002       13.819003       27.436001
 H        33.532001       14.509991       28.775999
 O        38.668003       17.157000       43.445999
 H        38.581001       16.406000       42.674999
 H        38.044003       17.955000       43.222000
 O         7.198997       44.510994       10.363000
 H         7.467997       44.007999       11.215000
 H         7.688997       45.446995       10.378000
 O        33.569000       12.081993       34.887001
 H        34.305004       11.698998       35.479000
 H        33.931004       13.058998       34.667999
 O        32.192001        7.634002        1.034000
 H        31.931002        8.393002        1.818000
 H        31.750002        6.757000        1.467000
 O        21.587000       13.550996       40.467999
 H        22.458998       13.910001       40.826000
 H        21.902992       13.593999       39.459000
 O        18.241009       30.014999       31.391001
 H        17.280010       30.515999       31.681999
 H        17.958000       29.148001       30.889999
 O        34.514000       41.563000       40.092999
 H        34.757004       42.029999       40.992001
 H        33.541000       42.004002       39.950001
 O        10.369003        0.228002       18.949001
 H        10.629002        0.003003       17.950001
 H         9.371003       45.820004       19.041000
 O        34.201000       39.406006       35.412998
 H        34.011997       39.199005       36.422001
 H        34.410999       40.434006       35.362999
 O        35.716999        9.178003       41.981007
 H        36.522999        8.484001       41.898998
 H        35.764999        9.901001       41.261005
 O        23.040998        0.669004       23.183001
 H        22.825008       46.014004       23.965000
 H        22.174006        0.894003       22.615000
 O        11.589001       43.996002       40.532001
 H        11.457001       44.177002       39.456001
 H        10.875000       43.215996       40.784004
 O        44.234989       25.870001       25.170000
 H        44.956993       26.403002       25.656000
 H        44.810001       25.628998       24.304001
 O         4.583002       31.597000       33.104000
 H         3.987000       32.265999       33.669998
 H         4.824996       30.765999       33.749001
 O        27.792000       11.758000       15.029000
 H        28.176001       11.955000       16.000000
 H        27.286001       12.613000       14.591000
 O         3.637002        5.239004       47.363998
 H         4.084004        4.519002       47.980000
 H         2.911004        5.866003       47.789001
 O        18.714001       44.916000       42.296001
 H        19.301998       44.927002       43.150002
 H        18.318998       43.910999       42.292999
 O        37.200001       41.894001       37.293999
 H        37.203999       40.907001       37.528000
 H        36.668995       41.855999       36.377998
 O        35.695999       26.778994       44.249001
 H        36.264999       27.599995       43.930004
 H        34.683998       26.927999       43.911999
 O        31.223003       40.378002       40.386002
 H        30.359001       40.759007       40.931004
 H        31.929003       39.937004       41.029999
 O        20.367996       31.317997       19.830000
 H        19.792999       30.998999       19.020000
 H        20.911999       32.153000       19.417000
 O        22.362003       18.477001       25.343000
 H        23.345005       18.632002       25.761999
 H        22.168011       17.482002       25.582001
 O        28.730001        7.842000       29.686001
 H        28.002001        8.285997       29.073000
 H        28.418001        7.892996       30.712000
 O         4.335001        5.193996       14.612001
 H         4.443997        4.230990       14.209000
 H         3.296994        5.301989       14.506000
 O         2.181001        9.086009       17.028999
 H         2.259003        8.087017       17.200001
 H         3.056001        9.341997       16.476000
 O        13.952000       40.644001        6.048000
 H        13.164001       40.828003        6.674000
 H        13.824003       39.733002        5.637000
 O        13.956002       25.874004       21.239000
 H        15.055002       26.146002       21.072001
 H        13.453003       26.615002       20.702000
 O        33.878994       36.407001       43.990002
 H        33.589993       35.516998       44.547001
 H        32.956989       36.811001       43.534000
 O        20.281000        6.201985       34.916000
 H        19.944000        7.189994       34.971001
 H        19.528999        5.539984       34.935001
 O        45.951996       14.932000       48.085999
 H        45.231995       14.993001       48.919998
 H        45.835995       13.927001       47.769001
 O         3.185000        9.394000       19.983004
 H         4.207000        9.347000       20.097002
 H         3.025000        8.955000       19.044001
 O        14.155000       32.427998        3.551000
 H        15.133999       32.325001        3.288000
 H        13.966000       31.791998        4.356000
 O        39.273994       12.306981       15.009000
 H        40.192993       12.038990       14.522001
 H        38.936001       13.109989       14.386000
 O        12.113000       15.295001       26.502001
 H        12.558000       15.115004       27.469000
 H        11.877000       16.353003       26.542999
 O         0.481004       15.969996       45.257004
 H        45.626003       15.845996       45.946999
 H         1.320001       15.729994       45.831001
 O         1.298998       37.043999       23.469000
 H         1.972997       37.728012       23.870001
 H         0.778996       36.483997       24.188999
 O         3.521000       15.936998       23.632999
 H         2.593992       16.343000       23.915003
 H         4.035993       15.550000       24.462000
 O         7.182004       19.021002       41.376999
 H         7.591004       18.477001       40.587002
 H         6.651001       18.420004       41.992001
 O         2.151000       41.511002       45.105000
 H         2.878000       41.327000       44.341007
 H         2.437000       42.396999       45.655998
 O         8.585992       21.437000       20.110001
 H         7.644996       20.871000       20.153000
 H         9.261993       21.038000       20.885000
 O        12.488999       28.485001       12.419000
 H        11.510996       28.589001       11.936000
 H        12.910000       27.658001       11.957001
 O        39.473000       16.594995       23.681000
 H        40.057999       15.801995       24.166000
 H        38.557999       16.742996       24.204000
 O         9.100997       31.914001       45.498001
 H         9.302999       31.500002       44.539001
 H         9.891995       32.461002       45.891998
 O        41.414001       19.457001       14.602000
 H        42.129005       18.904001       15.192000
 H        42.043999       20.001003       13.882000
 O        32.438999       45.174000       22.822001
 H        31.571999       44.541008       22.985001
 H        33.130001       44.674004       22.212000
 O        32.221001       29.482992       20.058001
 H        31.207001       29.314997       20.197001
 H        32.774002       29.080996       20.820999
 O         1.604995       25.940001       21.889000
 H         2.073995       25.225000       21.319000
 H         0.838994       26.300997       21.329000
 O         2.214000        1.244000       11.693000
 H         2.312999        1.239000       10.587000
 H         2.656003        0.426000       12.169000
 O         0.111998        3.738993        3.111000
 H        45.658001        2.850002        2.897000
 H        45.953999        4.108987        4.156000
 O         7.546000       13.306001       14.933000
 H         6.699995       13.550003       15.511000
 H         8.267999       12.721004       15.452000
 O         0.692000       23.329002       35.889999
 H         1.656000       23.104004       35.446999
 H         0.753000       23.349001       36.978001
 O        24.112003       29.068995       14.535000
 H        25.076008       29.137997       14.220000
 H        23.850008       28.215000       14.095000
 O         3.918000       20.902996        3.996000
 H         4.377999       20.626995        3.155000
 H         4.508000       20.745001        4.865000
 O         9.497995       42.049000       46.868000
 H         9.658993       42.800999       46.120998
 H         8.481998       41.789001       46.912003
 O        15.477007       36.603001       40.168999
 H        15.736001       37.314999       39.409000
 H        15.780008       35.670002       39.785999
 O        21.359999       17.981997       29.756001
 H        20.682989       18.046000       30.544001
 H        20.910988       17.183001       29.278000
 O        20.870001       38.927002       39.042000
 H        21.279001       38.182003       38.441006
 H        20.117002       38.379002       39.535000
 O        31.069000       12.357988       41.151001
 H        31.992001       12.497996       41.662998
 H        30.315001       12.913993       41.683998
 O        14.450000       17.467001       11.160000
 H        15.446000       17.631004       11.521000
 H        14.011000       17.412001       12.142000
 O        24.344000        3.593999        7.697000
 H        24.159000        2.640001        8.067000
 H        23.458000        4.092996        7.901000
 O        41.394001       22.184006       40.244999
 H        40.861996       22.667002       39.440002
 H        41.258995       21.164003       39.963001
 O        43.306000       14.160005       26.631001
 H        42.449001       14.393007       26.014000
 H        44.199001       14.390000       26.080999
 O         3.148998       20.893002       32.442001
 H         2.137998       20.656002       32.716999
 H         3.211997       20.989002       31.389999
 O        15.073995        2.700000       33.782001
 H        15.421995        3.421000       33.112999
 H        15.051996        3.079000       34.738998
 O        29.160002        8.915995       15.510000
 H        29.675999        9.837999       15.463000
 H        28.359995        9.219994       14.920000
 O        27.490995        5.222999       40.992001
 H        28.204994        5.948997       40.777000
 H        27.978991        4.315998       41.270000
 O         4.454000        4.784000        0.396000
 H         5.060000        4.026000      139.994995
 H         4.698000        5.706000      139.934998
 O        28.160000       10.062000       44.813000
 H        27.182995        9.755002       44.657001
 H        28.578997        9.404003       45.548000
 O        14.464000       32.841995        7.409000
 H        13.852000       32.314995        6.793000
 H        15.020999       33.387997        6.710000
 O        17.076000       35.910000        7.947000
 H        16.451998       36.316002        8.662000
 H        18.106997       35.931999        8.173000
 O        19.991003       40.708000       14.083000
 H        18.982998       40.766998       13.813000
 H        20.327999       41.673000       14.044000
 O         5.862997        8.605000       10.426000
 H         6.572999        8.991994       11.126000
 H         5.822995        7.556998       10.576000
 O        21.985004       36.889004       42.851002
 H        21.885004       36.088001       43.506008
 H        21.663006       37.689003       43.326000
 O        44.420002        2.970003       28.584002
 H        44.501991        3.051003       29.614000
 H        44.162998        1.941004       28.556999
 O        12.923000       23.955000       44.096001
 H        13.583998       23.756001       44.907001
 H        11.991994       23.833998       44.616001
 O        41.728001       17.988001       35.205002
 H        41.972996       17.431004       34.324001
 H        42.574997       18.586002       35.387001
 O         4.252999       12.046001        4.568000
 H         5.288999       12.281003        4.887000
 H         4.450997       11.350002        3.889000
 O        42.228001       41.876003       32.700001
 H        42.044994       41.737003       33.691002
 H        41.859001       42.793003       32.491001
 O        26.242001        0.118002       11.467000
 H        26.719000       45.984005       10.500000
 H        27.129999        0.259003       11.996000
 O        43.996998       45.693001       11.078000
 H        43.943996       45.539001       10.046000
 H        43.237991        0.409000       11.280000
 O         2.383000       11.999997        8.944000
 H         2.360000       12.181993        7.906000
 H         2.803000       11.086001        9.050000
 O        11.176000       23.157000       21.525999
 H        11.653000       22.760000       20.716999
 H        10.310000       23.587999       21.032000
 O         5.179000       39.988998      139.729996
 H         5.173000       39.005001      139.307007
 H         5.956000       40.548000      139.388992
 O         9.322000       11.750000       10.458001
 H         9.458000       11.751999        9.424000
 H         8.687000       12.568999       10.585000
 O        31.139992       10.129996       43.699001
 H        30.200993       10.058999       44.125000
 H        31.479990       11.081996       43.898006
 O        11.394000       11.319004       43.907001
 H        11.364000       10.682008       44.727001
 H        12.446999       11.381004       43.630001
 O        17.985996       40.606998        0.782000
 H        17.579994       39.703999        1.175000
 H        17.314999       41.099998        0.124000
 O        44.000999        0.622997       25.263000
 H        44.045002        0.673999       26.295000
 H        43.017998        0.801998       25.152000
 O        38.823002        9.468000       18.509005
 H        38.205002        8.606000       18.165001
 H        38.701000       10.221000       17.771000
 O        17.556999       25.825003       45.215000
 H        17.048000       25.952003       44.310001
 H        17.473000       24.899004       45.735001
 O        30.945999        3.292001       14.184000
 H        30.810999        2.315995       14.423000
 H        29.979000        3.662999       14.046000
 O        17.506001       22.512001        1.264000
 H        17.306000       21.471001        1.166000
 H        16.704000       23.056004        0.971000
 O        19.773001       29.431997       14.926000
 H        18.978001       28.760988       15.111000
 H        20.514000       29.305000       15.697000
 O        39.180000        4.981993        9.748000
 H        38.434002        4.423991        9.422000
 H        39.310001        4.701999       10.770001
 O         3.231998       16.959997        2.832000
 H         2.554999       17.819998        2.811000
 H         3.054999       16.451998        1.907000
 O        39.882999       31.837000       12.308000
 H        39.664993       32.103001       11.338000
 H        40.137993       32.696999       12.852000
 O         8.503009       11.332006       43.098000
 H         7.955002       10.494010       43.303001
 H         9.284007       11.396014       43.811001
 O        28.726000       17.874001        7.340000
 H        28.718994       18.073000        6.361000
 H        27.714001       17.722000        7.580000
 O         5.412004       37.993000       33.250999
 H         6.373001       37.537003       33.449001
 H         5.585003       38.959003       33.299000
 O        45.954006        2.797997       40.784004
 H        45.098991        3.320988       41.185001
 H        45.668995        2.443989       39.833000
 O        28.632999       38.750004       22.439001
 H        29.017004       39.747002       22.233999
 H        27.647995       38.667004       22.024000
 O        43.327003        5.861999       35.866001
 H        43.683998        6.766010       35.421001
 H        44.167004        5.300003       35.883999
 O        23.507000       16.600010       39.018002
 H        22.965000       16.848000       39.877998
 H        24.471996       16.487003       39.401001
 O        31.564997       43.745998       11.281000
 H        31.430998       44.004002       10.262002
 H        32.491001       44.212002       11.555000
 O        37.404999       10.988009       16.091000
 H        36.471001       11.329005       15.852000
 H        38.061001       11.716004       15.629000
 O         0.417999       36.045002       36.175999
 H        45.855999       35.188004       36.159000
 H         0.539998       36.371002       35.187000
 O        38.587002        0.286000       29.159004
 H        38.451004       45.232002       29.316000
 H        39.341000        0.490000       29.823000
 O         0.229000       17.522001       38.899002
 H         0.236000       18.470001       39.328999
 H        45.973003       16.901001       39.685001
 O         5.129000       40.100002       44.043999
 H         5.433000       40.939003       43.465000
 H         4.194000       39.848003       43.508999
 O        32.931004        3.919991       24.889999
 H        33.293003        4.313990       25.785999
 H        33.750004        3.671990       24.258001
 O        15.299000       16.756001       34.235001
 H        16.104000       16.158001       34.042000
 H        14.444000       16.174999       33.917000
 O         6.648000       12.338996        5.617000
 H         7.463998       12.913999        5.932000
 H         6.617999       11.435994        6.144000
 O        20.506994       24.466000        8.938000
 H        19.681999       24.188004        8.386000
 H        20.602995       23.712002        9.685000
 O         4.784000       27.171001       27.794001
 H         5.537000       26.523998       27.393999
 H         5.316000       28.059000       27.990999
 O        45.278000       24.749001       49.896008
 H        45.341999       25.179003       48.965000
 H        44.770000       23.795008       49.639000
 O        27.973993        2.246000       45.006001
 H        27.424000        2.889000       45.554001
 H        27.490000        1.307000       45.049000
 O        10.957003        8.927998       33.101002
 H        10.217006        9.733994       33.069000
 H        10.426003        8.065996       33.432999
 O        40.277008       23.230001        6.434000
 H        40.590004       23.906002        7.161000
 H        41.020012       22.409000        6.632000
 O        45.937000       35.191002       16.743000
 H         0.505000       34.547001       16.134001
 H        45.385002       34.449001       17.266001
 O        14.128000       10.411000       35.889000
 H        13.829000       11.406000       35.991001
 H        13.501998        9.891000       36.605999
 O         9.023999       35.463001       18.733999
 H         9.212000       34.784000       19.542999
 H         9.749000       35.148994       18.015001
 O         4.981000       14.234002       30.208000
 H         5.008999       13.375999       29.657000
 H         5.975000       14.639000       30.330999
 O        41.105999       14.576004       24.614000
 H        40.723999       13.574003       24.740000
 H        41.893002       14.492003       23.909000
 O        28.213003       23.380003       36.769005
 H        28.062002       22.477007       36.208000
 H        28.456001       24.031006       35.945000
 O        41.925999       39.341000        2.199000
 H        41.280998       38.497002        2.029000
 H        41.287998       39.986000        2.737000
 O        19.036999       13.131998        8.950000
 H        18.936001       12.412989        9.763000
 H        19.286997       12.493991        8.173000
 O        39.885002       24.045998       42.090000
 H        39.317001       23.820993       42.993999
 H        40.385998       23.170002       41.806000
 O        19.492998       41.581001       43.831001
 H        19.779993       42.156002       44.646999
 H        18.409998       41.768002       43.715000
 O        32.470993        8.663001       35.410999
 H        32.207996        8.604002       34.370998
 H        33.460995        8.269002       35.471001
 O        16.240993        6.908000       33.902000
 H        16.659998        7.663000       34.516998
 H        15.264000        7.260000       33.799999
 O        44.478996       45.201988       34.740002
 H        45.290001       45.185997       35.365002
 H        44.598999       44.357994       34.096001
 O        18.783989       29.958006        3.133000
 H        18.378986       30.031004        4.113000
 H        18.922998       28.953007        2.850000
 O        44.992001       14.179998       11.930000
 H        45.243000       14.107999       12.961000
 H        45.667999       13.515999       11.539001
 O        28.861992       11.359001       22.242001
 H        29.502998       10.598003       22.393999
 H        29.018997       12.061002       23.068001
 O         2.351998       22.470995       16.573000
 H         1.419998       22.162996       16.954000
 H         2.533994       23.456997       16.997000
 O        29.258001       30.172003       31.625999
 H        28.667000       30.711002       30.922001
 H        29.632002       30.973000       32.250999
 O        45.151001       27.099001       42.952999
 H        44.601002       26.193001       42.780998
 H        45.851002       27.024002       43.751999
 O        38.336002       10.780000       23.430000
 H        37.475002       10.204000       23.268000
 H        39.147003       10.124998       23.481001
 O        11.800000        1.402997       15.928000
 H        12.252000        1.480994       16.886000
 H        12.136000        0.586001       15.387000
 O         3.385995       20.945000       25.938999
 H         3.246996       22.024000       25.629999
 H         2.551998       20.587999       26.466999
 O        32.696011       12.064993       24.745001
 H        32.721004       12.342990       23.743999
 H        32.091007       12.806998       25.181000
 O         9.352000       40.199001        7.118000
 H         9.259000       40.841999        6.221000
 H         8.547000       40.498997        7.691000
 O        45.402000       40.196003       39.231998
 H        44.399002       40.381001       38.945999
 H        45.736004       39.231003       38.925999
 O        10.597999       39.848003       14.750000
 H         9.967990       40.179001       15.531000
 H        11.488997       39.576004       15.335000
 O         5.180995        1.979997       21.150999
 H         5.646989        2.347999       22.000000
 H         5.671993        2.679997       20.459000
 O         9.691990        4.614000       19.195999
 H         9.448992        3.994000       18.374001
 H        10.653997        4.971000       19.035000
 O        13.924999        0.589008       43.049999
 H        14.019997       45.574005       43.016998
 H        13.261994        0.984005       42.337002
 O         6.644001       23.358000       28.122000
 H         6.000001       22.859001       27.466000
 H         6.939004       24.107002       27.429001
 O        38.312996       23.566004       32.902000
 H        39.102997       23.290005       32.300999
 H        37.788998       22.639002       32.959999
 O         1.750999       45.075996        4.224000
 H         1.632001       45.667000        5.113000
 H         1.268997       44.202003        4.447000
 O         3.103000       10.359002       32.220001
 H         3.136003       11.136002       32.923000
 H         2.945002       10.770002       31.252001
 O         8.432994        7.026996       15.936000
 H         9.119988        6.380997       15.582000
 H         7.712997        7.149998       15.201000
 O         5.149000       29.122993       31.065001
 H         4.585999       28.402998       31.648001
 H         4.620999       29.996984       31.180000
 O        41.277000        0.944003       24.754999
 H        40.372002        0.964991       25.325003
 H        41.087002        1.576995       23.933001
 O         2.231000       43.244999       11.859001
 H         1.598000       42.662998       12.445000
 H         2.937000       43.562000       12.622000
 O         2.979000        6.572000       11.790000
 H         2.846000        6.751999       10.741000
 H         3.213000        7.532000       12.121000
 O        28.146997       45.456001        0.309000
 H        27.443996       45.813000        0.953000
 H        27.545000       44.744003      139.755997
 O        42.568993       31.514994       37.554001
 H        43.549992       31.482996       37.088001
 H        42.633999       31.259998       38.533001
 O         3.401997       12.846999       15.571002
 H         2.585001       13.565999       15.695000
 H         3.217999       12.573000       14.500000
 O         5.237992       15.696992       33.840000
 H         4.294000       15.713998       33.458000
 H         5.517997       14.661991       33.979000
 O        39.305000        4.781000       44.810001
 H        38.875000        3.902000       44.360001
 H        38.553001        5.546000       44.874001
 O        31.328999       20.476002       44.617001
 H        32.112991       20.953001       44.020000
 H        31.624994       20.793001       45.577999
 O        18.490000       17.097000       14.844000
 H        19.393999       16.990999       14.393000
 H        18.650999       18.007998       15.394000
 O        28.161999       12.030997       29.632000
 H        27.583000       11.129997       29.440001
 H        29.170002       11.870999       29.291000
 O        33.382000       38.127003       12.518000
 H        32.813000       38.605003       11.720001
 H        32.972992       37.158001       12.620000
 O        39.584995       36.811005       38.549999
 H        40.337990       36.954002       37.834003
 H        39.954994       37.172005       39.465000
 O        31.924000        1.949000       26.417999
 H        32.268002        2.662000       25.737000
 H        31.653997        2.419000       27.333000
 O        21.860001       20.764004       45.174004
 H        22.447004       19.897001       45.396000
 H        21.675001       20.678003       44.106998
 O         3.433000       25.506004       34.751999
 H         3.196000       26.322002       35.362000
 H         4.474999       25.514002       34.605999
 O         1.091005       29.723993       32.226002
 H         1.609002       29.904991       31.285999
 H         0.882000       28.743998       32.191002
 O        35.710991       15.784007        1.886000
 H        35.157997       16.332003        1.234000
 H        35.949001       16.588007        2.508000
 O        22.009001       40.216000        1.787000
 H        22.247999       40.153004        0.785000
 H        20.969000       40.289001        1.777000
 O        16.942986        4.269994        9.045000
 H        15.921996        4.459001        9.097000
 H        17.288996        4.795998        8.177000
 O        41.494999       41.127003       27.364000
 H        42.314999       41.766006       27.497999
 H        41.836002       40.330002       26.809999
 O        29.786991       44.599003       34.137001
 H        28.854992       44.217007       34.497002
 H        29.626993       44.846004       33.161999
 O        13.069998       27.938999        2.452000
 H        12.403997       27.122000        2.435000
 H        12.788994       28.632000        1.632000
 O         1.097000       27.495003       47.710999
 H         0.732000       27.996002       48.530998
 H         0.208000       26.975000       47.409000
 O        44.694000        8.529003       25.733002
 H        45.633999        8.657002       25.358999
 H        44.182995        9.428000       25.993000
 O        10.344995       36.207996        8.529000
 H         9.981996       36.219994        9.523000
 H        11.123996       35.451996        8.524000
 O        45.244999       31.106003        1.889000
 H        45.126995       32.139000        1.740000
 H        45.465000       30.848999        2.863000
 O        26.528004       29.351002       13.620001
 H        27.118004       28.549002       13.259000
 H        26.749004       30.180004       13.063001
 O        37.453003        2.920999       39.935001
 H        37.361000        2.728997       38.907001
 H        37.970001        2.071000       40.289001
 O         4.524002       41.187996       14.922000
 H         4.648003       42.161995       15.240000
 H         3.599005       40.876999       15.396000
 O        42.520000        0.251995       38.386002
 H        41.754997        0.885996       38.118000
 H        43.323002        0.892996       38.488998
 O        40.399002       30.590998       19.504999
 H        39.469002       30.134998       19.167000
 H        41.315998       30.123999       19.171000
 O        45.069000       44.560001        2.159000
 H        45.969002       44.357002        1.537000
 H        45.224003       44.007999        3.065000
 O        37.004002        9.742996       10.037000
 H        37.365002        9.092000       10.742000
 H        37.175999        9.354000        9.104000
 O        12.495988       34.775002        3.275000
 H        11.576989       34.601002        2.800000
 H        13.100992       33.890003        3.510000
 O        10.306000        9.592999       28.841999
 H         9.911000       10.040994       27.931999
 H        11.244000        9.257999       28.648001
 O        12.494000       34.373997        8.658000
 H        12.134999       33.603992        9.301000
 H        13.167999       33.885994        7.935000
 O         5.557988       39.515003       36.437000
 H         4.906991       40.319000       36.312000
 H         6.486993       39.739002       35.998001
 O         5.723000        9.748000       13.444000
 H         4.732994        9.619000       13.012000
 H         6.116001       10.618999       13.035000
 O        14.625000       26.799988       39.632999
 H        15.123996       27.738001       39.675999
 H        14.185996       26.634987       40.540001
 O        14.522992       27.689995       24.128002
 H        14.162992       27.959993       23.172001
 H        13.728992       27.653992       24.798000
 O         5.451998        7.282001      139.835999
 H         6.328998        7.215001      139.248001
 H         5.548997        7.858000        0.763000
 O        12.793010       26.591997       10.157000
 H        13.427006       26.969997        9.337000
 H        11.883002       26.152000        9.771000
 O        40.313000       26.893997        5.521000
 H        39.981995       26.328997        4.666000
 H        41.332993       27.203999        5.364000
 O        36.380001       23.517000       20.207001
 H        37.268002       23.030998       20.471001
 H        35.601997       22.817997       20.351000
 O        23.763004       19.837999       11.466000
 H        24.195004       20.700001       11.129000
 H        22.729002       19.851999       11.597001
 O         6.520000        4.243000        5.973000
 H         6.491003        4.372000        4.879000
 H         7.404003        4.834000        6.290000
 O        18.470001       23.421000        7.453000
 H        18.280001       23.548000        6.436000
 H        17.511002       23.254999        7.841000
 O        15.226003       17.738001       17.155001
 H        15.625002       18.684004       16.857000
 H        15.456001       17.029001       16.440001
 O        13.483000        8.321995       45.105999
 H        14.438998        8.537992       44.723999
 H        13.487997        7.296989       45.223999
 O        35.661003       19.722002        5.905001
 H        36.248005       20.279003        6.598000
 H        34.964005       20.358002        5.414000
 O        31.275000       37.729004       43.285999
 H        31.564001       38.525002       43.839001
 H        30.801001       37.175007       44.047009
 O        26.813000       27.910002       33.228001
 H        26.365000       27.127995       33.827999
 H        27.809004       27.869001       33.467999
 O        12.160000       30.535997        1.942000
 H        13.054000       31.048000        2.087000
 H        11.342999       31.134001        1.661000
 O         8.258996       21.454004       17.233999
 H         9.208989       21.050003       16.872000
 H         8.401988       21.726004       18.254000
 O        16.215990        1.436000       40.227001
 H        15.932002        1.084998       41.201000
 H        17.282995        1.491999       40.070000
 O        10.907000       11.952003       12.695000
 H        10.387000       11.869002       11.749000
 H        10.883000       11.000001       13.197000
 O         1.524000        8.653001       14.477000
 H         0.745000        7.954004       14.281000
 H         1.651000        8.635002       15.521001
 O        32.298992       16.361000       11.150000
 H        32.956989       15.701999       10.679001
 H        31.994993       16.954000       10.384001
 O        38.189003       14.318000       38.091999
 H        37.822002       14.905999       38.875999
 H        38.812004       15.042998       37.591999
 O        17.110001       12.786000       29.628000
 H        17.874001       12.582000       28.945002
 H        16.715000       11.875999       30.010002
 O        29.384001       29.874002        2.435000
 H        29.588999       29.608002        3.436001
 H        28.428999       29.458002        2.290000
 O        41.822002        4.918004        3.469000
 H        42.411003        5.769001        3.231000
 H        40.794003        4.933002        3.233000
 O        39.726002        1.003995       12.999000
 H        39.891998        0.953000       14.017000
 H        39.203999        0.096999       12.850000
 O        35.101997       30.724001        9.244000
 H        35.699997       31.135000       10.005000
 H        35.280998       29.683001        9.302000
 O        44.016998       40.561001       31.273005
 H        43.525002       41.245003       31.848000
 H        44.816002       41.085003       30.898001
 O        33.959999       22.607000       44.541000
 H        34.722980       23.284000       44.723999
 H        33.579998       22.377001       45.502998
 O        30.106001       10.507998       10.948000
 H        29.645983       11.309996       11.465000
 H        29.887997       10.570997        9.947000
 O        23.006992       39.719002       12.218000
 H        22.718990       40.727005       12.453000
 H        22.135994       39.123009       12.233000
 O        27.347998        1.359002       33.264000
 H        28.101000        1.313000       32.551998
 H        27.016001        2.348004       33.352001
 O        35.895000       38.264999       11.658000
 H        34.968994       38.377998       12.143000
 H        36.257000       37.334999       11.995000
 O        32.200001       29.320000        0.308000
 H        31.594999       30.022989        0.758000
 H        31.697001       28.862003      139.470001
 O        29.952003        2.734002       38.955002
 H        29.246006        2.393001       38.271999
 H        29.381012        3.192001       39.686001
 O        42.015999       21.539000       34.205002
 H        42.855000       21.535006       34.772999
 H        41.297001       21.100006       34.868000
 O        30.500990       20.432989       18.249001
 H        31.397999       20.631992       17.804003
 H        30.672001       19.448997       18.500000
 O        29.691999       27.980000       24.238001
 H        29.574999       28.062002       25.315001
 H        30.676998       27.900002       23.934999
 O         5.588006       33.493000       43.310009
 H         6.219002       33.814999       42.518002
 H         4.943011       32.869995       42.716003
 O         6.424000       10.728000       35.955002
 H         6.177000       11.351995       35.123001
 H         5.407000       10.495996       36.245998
 O        33.505001       28.825006       30.940001
 H        33.256001       29.667007       31.469004
 H        33.425999       29.080997       29.915001
 O        27.501991       33.595001       32.092999
 H        28.232992       33.308002       32.752998
 H        27.923990       33.324001       31.201000
 O        24.346998       45.794003       31.089001
 H        25.319992       45.545002       30.779001
 H        24.518999       45.974007       32.124001
 O        19.336004       25.367001       13.628000
 H        19.987001       25.455000       12.756000
 H        20.028002       25.355000       14.366001
 O        33.851002        1.358003        1.134000
 H        33.030998        1.333002        1.823000
 H        33.562996        0.697003        0.372000
 O         5.240003       20.171013        1.619000
 H         5.216005       21.236998        1.504000
 H         6.247001       19.964012        1.831000
 O        38.889992        3.087000        4.896000
 H        39.000996        3.513000        3.943000
 H        39.435001        3.789000        5.494000
 O        45.881001       28.812006       13.953000
 H        45.803001       29.871000       13.867000
 H        45.605999       28.640005       14.963000
 O         9.412004       43.551006       22.914000
 H         9.033000       43.282005       23.844999
 H         8.519003       44.013008       22.440002
 O        38.889999       42.986000       46.959999
 H        38.710999       42.830002       45.915001
 H        38.154999       43.667004       47.209000
 O        42.281998       42.198994       43.150002
 H        41.694988       42.051994       44.044998
 H        43.247993       42.681992       43.347000
 O        19.761993       19.291994        6.331000
 H        20.204998       20.222996        6.456000
 H        18.698999       19.501995        6.320000
 O        12.716988        6.938999       36.175999
 H        12.733994        7.374000       35.222000
 H        12.529001        7.750000       36.794998
 O        29.080996       23.435001       21.896999
 H        29.387995       24.433002       21.632000
 H        29.817997       23.135004       22.573000
 O        44.088001       12.504008       21.146002
 H        44.000988       13.193010       21.941999
 H        44.075001       11.596004       21.681000
 O        40.054001       16.513000       38.022999
 H        40.280998       16.149996       39.018002
 H        40.556000       17.463993       37.972000
 O        40.190998       42.321999       35.702000
 H        39.257999       42.403004       35.148006
 H        40.334991       43.288998       35.974998
 O        45.335995       29.840000       42.389000
 H        45.630001       28.853998       42.653999
 H        44.778999       30.061998       43.310009
 O        42.224998       33.850002       19.093000
 H        41.359001       33.456001       19.608000
 H        41.867001       34.695004       18.608000
 O        32.989002       33.761993       22.979000
 H        32.487003       33.040993       23.525999
 H        32.778999       34.636997       23.400999
 O        31.818001        0.348000       39.234001
 H        31.465998        0.049000       38.283001
 H        31.020002        1.033000       39.426998
 O         6.442997       44.045021       22.287001
 H         6.468999       44.735001       23.052000
 H         6.169997       43.098011       22.829000
 O        33.174000       16.670004       32.194000
 H        32.398998       16.030001       31.829002
 H        32.815998       17.670002       32.219002
 O        40.850986       35.738998       17.403000
 H        40.937984       36.715000       17.148001
 H        40.217007       35.334999       16.747000
 O        38.049999       38.807999       37.021000
 H        38.251999       37.862999       37.512001
 H        37.407001       38.544998       36.262005
 O        21.508993       10.122996       34.470001
 H        20.886993        9.955998       33.612999
 H        22.170994       10.876000       34.095001
 O        32.732994       31.642000       29.089001
 H        33.052990       30.812000       28.587000
 H        33.183990       31.609999       30.051001
 O        26.839998       12.966000       33.505001
 H        27.038000       13.363000       32.498001
 H        25.980000       13.422000       34.007000
 O        21.283001       37.317001       46.671001
 H        21.987993       37.663002       47.397999
 H        21.173000       38.123001       45.973000
 O        19.948000       37.296001        0.303000
 H        20.227001       36.317001        0.354000
 H        19.056995       37.522999        0.841000
 O        39.149994        4.254996       12.381000
 H        38.661995        4.397999       13.217000
 H        40.036995        3.761995       12.694000
 O         4.956989       29.136005       35.098000
 H         3.867997       29.221998       35.001999
 H         5.291994       28.162006       34.780998
 O         2.988995       44.985996       27.360001
 H         3.853997       44.844994       27.936001
 H         3.111997       44.303993       26.577999
 O        22.198004        4.646998       13.735001
 H        21.323999        5.181982       14.179000
 H        23.018003        4.783989       14.348000
 O        13.862000        9.373000      139.025009
 H        13.820002        8.431000      139.442001
 H        13.764003        9.183000      137.975998
 O        11.305000       16.299999       14.099000
 H        11.400000       16.424000       15.143000
 H        11.285000       17.266001       13.718000
 O        41.201004       24.357004       33.575001
 H        41.367004       23.340008       33.698002
 H        40.335003       24.574003       34.051998
 O        35.614002        6.904998        8.771000
 H        36.157001        6.058998        8.534000
 H        35.208000        6.806001        9.710000
 O        38.714001       43.506001       29.364000
 H        39.500000       42.986000       29.917000
 H        38.685001       43.214001       28.333000
 O        36.226002       37.424999       28.801001
 H        35.614002       37.167995       27.973000
 H        36.309002       36.610992       29.455999
 O        18.178986        1.121983        7.245000
 H        17.431000        0.434989        6.774000
 H        17.694998        1.863001        7.763000
 O        20.106998        3.071002        9.838000
 H        19.188999        2.651998        9.983001
 H        20.618999        2.791995       10.714000
 O        15.900003       11.927004        2.383000
 H        15.392010       11.467002        3.205000
 H        16.939003       11.887001        2.678000
 O         4.161000       17.021006       36.272999
 H         4.287000       17.951008       36.691002
 H         4.877000       16.800005       35.544998
 O        39.645000       14.377000       10.678000
 H        39.750999       13.934999        9.711000
 H        40.585999       14.188000       11.082000
 O        34.675999       39.682011        0.961000
 H        34.312000       40.654999        0.829000
 H        33.879002       39.066013        1.314000
 O         2.500997        2.963996        1.913000
 H         1.697995        3.454995        2.415000
 H         2.904997        3.618998        1.165000
 O        19.263994       43.462997       45.862003
 H        19.048996       43.407997       46.925999
 H        19.925997       44.224995       45.581001
 O        40.994003       29.275000        7.814001
 H        40.976006       28.653999        8.666000
 H        41.500008       30.158998        8.129000
 O        21.188997       15.500996        3.366000
 H        22.280993       15.636993        3.403000
 H        21.127993       14.531995        2.949000
 O        35.277000       43.121002       42.397999
 H        35.077000       43.326008       43.359001
 H        34.594002       43.746002       41.880001
 O        18.759001       42.699001       12.075000
 H        19.674999       43.030003       11.684000
 H        18.298000       42.042000       11.357000
 O        23.037001       25.584002       13.853000
 H        22.123997       25.344004       14.371000
 H        23.111996       24.710007       13.230000
 O        23.651999       30.316002       45.011002
 H        23.125000       29.597004       45.512001
 H        24.285997       29.875000       44.194000
 O        45.578999       17.716003        3.589000
 H        45.967995       17.697006        2.557000
 H         0.281003       18.339006        4.089000
 O        12.308004       15.055002       10.764000
 H        12.990001       15.873996       10.989000
 H        11.268003       15.328995       10.915000
 O        38.221992       40.424004       23.749001
 H        37.878002       40.171001       24.712999
 H        37.420994       40.410999       23.070000
 O        39.643002        6.306999       18.528999
 H        38.634995        6.535996       18.186001
 H        39.565998        6.701997       19.499001
 O        27.443001       10.585000        4.804000
 H        28.016001       10.054000        5.519000
 H        27.538000       11.595000        5.088000
 O        29.817997       32.676003       44.659000
 H        30.746996       32.183002       44.493999
 H        29.083996       31.982004       44.494999
 O         8.589999       15.329000       13.522001
 H         8.321005       14.447000       14.022001
 H         9.324000       15.746000       14.147000
 O        44.021000       41.081997        1.794000
 H        43.565006       41.754002        2.474000
 H        43.342003       40.248001        1.875000
 O        33.192001       12.326999        1.953000
 H        33.610001       11.781000        2.742000
 H        34.091000       12.612000        1.495000
 O        23.195002       24.844995       19.514999
 H        23.366001       23.837999       19.518999
 H        23.917000       25.083994       20.232000
 O        22.951000       26.620001       17.362000
 H        22.985994       25.823000       18.024000
 H        23.921000       26.513000       16.917000
 O         1.951992       34.367004       32.133999
 H         2.867995       34.830002       32.188000
 H         1.833993       33.972000       33.102001
 O         0.069000       23.918991       30.820000
 H         1.068999       24.027994       30.978004
 H        45.881004       23.982994       29.752001
 O        18.727991       27.835993        6.876001
 H        19.733984       28.129000        7.063000
 H        18.794994       27.485992        5.845000
 O        23.092999        5.298000        5.300000
 H        23.962000        5.960000        5.437000
 H        23.386997        4.479000        4.690000
 O        36.597996       32.875999       38.785000
 H        36.338997       33.011002       37.735001
 H        36.665993       33.898998       39.012001
 O        21.623997        3.143000       20.165001
 H        21.351002        3.448000       19.177000
 H        21.757998        4.109000       20.688999
 O        15.888999       41.252998       46.120998
 H        16.221996       42.215000       45.983002
 H        15.140998       41.011002       45.362999
 O        29.608997       41.338001        5.437000
 H        29.997999       40.700996        6.233000
 H        28.809000       40.733994        5.040000
 O        29.226999       41.583000       10.290000
 H        28.919998       40.658001        9.877000
 H        29.960995       42.066002        9.655001
 O         0.283993       26.049997       34.340000
 H         0.181996       26.992001       34.688000
 H         0.518998       25.429001       35.152000
 O        30.836000       26.580004       12.006001
 H        31.093000       25.593002       11.804000
 H        30.726000       26.529001       13.038000
 O        34.563004       15.847003       29.815004
 H        34.329002       16.200001       30.775999
 H        35.484001       15.250003       29.952000
 O        37.980003       17.681997       47.865002
 H        37.330994       16.866997       48.139999
 H        38.568005       17.307001       47.119999
 O        15.029000       39.658993       21.973000
 H        15.648000       38.732998       21.844999
 H        15.476000       40.342995       22.697001
 O        17.452999       34.228996       20.066000
 H        16.660995       34.845993       20.018999
 H        17.546000       33.803993       19.121000
 O        33.137001       35.486000       38.948002
 H        33.644001       36.278000       39.409000
 H        33.781002       35.210999       38.174000
 O         5.154000       43.699001       16.395000
 H         5.903000       44.335991       15.904000
 H         4.457000       44.290993       16.920000
 O        16.121996        7.476001       12.687001
 H        16.493000        6.781996       13.353000
 H        15.767994        8.269990       13.231000
 O         0.805000        4.768000       32.452000
 H         1.260000        4.370000       31.549000
 H         1.083000        4.070000       33.235001
 O        42.450996       32.458000       28.321001
 H        42.145000       33.101002       27.582001
 H        42.968002       33.012001       29.002001
 O        30.030001        6.291000       32.956001
 H        30.079002        5.812000       33.844002
 H        29.115002        6.771000       32.993000
 O        14.725000       16.201008       22.049999
 H        14.463000       16.107004       23.075001
 H        13.808000       16.310005       21.566999
 O        15.584002        3.975995       22.259001
 H        15.418002        3.418997       21.368999
 H        15.748001        3.262998       23.023001
 O        27.002003       20.278000       15.725000
 H        27.284004       21.087999       15.091000
 H        26.160002       20.115000       15.167000
 O        43.965000       11.060998       40.174000
 H        43.981003       10.089999       40.556999
 H        44.002998       11.017995       39.103001
 O        36.126999       16.292000       13.249000
 H        35.851002       16.780010       12.379000
 H        35.754002       16.924006       14.019000
 O         9.359999       21.659004       31.886000
 H         9.816000       20.705004       31.801001
 H         8.731000       21.649004       31.066999
 O        12.011990       32.435993       10.193000
 H        11.177987       32.716988       10.803002
 H        12.680003       31.943998       10.872000
 O        32.353992        2.734002        7.188000
 H        32.133991        3.543003        6.538000
 H        31.366993        2.510002        7.470000
 O        42.305004       21.318001        6.670000
 H        42.299000       20.260998        6.556000
 H        42.636002       21.510000        7.642001
 O         1.881000       17.175989       16.650000
 H         2.042000       18.006996       17.318001
 H         1.172000       17.570995       15.905000
 O        16.812996       19.015001       33.567001
 H        15.951992       18.413004       33.775002
 H        16.880997       18.949005       32.470001
 O        11.876995        4.676995       29.384001
 H        12.415995        5.424991       28.903000
 H        12.061997        4.719992       30.452999
 O        21.755003        3.691000       39.124001
 H        21.661001        4.071000       40.153999
 H        21.932001        4.685000       38.594002
 O        24.854000        2.402000       11.926000
 H        25.384998        1.542000       11.651000
 H        25.431999        3.208000       11.652000
 O         4.018003        9.037003       39.813000
 H         4.890005        8.496003       40.118000
 H         3.295002        8.360001       39.720001
 O        45.008003       33.410999       40.742001
 H        44.899002       33.209000       41.756001
 H        44.588001       32.625999       40.139999
 O        17.312000       40.997005       34.118999
 H        17.445000       41.260002       33.081001
 H        17.084000       41.864002       34.596001
 O        17.986000       32.271999       44.034000
 H        18.993000       32.209999       44.353001
 H        17.500000       31.496998       44.546001
 O        20.536003       22.616999       41.924999
 H        21.476007       22.164999       41.804001
 H        20.454002       23.177996       42.819000
 O        24.538000       29.941998       28.989000
 H        24.420000       30.925997       29.367001
 H        25.268999       29.952997       28.241003
 O        34.997993        7.656003       31.990999
 H        33.983997        7.949001       32.139000
 H        35.376995        8.583000       31.709000
 O        28.672998        4.435994       26.805000
 H        28.462000        3.620994       27.413000
 H        29.014000        5.247998       27.389999
 O        22.325001       12.138000       33.035999
 H        23.150997       11.888000       32.401001
 H        22.742002       12.938002       33.544998
 O        22.438000       25.118999        6.794001
 H        22.364000       24.069998        6.350000
 H        21.836000       25.132999        7.646001
 O        32.215008       19.746996       32.557999
 H        32.148014       19.621996       31.542000
 H        33.012012       20.415997       32.641998
 O        41.577003        3.034000       28.768999
 H        42.578999        3.116000       28.521999
 H        41.310001        3.957000       29.204000
 O        41.468014       12.392998       40.932999
 H        42.411007       12.074993       40.525002
 H        41.736004       13.165993       41.644001
 O        13.378000       24.102009        8.654000
 H        12.580996       24.586006        9.084000
 H        13.183991       24.089006        7.640000
 O         9.281000       45.977001       31.532000
 H         9.478000        0.954000       31.351000
 H        10.159000       45.500004       32.094002
 O        40.991001       18.811003       44.676998
 H        41.571999       19.175001       43.929001
 H        40.591999       17.917002       44.254002
 O        20.468000       26.140001       11.226000
 H        20.291998       25.831999       10.272000
 H        21.502001       26.222002       11.326000
 O         3.753000       31.907001       41.858002
 H         2.980000       31.498005       42.542999
 H         3.126000       32.307003       41.080006
 O        31.333000       10.990004       15.323000
 H        31.834999       11.918004       15.355000
 H        31.711000       10.481003       14.482000
 O        18.377001       39.296001        4.785000
 H        18.148001       40.352001        4.659000
 H        17.544001       39.007999        5.502000
 O        30.030001       43.268002       38.041000
 H        30.195002       44.261002       37.748001
 H        28.990002       42.972004       37.948002
 O        25.947992       40.132996       33.811001
 H        25.178997       39.552998       34.303001
 H        26.860979       39.636993       33.819000
 O        33.341991       12.608995       42.584000
 H        34.312996       12.757001       42.258003
 H        33.302990       11.947000       43.443001
 O        13.116000        3.595000        3.261000
 H        13.210000        3.507999        4.306000
 H        14.114999        3.487000        2.915000
 O        29.886997       39.634998       13.288000
 H        30.469997       40.205002       12.565000
 H        28.959000       40.033001       13.349000
 O        15.773003       22.771000        9.268000
 H        15.589002       21.742001        9.120000
 H        14.871001       23.310999        9.013000
 O        19.449003        4.680001       27.201000
 H        18.572002        4.830997       26.635002
 H        20.076002        5.417996       26.871000
 O        45.813000        5.759003        1.530000
 H         0.250996        5.584004        0.655000
 H        45.639999        4.907002        2.097000
 O        22.848989       37.541000       16.660000
 H        23.235004       38.353001       16.157000
 H        21.803995       37.784000       16.951000
 O         4.370000       30.801001       11.078000
 H         5.164000       31.448002       10.804000
 H         4.594000       30.140001       11.876001
 O         8.547997       24.772001       11.237001
 H         7.708998       24.112003       11.408000
 H         8.356999       25.541004       11.885000
 O        30.616989       12.195998        2.575000
 H        30.836990       12.827000        3.388000
 H        31.521988       12.061997        2.068000
 O        28.797995       32.295002       41.282001
 H        28.598993       31.772003       42.160004
 H        27.921993       32.595001       40.792000
 O        10.541001        3.239996        8.098000
 H        10.220001        3.048000        7.085000
 H         9.753003        3.594997        8.688000
 O        26.143007       29.960003       38.500000
 H        26.184008       29.460001       39.368000
 H        26.266008       30.970005       38.828999
 O        42.722008        7.765005        7.031000
 H        43.669003        8.291000        6.964000
 H        42.779003        6.860001        6.507000
 O        37.729008        0.164990       16.784000
 H        36.737007        0.490988       16.768999
 H        38.080009        0.794000       17.583000
 O         0.244005        4.591000       24.844000
 H        45.359005        5.023000       25.201000
 H         0.691002        4.239000       25.709999
 O         4.738000       41.084000       39.419998
 H         4.052000       41.417000       40.120998
 H         4.554000       40.016994       39.230000
 O        13.569000       10.063000       10.297000
 H        13.247000       11.020999       10.022000
 H        14.208999       10.159000       11.163001
 O         2.771001       37.803001       48.105000
 H         3.662000       38.202999       47.598000
 H         1.985998       38.505001       48.078999
 O        31.986000        5.368002        3.689000
 H        32.979000        5.667001        3.509000
 H        32.070000        5.644002        4.733000
 O         6.483002       34.417000       30.621000
 H         7.368000       33.809002       30.747002
 H         6.567003       35.305004       30.104000
 O        19.168003       42.144005        7.216001
 H        18.379004       42.214008        7.904001
 H        18.724001       41.873005        6.322000
 O         0.556000        8.174000       30.570000
 H         0.128998        7.257999       30.993999
 H         0.931002        7.961000       29.607000
 O        12.884995       12.562991        9.380000
 H        13.004996       13.438993        9.949000
 H        13.546996       12.571999        8.543000
 O        10.477996       39.191994        0.606000
 H        10.950996       38.566994      139.929993
 H        10.174995       38.545002        1.413000
 O         6.807000       11.982997       12.640000
 H         7.344995       12.629994       13.249000
 H         6.608996       12.442995       11.677000
 O        16.893000       17.999001       38.366001
 H        16.438997       18.965000       38.431999
 H        16.287996       17.492001       37.646999
 O         1.293984       32.044991       46.979000
 H         1.410985       31.098991       46.514000
 H         2.144981       32.244991       47.551998
 O         7.337002       40.542000        2.799001
 H         7.723991       39.868999        2.101000
 H         6.419990       40.120003        3.096000
 O        22.043003       30.029003        7.994000
 H        23.087004       30.062004        7.826000
 H        21.779999       29.859003        8.966000
 O        32.347000        9.282002       38.147007
 H        32.397999        9.135003       37.097004
 H        32.308002        8.347002       38.654003
 O        34.149990       32.412998       43.736000
 H        33.464993       32.938000       44.429001
 H        34.319996       33.044998       42.962002
 O        21.791000        5.829995       21.423000
 H        21.556000        6.795995       21.197001
 H        21.752001        5.805001       22.454000
 O        43.304005       16.465002       10.678000
 H        43.002998       15.948002        9.790000
 H        43.704002       15.724001       11.340000
 O        41.049004        9.758999       37.625999
 H        40.647003       10.688996       38.055000
 H        40.337002        9.348997       36.955002
 O         5.879992        4.689000       25.010000
 H         6.518997        5.415000       24.591999
 H         5.012999        5.231000       25.337999
 O        41.023003        4.531002       34.616001
 H        40.378002        4.668004       35.474998
 H        41.914001        5.060003       34.858002
 O        26.230000       43.810001       19.684999
 H        26.465998       43.698002       20.735001
 H        26.330999       42.836002       19.283001
 O        24.570997       12.377005       12.519000
 H        24.979000       11.661004       11.878000
 H        25.348000       13.065002       12.749000
 O         9.320000       44.796001       14.070000
 H         9.974996       44.546997       14.856000
 H         9.886998       45.533993       13.517000
 O        34.703003        0.553997       17.452000
 H        34.267002       45.616001       17.264999
 H        34.077003        1.052994       18.181999
 O         8.692002       20.733004       37.534000
 H         8.469003       19.764997       37.872002
 H         9.593002       20.934008       37.997002
 O        30.572996       16.004995       13.316000
 H        31.287001       15.880996       12.534000
 H        30.085997       15.077001       13.620001
 O        25.072002       18.509001       20.127001
 H        25.767000       19.104000       20.634001
 H        24.324001       18.341999       20.829000
 O        39.083000        0.830000       40.737000
 H        38.617001        0.162000       41.403000
 H        39.910000        1.237000       41.216999
 O        36.629002       28.972004       28.068001
 H        36.756001       30.051012       28.209999
 H        37.526001       28.501005       28.396000
 O         7.243001       19.365002       13.114000
 H         7.468003       19.751999       12.124000
 H         6.178001       19.457001       13.062000
 O        38.094002       27.757988        6.611000
 H        38.713001       28.555996        6.784000
 H        38.730000       27.065994        6.049000
 O        39.880001       41.830997        7.272000
 H        39.650002       41.340996        8.176000
 H        40.844002       42.202999        7.431000
 O        45.238998        9.409999       10.633000
 H        44.615997        9.932997        9.998000
 H        45.066994        8.344996       10.625000
 O        35.237999       15.231003       45.852001
 H        35.002998       16.267002       45.594002
 H        35.835999       15.217000       46.691002
 O        24.926992       26.425995        6.761001
 H        25.082996       26.204996        5.742000
 H        23.966991       25.936001        7.028000
 O        34.453991       43.009998       18.408001
 H        35.320995       43.332996       18.822001
 H        34.602997       42.973000       17.355000
 O        34.407001       37.313000        4.878000
 H        35.247997       38.028000        4.791000
 H        34.316994       36.938000        5.807000
 O        43.241001       21.779003       24.517000
 H        42.813000       21.339003       23.662001
 H        42.876003       22.758001       24.650000
 O         7.248994       18.429001       28.941999
 H         7.715000       17.966000       29.790001
 H         8.167998       18.757000       28.471004
 O        36.153000       27.734001       25.638000
 H        36.380001       28.043001       26.631001
 H        35.125004       27.822004       25.499001
 O        21.397001       32.660988       16.285000
 H        21.428001       32.961994       17.306999
 H        20.786001       33.354992       15.752000
 O        28.818995        8.725995       37.333000
 H        29.248997        7.796995       37.066002
 H        29.120996        9.382000       36.556999
 O         5.825000        0.038993       36.383999
 H         6.477000        0.343991       35.632999
 H         4.809000        0.171003       36.064999
 O        14.977993       14.184002       17.909000
 H        14.419991       13.596001       17.264999
 H        15.589986       14.832001       17.252001
 O        44.299995       40.616001       48.604000
 H        44.094002       41.476997       47.973999
 H        43.371002       40.348999       49.084000
 O         4.415998       36.778000        8.948000
 H         4.750000       36.433002        7.995000
 H         3.662999       37.485001        8.660000
 O        28.607992        0.242998       12.712000
 H        28.835995       45.219002       12.831000
 H        29.526993        0.613995       12.382000
 O        11.466004       11.985000       29.629999
 H        11.132000       10.971000       29.470003
 H        12.046001       12.190000       28.761999
 O        32.912003        2.843989       40.549000
 H        32.552002        1.935995       40.130005
 H        33.495003        3.225997       39.768005
 O         3.921006       28.335999        6.750000
 H         3.558007       28.805998        7.612000
 H         4.725006       27.737000        7.233000
 O        20.297005       10.360995        9.506000
 H        20.909002       11.201999        9.776000
 H        20.910007        9.542996        9.478000
 O        45.130001        8.888000        6.879000
 H        45.488998        9.023999        5.876000
 H        45.298996        9.803000        7.303000
 O        29.806005       38.921001        1.851000
 H        30.808004       38.607994        1.927000
 H        29.844006       39.984997        1.621000
 O        35.151001        5.259002       45.598000
 H        35.498001        4.297001       45.916000
 H        34.759998        4.932003       44.560001
 O        36.642002       27.340998        3.434000
 H        35.869003       26.705000        3.573000
 H        37.528004       26.815998        3.425000
 O         7.453998       24.036999       16.579000
 H         8.422999       24.482000       16.750999
 H         7.567997       22.959000       16.850000
 O        19.735001       37.721001       34.235001
 H        19.094000       37.664001       35.065002
 H        19.134001       37.276001       33.515999
 O         2.808996       27.251991       36.784000
 H         2.067994       27.883999       36.368999
 H         2.326999       26.773996       37.567001
 O        45.975998       21.272995        4.981000
 H         0.591997       20.486994        4.772000
 H        45.469002       21.004999        5.859000
 O        35.937996        2.173000       14.806000
 H        34.945995        2.322004       15.230000
 H        36.453995        1.805000       15.606000
 O         7.673000       39.235001       44.377998
 H         7.890000       39.505001       45.374001
 H         6.642000       39.328003       44.144001
 O         3.182999       43.731998       36.745998
 H         3.614000       44.308998       37.534000
 H         2.569997       43.000999       37.271000
 O        33.827000       24.223000       23.207001
 H        33.416000       23.689001       22.396999
 H        32.944000       24.541002       23.691000
 O         7.514994        0.545999       34.362999
 H         7.766001        1.577999       34.236000
 H         8.404995        0.091996       34.131001
 O        30.719999       22.610996        6.535000
 H        29.704000       22.676996        6.275000
 H        30.746000       22.721996        7.592000
 O        33.105003       24.126995       38.966000
 H        33.268002       23.265993       39.563000
 H        33.914001       24.146997       38.304001
 O        19.655001       37.987991       24.451000
 H        19.618000       39.025990       24.485001
 H        19.590000       37.848995       23.416000
 O        21.130003       34.265984        8.632000
 H        20.464003       34.931976        8.288000
 H        20.675001       33.299984        8.554000
 O        10.569998       25.922001       15.051000
 H        10.509003       25.424004       15.968000
 H        11.622005       26.032001       14.816000
 O        42.657001        2.948998       45.917999
 H        43.452995        3.556997       45.653999
 H        42.844997        2.073995       45.377998
 O         8.537000       17.472002       31.146999
 H         7.756000       17.658003       31.806999
 H         8.434000       16.425001       30.960001
 O         9.087000       29.294003       35.826000
 H         8.728000       28.478001       36.354000
 H        10.120000       29.132999       35.883003
 O         1.726000       24.675995       14.307000
 H         1.116991       24.431993       15.122000
 H         2.258997       25.463999       14.727002
 O        10.003000       29.604000       16.879000
 H        10.523000       29.633001       15.982000
 H         9.698000       30.570004       17.146999
 O        41.910004       12.425988       13.640000
 H        42.491001       12.903987       14.363000
 H        41.972004       13.123988       12.801001
 O        43.775002       25.827002       17.363001
 H        44.110004       26.808002       17.627001
 H        42.873009       26.021004       16.868000
 O        29.756998       32.398998       33.203999
 H        30.530001       32.968983       32.796001
 H        30.216999       32.069984       34.106998
 O         9.151005       42.674999       28.773001
 H         9.270008       41.676998       28.453001
 H        10.071008       42.925999       29.132999
 O        25.820002        8.727997      139.542999
 H        25.274002        8.170999      138.789001
 H        26.782000        8.317996      139.809998
 O         1.787989        7.544003        2.493000
 H         1.004994        7.149002        1.916000
 H         1.757993        7.069000        3.459000
 O        31.803989       20.277996       38.443001
 H        31.864992       19.931992       39.422001
 H        32.744999       20.714001       38.194004
 O        29.725000       13.702999       14.387000
 H        30.013998       13.948000       15.354000
 H        29.115999       12.841999       14.505001
 O        32.146008        1.745000       34.206001
 H        32.557007        0.874000       34.647999
 H        31.248007        2.035000       34.702999
 O        13.947995       20.089001       21.648001
 H        14.709997       19.624998       21.125000
 H        14.312997       20.734995       22.419001
 O        19.655010       18.791004       31.625000
 H        20.141006       19.744003       31.681999
 H        19.487003       18.583002       32.762001
 O        28.820004       44.430988       16.028000
 H        28.616001       44.973991       16.922001
 H        29.118999       43.403999       16.480000
 O        38.050003       13.915999       13.158000
 H        38.102005       13.242002       12.297000
 H        37.437008       14.760002       12.960000
 O        21.490002       39.925003       18.906000
 H        20.998001       39.631004       18.015001
 H        21.412003       39.154003       19.608000
 O        18.457998       12.589001        2.974000
 H        19.403000       12.719001        2.567000
 H        18.153999       13.511002        3.434000
 O         0.132997       26.986002       31.531000
 H        45.142002       27.256004       31.719999
 H         0.459993       26.518003       32.368000
 O        29.036999       43.711002       12.311000
 H        28.908001       42.791000       11.867001
 H        30.007999       43.802002       11.958000
 O        42.198994       24.932001       13.560000
 H        43.240997       24.813004       13.502000
 H        41.903996       25.623001       14.319000
 O        24.275995       39.554001       24.642000
 H        23.706995       38.651005       24.819000
 H        25.168991       39.268002       24.184000
 O        26.131001       25.612000       17.330000
 H        25.693001       24.904999       16.730000
 H        26.698000       25.198997       18.049002
 O         3.072000       12.721000       12.829000
 H         2.437998       12.094000       12.308000
 H         3.420994       13.428000       12.160000
 O        43.700996       21.450996        9.066000
 H        43.784996       22.509001        9.167000
 H        43.807991       21.103003       10.060000
 O         0.025997       10.648004       17.346001
 H         0.954996       10.199001       17.256001
 H        45.733002       10.850004       16.379000
 O         7.980999       29.739998       39.409000
 H         8.831996       30.311001       39.521004
 H         7.479002       29.830000       40.330002
 O         0.578991        9.144002       23.615000
 H         1.070000        9.786005       22.871000
 H         1.079995        8.213000       23.672001
 O        32.685997       33.669006       16.000000
 H        32.685001       33.336002       16.997000
 H        31.813995       33.185001       15.608000
 O        30.109995       33.043999       21.016005
 H        30.313999       32.126999       21.505001
 H        31.001991       33.425999       20.694000
 O        21.092997       11.239999       44.589001
 H        22.083002       11.021001       44.307003
 H        20.559998       10.330995       44.716003
 O         6.820000       23.086004        7.092000
 H         5.887999       23.058002        7.564001
 H         7.066000       22.126003        6.661000
 O        35.409000       43.535000       45.651005
 H        35.886002       44.145000       46.360001
 H        36.165001       42.847004       45.299999
 O         9.238997       31.863007       13.604001
 H         8.588999       30.988003       13.743001
 H         8.900996       32.500999       14.396000
 O        30.494997       14.669994        0.832000
 H        30.777996       13.855000        1.523000
 H        29.453995       14.585997        0.731000
 O         3.097981       35.824001       15.828000
 H         3.884992       36.306004       15.265000
 H         2.484989       36.612003       16.122999
 O        37.253986       38.362999       33.743000
 H        38.137997       38.844002       34.044998
 H        37.361000       37.303001       33.833000
 O        45.574997       19.455000       40.716000
 H        45.222992       18.922998       41.525002
 H        45.198997       20.349001       41.007999
 O        40.153004       27.025003       19.313999
 H        39.473999       27.466002       19.990000
 H        39.549999       26.504004       18.679001
 O        17.984999        5.102987       46.259998
 H        17.993994        6.084995       46.118000
 H        17.829992        4.772985       45.289001
 O         2.597001       19.461002       40.375999
 H         1.666002       19.722002       40.765999
 H         2.547001       18.414001       40.089001
 O        34.758003        0.241000        8.604000
 H        35.389004        0.502000        9.351000
 H        35.298004        0.626000        7.768000
 O         5.790999        1.872000        3.424000
 H         5.710000        1.308000        2.537000
 H         5.600000        2.901000        3.129000
 O        38.910004       44.452003       13.224000
 H        38.537003       44.200996       12.240000
 H        39.487003       43.553001       13.386000
 O        36.722008        0.578991       20.750999
 H        37.239002        0.441989       19.851002
 H        37.470005        0.418992       21.482000
 O        45.408001       14.728999       25.101999
 H        45.785000       15.613997       25.469999
 H         0.145998       14.011998       25.259003
 O         5.447998       22.897997        1.562000
 H         5.001999       23.587999        2.316000
 H         5.521996       23.439997        0.687000
 O        33.104004       16.848003       20.900999
 H        33.594002       17.608002       21.356001
 H        33.896000       16.496002       20.320000
 O        37.762001       29.896002       18.216000
 H        38.087002       29.134001       17.547001
 H        37.703003       30.779001       17.638000
 O        30.226995       13.895990       45.291004
 H        30.216990       13.102989       45.953999
 H        29.201988       14.205992       45.189999
 O        17.298996       40.387001       13.366000
 H        17.542997       39.636002       12.688000
 H        16.448000       40.841000       12.928000
 O        25.916998       28.413990       36.331001
 H        26.179001       27.549992       36.942001
 H        26.046000       29.292000       36.987000
 O         5.960000        4.508000        2.928000
 H         6.980000        4.363998        2.657000
 H         5.358000        4.877000        2.160000
 O        41.888000        4.020995       12.927000
 H        42.007996        4.995993       12.529000
 H        41.772999        4.162001       13.950000
 O         1.375996        6.663986       19.347000
 H         0.477997        6.771990       19.934004
 H         0.957997        6.008985       18.667000
 O        12.560000       43.523994       34.855999
 H        12.594000       42.456001       34.915001
 H        12.796999       43.792000       35.813000
 O        37.393982        3.079998       21.250999
 H        36.995003        3.789994       20.573999
 H        36.935997        2.185998       21.020000
 O        35.087006       25.065001        1.646000
 H        34.148006       25.113998        1.198000
 H        35.857010       25.267000        0.890000
 O        19.899004       43.336006       24.059000
 H        20.935003       43.149010       24.107000
 H        19.814001       43.709007       23.094000
 O        14.846998       24.747999       18.503000
 H        14.981000       23.743000       18.330999
 H        14.649999       24.971001       19.566000
 O         1.184000       25.678995        8.405000
 H         2.209000       25.686996        8.088000
 H         0.592996       25.507996        7.558000
 O        34.005997        4.042000       34.763000
 H        33.490002        3.158000       34.481998
 H        33.338001        4.781002       34.983002
 O        26.293009       41.735004       10.482000
 H        25.866009       42.519005       11.001000
 H        27.270004       41.897007       10.247000
 O        12.546995       35.798000       19.820999
 H        12.060994       36.342003       19.068001
 H        12.182998       36.125004       20.747999
 O        22.841000        5.524000       33.608002
 H        21.989000        6.018000       33.922001
 H        23.047001        4.787000       34.286999
 O        10.311002        2.654000        5.573000
 H         9.563000        2.253000        4.879000
 H        11.163003        2.109000        5.400000
 O        17.124001       26.208996       36.500000
 H        17.314005       25.160995       36.146000
 H        16.623999       26.744001       35.750000
 O        34.485004       27.697998       21.090000
 H        35.059002       28.487993       20.632000
 H        35.182003       27.141998       21.601000
 O        29.121002       20.506002       37.938000
 H        28.583002       19.764994       37.372002
 H        30.127998       20.366997       37.959999
 O        31.085993       20.720995       14.589000
 H        31.794998       21.195997       15.171000
 H        30.644001       19.956991       15.156000
 O         4.611001       37.014000       14.043000
 H         4.187998       36.480003       13.210000
 H         4.411001       38.021000       13.737000
 O        22.401995       44.108997       42.261002
 H        21.612991       44.180000       41.594002
 H        22.998995       44.971001       42.230999
 O        42.897999       16.631001       42.069000
 H        43.884998       16.450001       41.688999
 H        42.696999       15.632000       42.271000
 O        44.175999       42.597000       27.125000
 H        44.019001       42.743999       26.087999
 H        45.109001       42.027000       27.232000
 O        42.827000        4.186002       38.737999
 H        42.891998        5.149002       38.403999
 H        43.158001        4.332003       39.736004
 O         0.330995       32.768997        6.979000
 H        45.360001       33.110996        6.896000
 H         0.792996       33.406998        7.770000
 O         6.821000       21.323999       30.408001
 H         5.935000       21.611000       29.993002
 H         6.862000       20.353001       30.112000
 O        39.769005        7.397006       25.242002
 H        40.077003        8.104007       24.466999
 H        40.508003        6.579006       25.264000
 O        10.220994       23.469997       33.750000
 H         9.827001       22.652000       33.212002
 H        10.819997       24.004000       33.042999
 O         9.961000       17.800999       40.118999
 H         9.582000       17.697998       39.145000
 H         9.237000       17.322996       40.713001
 O        41.806004        6.722996       44.555000
 H        41.156006        5.881999       44.486004
 H        41.516003        7.046997       45.470005
 O        31.485998       14.257984       25.865002
 H        30.882999       15.104000       26.087999
 H        32.261002       14.324001       26.561001
 O         7.112003       22.010002       33.500000
 H         6.405003       22.785004       33.186001
 H         7.730002       21.974003       32.620998
 O        36.450012       19.600010       25.955000
 H        35.943005       20.540998       26.059000
 H        37.060009       19.669010       25.121000
 O         8.098998        3.852000       36.581001
 H         8.799997        4.549000       37.006001
 H         8.550000        3.453000       35.671001
 O         2.109998        6.704000       23.820000
 H         2.465998        6.358000       22.872000
 H         1.535002        5.967999       24.247999
 O         5.270001       37.308010      138.942001
 H         5.273001       36.895008      139.915009
 H         5.278000       36.434006      138.410004
 O        32.092003       37.304993        8.088000
 H        33.106007       37.134998        7.830000
 H        31.819004       36.313999        8.128000
 O        12.295999        8.655004       42.228008
 H        12.395993        8.354002       43.208004
 H        12.338996        9.735999       42.318001
 O        43.891998       41.235996       13.411000
 H        43.828999       40.200996       13.638000
 H        43.933998       41.431995       12.379000
 O         3.201001       29.617010       26.771999
 H         3.694001       28.712997       27.007999
 H         2.907002       30.115007       27.633001
 O         1.714995       15.476995        5.708000
 H         2.128996       16.308996        6.214000
 H         1.982997       15.550000        4.701000
 O         5.599000       14.064996       16.622999
 H         5.666999       13.644995       17.608999
 H         4.726000       13.676998       16.201000
 O        15.152002       20.022999        9.552000
 H        14.620012       19.123003        9.568000
 H        16.023010       19.817001       10.091000
 O        27.549000       21.252995       34.382999
 H        26.952000       20.416994       34.446999
 H        28.493998       20.991991       34.022999
 O        29.631996       35.460995       44.622002
 H        28.843985       35.968998       44.175003
 H        29.531992       34.407997       44.537006
 O        17.896002       11.226997       35.485001
 H        17.230001       11.961997       35.146999
 H        18.456001       11.098997       34.598000
 O         1.125999       20.904003       14.456001
 H         1.546001       21.349001       15.373000
 H         0.091996       21.102001       14.569000
 O         9.572992        2.358005       20.796000
 H         9.594991        3.335010       20.407000
 H         9.837999        1.613009       20.072001
 O        13.880998       11.252000       42.903999
 H        14.071999       12.264000       43.222000
 H        13.829999       11.245000       41.818001
 O        44.229000        5.299997       26.621000
 H        44.182995        4.398998       27.175001
 H        44.463001        6.007997       27.348000
 O        22.291000       39.663002        7.386000
 H        22.885000       40.203003        6.752000
 H        21.278000       39.840000        7.147000
 O        28.737001       19.839001       12.757000
 H        29.470001       19.663000       13.514001
 H        28.105001       20.507999       13.205000
 O        23.325003       11.864002       37.181999
 H        22.556000       11.414001       36.636002
 H        23.014004       12.849003       37.240002
 O        34.116001        5.043000       27.266001
 H        34.692001        5.918000       27.334000
 H        34.566002        4.323000       27.882000
 O        10.998004        2.441002       33.363998
 H        11.259007        2.831002       34.320000
 H        11.787006        1.798001       33.062000
 O        28.309999       10.834004        2.167000
 H        29.231003       11.399003        2.228000
 H        28.210003       10.482001        3.100000
 O         8.431994        6.636996       12.508000
 H         8.782997        7.454990       11.902000
 H         7.452001        6.777004       12.767000
 O        31.575003       23.712000        1.941000
 H        31.778004       24.090000        2.918000
 H        31.677002       22.663000        2.078000
 O        20.742002       31.071999       29.142002
 H        21.175003       30.184000       29.333000
 H        21.285004       31.848000       29.579000
 O        32.216999       34.972004       10.601000
 H        31.690994       34.988003        9.673000
 H        33.185001       34.613003       10.380000
 O        27.495998       34.563999        3.827000
 H        27.122000       34.617001        4.758000
 H        27.937998       35.516998        3.713000
 O        25.322001       39.300003       10.729000
 H        24.564999       39.361004       11.502000
 H        25.851000       40.184002       10.764000
 O        22.191999       30.556999       36.373001
 H        22.905001       30.017000       35.833000
 H        21.840000       31.347000       35.796001
 O        39.962002       28.311998       25.094002
 H        40.890999       27.799997       24.959000
 H        39.305000       28.156996       24.253000
 O        25.163000       43.270000       44.713001
 H        25.467001       42.328999       45.055000
 H        24.856001       43.070000       43.716000
 O         3.033002       22.719002       34.688000
 H         3.026002       21.979004       33.911999
 H         3.059002       23.689007       34.256001
 O        27.476000       23.425003       44.053001
 H        27.945002       22.614002       44.547001
 H        28.200001       23.625004       43.286999
 O         5.174999       19.402000        6.310000
 H         6.038997       18.809000        6.113000
 H         5.276996       19.902000        7.259000
 O        21.944000       37.140999       10.151000
 H        21.257000       36.429001        9.833000
 H        21.395000       38.022999       10.004000
 O        20.367002        1.963995       42.636002
 H        20.456001        1.968998       43.695999
 H        21.274002        1.410996       42.422005
 O        32.106998       24.121000       11.039000
 H        32.874992       24.576000       10.491001
 H        32.488998       23.879000       11.972000
 O        36.932999       45.590000        5.335000
 H        37.191002       44.967003        6.117000
 H        37.901001       45.902000        5.005000
 O        19.076996        4.033996        4.768000
 H        19.884996        3.579999        5.291000
 H        19.670002        4.669995        4.150000
 O        31.046997        9.234005       30.410000
 H        30.391998        8.789004       29.759001
 H        31.615000        9.878007       29.760000
 O        35.027004       22.121000       25.589001
 H        34.561001       22.563000       24.754999
 H        35.299004       22.893999       26.253000
 O        40.560001       23.821011       27.330999
 H        39.590000       23.371002       27.233000
 H        40.656998       24.326004       28.349001
 O        41.370003       32.877998       24.112000
 H        41.101994       33.783001       24.622999
 H        40.562992       32.247002       24.056000
 O        18.673008       27.469000       19.559999
 H        19.690004       27.185007       19.580000
 H        18.599010       28.309999       18.954000
 O        15.030000       27.380001       34.330002
 H        14.560999       27.485003       33.362000
 H        14.270000       26.902002       34.847000
 O        16.857996        2.772000       13.226000
 H        16.879999        2.391000       14.239000
 H        15.991995        2.358000       12.783000
 O        34.891998       12.927999       19.131002
 H        34.231998       12.398000       18.434000
 H        35.638000       12.247999       19.416000
 O        25.323999       15.067997       34.550999
 H        25.934999       15.560994       33.849998
 H        25.910999       14.868997       35.428001
 O        39.201000       27.741001       30.084000
 H        39.926994       27.847996       29.285999
 H        39.594994       27.202995       30.884001
 O        21.219997       12.796000        2.648000
 H        21.969995       12.635000        1.894000
 H        21.535999       11.998000        3.249000
 O        44.216000        0.721999       20.181999
 H        44.932999        1.280999       20.697001
 H        44.556000        0.936998       19.209000
 O        15.647002       41.722000      139.649002
 H        15.185001       40.835999      139.307999
 H        14.756003       42.306000      139.746002
 O        30.925005       12.603997       28.868999
 H        31.749006       13.146996       28.473000
 H        31.067003       12.820998       29.875999
 O        25.781000       36.597000       19.863001
 H        26.218998       36.196999       20.723000
 H        26.448000       36.555000       19.028000
 O        11.807994       18.997995        6.169000
 H        11.404001       19.244997        5.219000
 H        11.828995       17.933996        6.164000
 O        11.178009       24.466999       37.866001
 H        10.788004       24.164000       38.855000
 H        11.126004       23.729000       37.125000
 O         8.813992       11.922999       35.814999
 H         7.928994       11.356001       36.131001
 H         8.802987       12.799998       36.424004
 O         3.440995       21.421000       42.784004
 H         4.313996       21.292000       42.182999
 H         3.697000       22.110001       43.568001
 O        40.196999       32.792992       16.705000
 H        39.422001       33.445992       16.854000
 H        40.373001       32.092999       17.474001
 O        39.752003       24.615997       46.848000
 H        40.366001       24.135998       47.598000
 H        38.894001       25.030001       47.362000
 O         0.644000        5.274000       16.764000
 H        45.641003        5.177000       16.462999
 H         1.202000        5.600000       15.919000
 O        15.054002       18.870001       24.850004
 H        15.360001       19.495001       23.980001
 H        15.272000       19.386002       25.715000
 O         2.685000       15.567000       29.295000
 H         3.459000       15.071000       29.878000
 H         2.315000       16.273001       29.977001
 O        46.007999       30.158001       36.164005
 H        45.818001       29.332003       36.764999
 H         0.218000       30.969000       36.839001
 O        29.990999       45.950001       25.903000
 H        30.615999        0.734000       25.848001
 H        29.135000        0.334000       25.576000
 O         5.899993       27.037001        8.427000
 H         5.422994       26.722002        9.290000
 H         6.926996       26.931002        8.647000
 O         5.912004       36.382004       28.521000
 H         5.693001       35.643002       27.784000
 H         6.844001       36.743008       28.202999
 O        11.446000        5.355000       32.040001
 H        10.876000        5.946000       32.655998
 H        11.566999        4.418000       32.494999
 O        20.174997       15.794000       28.649000
 H        19.267000       15.783000       28.230000
 H        20.716997       15.053000       28.083000
 O        30.185001       43.889992        4.529000
 H        29.902000       43.768002        3.584000
 H        29.874002       42.989998        4.935000
 O        30.810999        0.645999       15.441000
 H        29.827997        0.155001       15.367000
 H        31.467997       46.016998       15.897000
 O        18.184000       38.843002       36.166000
 H        18.535990       39.654003       36.764000
 H        17.547991       39.167000       35.356998
 O        21.233002        2.289002       45.162998
 H        20.922001        3.265003       45.508999
 H        22.284004        2.430000       44.910000
 O        10.580997       13.560003       44.939999
 H        10.889999       12.766004       44.280998
 H        10.928992       14.363003       44.292999
 O        15.643000        5.833001        3.409000
 H        15.617000        6.844994        3.629000
 H        15.758000        5.655997        2.381000
 O        25.248003        6.715996       21.653002
 H        25.800999        7.229997       20.886999
 H        24.216003        6.569000       21.273001
 O         5.885000       10.488000       18.608000
 H         6.741000        9.799000       18.625000
 H         5.542000       10.426000       17.594999
 O        13.814000       19.001995       32.213001
 H        14.754000       18.826998       31.846003
 H        13.352000       19.761993       31.681999
 O        11.930997       13.748001       20.739000
 H        11.812999       13.558003       21.780001
 H        11.939994       14.860003       20.799000
 O        14.404000       42.917004       16.285999
 H        13.956998       42.422005       15.451000
 H        15.438995       42.753002       16.426001
 O        40.766998        9.184002        5.268000
 H        41.583992        8.705004        5.734000
 H        40.094997        9.657001        5.979000
 O        43.958000       18.962999       10.992000
 H        44.969002       18.709999       11.355000
 H        43.526001       18.014000       10.780000
 O        26.765999        9.874002       38.980999
 H        26.365000        8.994007       39.353001
 H        27.469999        9.533007       38.256001
 O        16.514999       38.286003        6.291000
 H        15.457000       38.343006        6.138000
 H        16.707001       37.332005        6.741000
 O        25.775997       10.064990       16.950001
 H        26.403997       10.844990       16.671000
 H        26.249998        9.715996       17.827999
 O        13.404004        9.705002       24.259003
 H        14.195004        9.818004       23.559000
 H        12.462004        9.530006       23.795000
 O        10.674996       11.309000        7.979000
 H        10.922997       10.375000        7.545000
 H        11.466002       11.804000        8.478000
 O        43.007999        2.516999       15.464002
 H        43.492001        2.000996       14.642000
 H        42.501999        1.962996       16.181000
 O         6.864003       18.461000       15.710002
 H         6.923001       18.226999       14.660000
 H         7.151002       19.408001       15.836000
 O        25.523010       36.962002       13.218000
 H        25.819000       37.653999       12.522000
 H        24.445011       36.841999       13.146000
 O        43.468994       33.968994       33.459000
 H        42.603996       33.657993       34.013000
 H        44.295002       33.341991       33.737000
 O        35.306999       35.100002        9.758000
 H        35.867001       34.291000        9.374000
 H        35.575001       35.119003       10.771000
 O        21.671001       44.810001       33.895000
 H        20.935999       45.512001       33.557999
 H        22.573002       45.048000       33.571999
 O        33.839005       40.746002       14.137002
 H        33.623001       40.112003       13.365000
[truncated: 1,132,873 more chars]
