# Supplementary material for: Catalyst-free selective oxidation of C(sp3)-H bonds in toluene on water
Source: Nat Commun. 2024 Jul 20;15:6127. doi: 10.1038/s41467-024-50352-7 (PMC11271591; doi:10.1038/s41467-024-50352-7)
Supplement: Supplementary file 3 — Source Data [file 41467_2024_50352_MOESM3_ESM.zip › Source Data/Source Data/Supplementary Fig. 23a/initial.xyz]

29473
 initial_benzaldehyde_at_oil-water
 C        10.271000       13.048000       48.026001
 C        11.041000       11.714000       48.026001
 C        12.581000       11.714000       48.026001
 C        13.351000       13.048000       48.026001
 C        12.581000       14.382000       48.026001
 C        11.041000       14.382000       48.026001
 C        14.891000       13.077000       48.026001
 H         9.131000       13.048000       48.026001
 H        10.471000       10.727000       48.026001
 H        13.151000       10.727000       48.026001
 H        13.151000       15.369000       48.026001
 H        10.471000       15.369000       48.026001
 O        16.353001       12.777000       48.256001
 O        29.509001        9.381000       19.392000
 H        29.216000       10.003000       18.639000
 H        30.261000        8.821000       18.875000
 O        13.426000       18.278000       15.622000
 H        13.545000       18.945999       16.451000
 H        14.048000       18.601000       14.856000
 O        29.521000       33.150002       23.028000
 H        29.398001       32.248001       22.417000
 H        28.565001       33.345001       23.374001
 O        30.024000       25.516001       34.769001
 H        30.079000       26.493000       34.373001
 H        29.042000       25.417000       35.153000
 O        11.731000        5.949000       40.766998
 H        12.630000        6.177000       40.243999
 H        11.126000        5.333000       40.154999
 O        41.598000       32.324001       28.978001
 H        41.518002       33.348999       29.228001
 H        42.619999       32.062000       28.941000
 O        31.278000       25.194000        8.936000
 H        31.148001       24.716999        8.015000
 H        32.090000       24.745001        9.351000
 O        22.106001       18.089001       16.145000
 H        22.566999       19.025999       16.077999
 H        22.891001       17.355000       16.059999
 O        12.240000       20.566000       35.200001
 H        12.771000       21.422001       35.479000
 H        12.552000       19.733999       35.759998
 O         5.152000        2.322000        7.938000
 H         4.172000        1.845000        8.010000
 H         5.280000        2.822000        7.034000
 O        14.105000       12.126000       16.121000
 H        13.381000       12.642000       15.561000
 H        13.720000       12.147000       17.139999
 O        33.153999       42.904999       20.152000
 H        32.410000       42.660999       19.417000
 H        33.771000       42.078999       20.118000
 O         2.328000       12.695000        6.476000
 H         2.770000       11.883000        5.947000
 H         2.898000       12.721000        7.360000
 O        10.737000       31.622000        0.686000
 H        10.819000       30.905001       -0.113000
 H        11.494000       32.373001        0.809000
 O         9.111000        2.298000       39.382999
 H         8.890000        2.447000       38.324001
 H         8.192000        2.133000       39.844002
 O        28.127001       24.993999       30.445999
 H        27.815001       25.358000       29.495001
 H        28.624001       25.756001       31.011999
 O        29.412001       30.523001       20.455000
 H        29.702999       30.104000       21.386000
 H        29.392000       29.903999       19.646999
 O        34.946999       14.510000       25.150000
 H        35.504002       13.804000       25.642000
 H        34.026001       13.968000       24.844999
 O        44.601002        9.173000        4.891000
 H        44.105999       10.046000        5.247000
 H        43.785999        8.501000        4.623000
 O         4.609000       10.352000       31.674999
 H         5.210000       11.045000       32.223999
 H         4.638000       10.713000       30.698999
 O         9.588000       16.099001       28.040001
 H        10.228000       15.641000       28.785999
 H         8.667000       15.865000       28.487000
 O        14.685000       43.867001        7.682000
 H        13.772000       44.334000        7.586000
 H        15.387000       44.564999        7.342000
 O        31.261000       31.806999        0.147000
 H        30.929001       31.566000        1.116000
 H        30.610001       32.511002       -0.241000
 O        22.242001       11.363000       10.000000
 H        21.816999       12.330000       10.025000
 H        21.988001       10.995000        9.066000
 O        12.984000        9.999000       12.656000
 H        13.451000        9.094000       12.919000
 H        11.979000       10.030000       13.031000
 O        32.798000       27.841999        5.952000
 H        32.523998       28.458000        5.144000
 H        31.900000       27.302999        6.230000
 O        30.823999       22.938999       42.973999
 H        29.768999       23.052000       42.959999
 H        31.011000       22.016001       42.443001
 O        23.396000       25.108000        6.961000
 H        22.764000       24.601000        6.287000
 H        23.382000       26.066999        6.510000
 O        41.838001       17.356001       21.417999
 H        41.268002       16.624001       20.943001
 H        42.050999       17.011999       22.346001
 O         1.052000       13.199000       37.465000
 H         0.466000       13.762000       38.152000
 H         1.318000       12.320000       37.993000
 O         1.305000       37.719002       38.370998
 H         1.158000       37.240002       37.415001
 H         1.413000       38.681999       38.001999
 O        32.047001       17.714001       20.948999
 H        32.036999       18.533001       21.665001
 H        31.944000       16.816999       21.500999
 O        31.077999       42.583000       18.181999
 H        30.191999       42.722000       18.632999
 H        31.006001       43.405998       17.524000
 O        32.084999       21.938999       25.534000
 H        31.176001       21.754000       25.069000
 H        32.657001       22.392000       24.763000
 O        10.822000        7.160000       42.956001
 H         9.869000        7.222000       42.566002
 H        11.274000        6.811000       42.110001
 O        44.862000       13.778000       35.874001
 H        44.872002       14.432000       35.030998
 H        45.862999       13.651000       36.182999
 O        31.143000       44.759998       23.848000
 H        31.941000       44.959000       24.452999
 H        31.495001       43.818001       23.458000
 O        45.800999       33.403000       32.077000
 H        45.691002       32.362999       32.117001
 H        44.962002       33.797001       31.575001
 O         8.035000       26.365000       39.563000
 H         8.855000       26.870001       39.882999
 H         7.319000       26.624001       40.282001
 O        25.202000       42.463001       36.969002
 H        24.962000       43.469002       37.342999
 H        24.903999       41.868999       37.772999
 O         9.550000       12.659000       20.712000
 H         9.775000       12.000000       21.497999
 H         9.246000       13.520000       21.346001
 O        23.242001       21.733000        8.845000
 H        23.870001       22.556000        8.613000
 H        22.818001       21.572001        7.910000
 O        34.257000       45.005001       42.269001
 H        33.848000       44.068001       42.417000
 H        35.256001       44.848999       42.650002
 O        37.478001       39.166000       44.021000
 H        38.043999       38.310001       43.929001
 H        38.272999       39.847000       44.028000
 O        24.573999       21.597000       11.112000
 H        24.938999       20.639000       11.424000
 H        23.931999       21.479000       10.299000
 O        45.272999       10.124000       23.058001
 H        46.083000        9.741000       22.577000
 H        44.702999        9.205000       23.349001
 O        20.565001       39.580002        6.124000
 H        20.888000       38.743000        6.611000
 H        20.934000       39.397999        5.148000
 O        21.681000        8.129000       36.853001
 H        21.657000        7.937000       35.816002
 H        21.117001        7.358000       37.223999
 O        14.936000        9.497000        6.514000
 H        13.967000        9.400000        6.055000
 H        15.675000        9.279000        5.762000
 O         9.787000       43.273998       37.916000
 H         9.169000       43.945999       37.310001
 H        10.743000       43.764999       37.986000
 O         5.764000       38.828999        9.876000
 H         6.633000       38.426998       10.345000
 H         4.853000       38.603001       10.353000
 O        16.893999       21.646000       33.212002
 H        17.087999       21.384001       32.222000
 H        17.374001       22.601000       33.243000
 O        34.165001       32.191002       32.096001
 H        35.036999       31.684999       32.515999
 H        33.279999       31.735001       32.460999
 O        40.855999       27.167000       14.524000
 H        40.853001       26.552000       15.412000
 H        41.411999       26.622000       13.800000
 O        38.320999       18.938000       32.554001
 H        39.366001       18.847000       32.660999
 H        38.172001       19.291000       33.527000
 O         1.875000       18.051001       23.488001
 H         1.334000       18.964001       23.409000
 H         2.496000       18.337999       24.266001
 O        41.972000        8.248000       38.891998
 H        41.062000        8.348000       39.391998
 H        42.237000        7.295000       39.081001
 O        36.237000        6.188000       34.977001
 H        35.726002        7.017000       34.595001
 H        35.657001        5.326000       34.799999
 O        42.832001       16.103001       16.382999
 H        42.175999       15.280000       16.323999
 H        42.259998       16.900000       16.712000
 O         1.531000       43.206001        5.862000
 H         1.530000       42.856998        6.841000
 H         0.693000       42.769001        5.402000
 O         6.291000       19.280001       31.459999
 H         6.740000       19.809999       30.662001
 H         6.877000       19.579000       32.276001
 O        36.410000       14.653000        0.809000
 H        35.351002       14.701000        0.917000
 H        36.838001       14.844000        1.760000
 O        36.116001        8.899000        2.539000
 H        36.054001        9.943000        2.555000
 H        36.321999        8.589000        3.564000
 O        41.806999       24.431000       27.391001
 H        42.292000       25.315001       27.722000
 H        41.424999       23.898001       28.198000
 O        34.087002       13.226000       36.870998
 H        33.198002       12.690000       36.587002
 H        34.570000       13.416000       35.977001
 O        38.745998        6.782000        6.842000
 H        38.678001        5.983000        7.517000
 H        38.637001        6.376000        5.896000
 O        25.792999        5.846000       20.523001
 H        24.910000        5.684000       20.048000
 H        26.184000        6.761000       20.181999
 O        39.492001       38.005001        5.108000
 H        39.731998       38.506001        6.003000
 H        38.602001       38.466999        4.736000
 O        42.814999       18.563999       40.078999
 H        43.644001       19.245001       39.860001
 H        42.245998       18.815001       39.235001
 O        28.159000       13.233000       40.382000
 H        28.627001       12.488000       39.765999
 H        28.841999       13.568000       41.014000
 O        10.999000       19.604000       23.877001
 H        11.222000       19.544001       24.913000
 H        10.052000       19.174999       23.826000
 O         8.739000        1.354000       19.497000
 H         9.519000        1.314000       20.225000
 H         9.176000        1.877000       18.646999
 O        10.823000       43.783001       15.103000
 H        10.274000       44.594002       15.411000
 H        10.388000       42.866001       15.514000
 O        21.424999       14.118000       14.523000
 H        21.882000       14.775000       13.880000
 H        20.377001       14.256000       14.404000
 O         7.601000       39.282001        6.167000
 H         7.906000       38.585999        6.960000
 H         6.629000       38.917000        5.900000
 O        31.802999       24.839001        2.244000
 H        32.818001       24.735001        2.194000
 H        31.614000       25.815001        2.549000
 O        23.399000        6.764000       34.417999
 H        24.433001        6.796000       34.491001
 H        23.065001        7.188000       33.544998
 O        27.070000        2.884000       13.508000
 H        27.778000        2.148000       13.305000
 H        26.121000        2.408000       13.723000
 O        12.097000       24.433001        2.663000
 H        11.841000       25.414000        3.043000
 H        12.464000       24.569000        1.699000
 O        37.423000        3.857000       10.406000
 H        36.762001        4.279000       11.067000
 H        37.952000        3.309000       11.148000
 O        26.827000       33.423000        6.376000
 H        26.973000       34.087002        7.169000
 H        26.298000       32.612000        6.744000
 O        24.445999        2.878000       42.952000
 H        23.833000        2.098000       42.566002
 H        25.115000        2.321000       43.561001
 O        16.841999       41.290001       34.761002
 H        17.879000       41.208000       34.556999
 H        16.546000       42.216999       34.297001
 O        18.778999       17.415001       12.262000
 H        18.739000       17.528000       13.325000
 H        18.552999       16.458000       11.884000
 O        22.806000       35.216999       34.799999
 H        22.613001       34.445999       35.446999
 H        23.266001       34.793999       33.907001
 O        22.216999       19.690001       37.909000
 H        23.013000       19.040001       38.234001
 H        21.343000       19.275999       38.359001
 O        42.259998       25.917999        7.224000
 H        42.063000       25.309000        6.347000
 H        41.272999       25.834999        7.670000
 O        36.714001        4.093000       42.217999
 H        36.869999        4.600000       43.106998
 H        36.912998        4.698000       41.426998
 O        27.952000       31.355000       10.290000
 H        28.327000       31.646999        9.327000
 H        26.941999       31.077999       10.194000
 O        32.584000       10.212000       30.775000
 H        33.355999       10.902000       30.653999
 H        32.577000       10.018000       31.797001
 O        28.799999       22.270000       15.968000
 H        28.148001       21.497999       15.744000
 H        29.763000       21.927999       16.117001
 O        14.681000       35.806000       24.658001
 H        15.124000       36.499001       25.285000
 H        13.764000       36.168999       24.451000
 O        38.557999       25.016001       28.940001
 H        39.226002       24.216000       29.193001
 H        39.018002       25.860001       29.438999
 O        26.504000       12.983000        5.552000
 H        25.672001       12.686000        6.135000
 H        27.301001       12.295000        5.694000
 O        35.869999       30.174999       32.296001
 H        36.568001       29.476000       32.563000
 H        35.991001       29.920000       31.261999
 O        27.148001        3.241000        6.862000
 H        26.304001        2.683000        7.272000
 H        27.708000        2.404000        6.525000
 O        31.273001       32.348000       42.179001
 H        31.400000       31.406000       42.698002
 H        30.584999       32.112000       41.403999
 O        36.888000        8.408000       13.394000
 H        37.377998        7.530000       13.737000
 H        35.845001        8.221000       13.394000
 O         7.301000       38.754002       15.121000
 H         7.027000       39.597000       15.689000
 H         7.749000       39.153000       14.230000
 O        38.632000       43.301998        8.579000
 H        38.665001       43.202999        9.627000
 H        38.125999       42.491001        8.128000
 O        11.671000        4.526000       13.398000
 H        11.593000        3.915000       12.599000
 H        12.667000        4.839000       13.508000
 O        28.281000       32.040001       38.925999
 H        29.198000       31.523001       39.023998
 H        28.451000       33.097000       38.695999
 O        38.083000       29.627001       39.250000
 H        37.872002       28.674999       38.678001
 H        37.116001       30.090000       39.244999
 O         5.601000       37.523998        7.647000
 H         5.893000       38.234001        8.368000
 H         5.167000       37.942001        6.854000
 O         2.875000       32.855999       18.422001
 H         3.300000       33.661999       18.992001
 H         3.616000       32.515999       17.848000
 O        11.300000       17.424000       10.554000
 H        11.850000       16.886000       11.363000
 H        10.369000       17.725000       10.958000
 O        31.669001       34.422001       39.112000
 H        30.827999       34.983002       38.764999
 H        32.526001       34.938000       38.980000
 O         4.643000        7.781000       41.313000
 H         3.592000        7.602000       41.290001
 H         5.139000        6.874000       41.296001
 O        32.550999       42.532001       38.140999
 H        32.532001       43.581001       38.229000
 H        32.671001       42.256001       39.122002
 O        30.469000       24.978001       40.403999
 H        31.131001       24.458000       41.032001
 H        30.256001       25.815001       40.971001
 O        33.229000       39.498001       43.574001
 H        33.674000       39.294998       42.626999
 H        33.673000       38.759998       44.161999
 O        26.709000        5.934000       27.125999
 H        25.854000        6.224000       27.690001
 H        26.268000        5.740000       26.190001
 O        38.828999        3.652000       38.710999
 H        38.292999        4.389000       39.252998
 H        39.160000        4.226000       37.875999
 O        27.188999       36.551998       22.816000
 H        27.670000       36.304001       21.858999
 H        27.858999       37.066002       23.488001
 O        22.271999       30.388000       17.826000
 H        22.850000       29.445999       17.930000
 H        22.809999       30.969999       17.162001
 O        26.695000       19.740000       29.320999
 H        26.441999       18.924999       29.996000
 H        25.844999       19.816000       28.662001
 O        10.595000       20.111000       16.073999
 H        11.406000       20.323000       15.415000
 H        10.234000       21.056999       16.188999
 O        27.599001        3.956000       10.558000
 H        27.756001        4.358000       11.493000
 H        27.007000        4.717000       10.093000
 O        28.351999       28.073000        2.730000
 H        28.098000       28.170000        3.718000
 H        27.462000       27.955000        2.214000
 O        20.278999       15.599000       17.319000
 H        19.441000       16.174999       17.037001
 H        20.847000       15.415000       16.499001
 O         9.894000       22.613001       26.910999
 H        10.368000       21.722000       27.070999
 H         9.552000       22.525000       25.990999
 O        29.694000       37.764999       18.596001
 H        29.326000       37.618000       19.580999
 H        30.549999       37.154999       18.516001
 O         8.492000        8.247000        7.172000
 H         9.317000        7.615000        7.377000
 H         7.894000        7.686000        6.541000
 O        35.401001       44.823002       23.754999
 H        34.923000       44.691002       22.802000
 H        35.252998       45.793999       24.003000
 O        42.383999       16.315001       29.541000
 H        42.789001       16.914000       28.787001
 H        42.801998       15.311000       29.514000
 O        23.584000       12.471000       33.969002
 H        23.096001       11.767000       33.313999
 H        23.268999       12.114000       34.872002
 O        42.706001       41.360001       31.787001
 H        43.088001       42.305000       32.122002
 H        43.577999       40.738998       31.760000
 O        42.900002       11.120000       21.937000
 H        43.014999       10.859000       20.966000
 H        43.853001       10.674000       22.311001
 O        16.323000       11.383000       26.400999
 H        16.313999       10.455000       26.000999
 H        17.334999       11.749000       26.504999
 O        33.526001       30.525999       23.348000
 H        33.000000       29.590000       23.091999
 H        33.944000       30.399000       24.290001
 O         2.615000        1.250000        8.354000
 H         2.531000        1.739000        9.289000
 H         2.587000        0.238000        8.467000
 O         7.290000        4.147000       24.264000
 H         7.472000        3.956000       25.284000
 H         7.666000        5.113000       24.118000
 O        40.764999       23.225000       19.080000
 H        40.549000       22.599001       19.886000
 H        40.673000       24.232000       19.441000
 O         8.372000       31.490999       29.441000
 H         9.401000       31.136000       29.375000
 H         8.359000       31.934999       30.368999
 O        33.365002       19.458000       13.003000
 H        32.507000       19.739000       13.550000
 H        33.681999       20.287001       12.408000
 O        30.697001       37.175999       34.532001
 H        29.846001       37.778999       34.376999
 H        30.667999       36.353001       33.729000
 O         7.477000       20.007000       29.031000
 H         7.709000       21.028999       29.136999
 H         8.349000       19.504000       29.389000
 O        36.022999       19.412001        4.159000
 H        36.209999       20.466000        4.224000
 H        35.118999       19.218000        4.756000
 O         5.387000       36.654999       26.347000
 H         5.668000       37.626999       26.291000
 H         4.501000       36.828999       26.878000
 O        25.101000       35.951000       26.125999
 H        26.028000       36.181999       26.587999
 H        24.559000       36.831001       25.938999
 O         1.837000        3.297000       39.997002
 H         1.711000        4.185000       39.395000
 H         2.123000        3.581000       40.966000
 O        15.816000        6.084000       35.209999
 H        16.429001        6.726000       34.624001
 H        16.375999        5.883000       36.094002
 O        20.555000        1.207000        8.225000
 H        19.531000        1.317000        8.359000
 H        20.653000        0.449000        7.463000
 O        39.290001       37.171001       40.932999
 H        39.691002       37.227001       39.965000
 H        39.478001       38.159000       41.265999
 O        11.748000       42.657001       21.959999
 H        11.054000       41.948002       22.285999
 H        11.159000       43.537998       21.702999
 O        40.706001       10.278000       43.237999
 H        40.787998       10.615000       42.256001
 H        41.556000       10.662000       43.693001
 O        25.684000       27.552999        1.475000
 H        24.895000       28.077000        1.920000
 H        25.370001       27.243000        0.558000
 O        26.750999       17.138000        7.678000
 H        26.891001       16.987000        8.709000
 H        27.113001       16.245001        7.232000
 O        18.563999       37.668999        5.377000
 H        19.006001       37.762001        4.448000
 H        19.055000       38.407001        5.930000
 O        13.179000        9.842000        2.456000
 H        13.875000       10.499000        2.873000
 H        12.516000       10.425000        1.812000
 O        15.980000       45.832001       32.254002
 H        16.546000       44.915001       32.191002
 H        16.490000       46.487000       32.866001
 O        12.004000       35.970001       43.223000
 H        12.086000       34.893002       43.159000
 H        11.186000       36.112999       42.508999
 O        42.769001       33.589001       15.374000
 H        42.785000       34.563000       15.015000
 H        42.863998       33.712002       16.410000
 O         9.845000       10.025000       24.906000
 H         9.666000        9.053000       25.247000
 H        10.462000       10.425000       25.704000
 O        23.219000       23.650999       35.487000
 H        22.230000       23.504999       35.044998
 H        23.645000       22.656000       35.556999
 O        17.348000       38.865002       22.361000
 H        17.083000       38.449001       21.452999
 H        17.222000       39.904999       22.323000
 O        10.796000        1.699000       29.750000
 H        10.851000        0.777000       29.187000
 H        10.651000        1.458000       30.832001
 O        37.886002       32.250000       17.844999
 H        37.306999       31.563999       17.384001
 H        37.198002       33.091999       18.000000
 O        10.134000       27.672001       40.299000
 H        10.574000       26.964001       41.006001
 H        10.272000       28.589001       40.765999
 O        24.295000        3.726000       32.456001
 H        23.969000        2.722000       32.828999
 H        24.936001        4.119000       33.222000
 O        43.243000       37.680000       28.576000
 H        42.945000       37.518002       29.579000
 H        43.606998       36.855999       28.127001
 O        43.433998       14.050000       28.378000
 H        42.992001       13.068000       28.219999
 H        44.247002       14.243000       27.799000
 O        32.181000       28.500999       37.757999
 H        32.646000       28.341000       36.791000
 H        31.635000       27.632999       38.015999
 O        33.944000       32.933998       35.681999
 H        32.884998       33.167000       35.716000
 H        34.369999       33.563999       36.397999
 O        43.831001       32.618000       25.427000
 H        44.604000       31.905001       25.427000
 H        44.095001       33.326000       24.653000
 O        26.968000       42.355999       44.671001
 H        26.732000       43.327999       44.303001
 H        26.975000       42.431999       45.686001
 O        39.549000       34.683998       32.641998
 H        39.039001       33.860001       32.764000
 H        38.980000       35.492001       33.035999
 O         1.918000       31.907000       12.136000
 H         2.296000       31.066999       12.745000
 H         2.446000       31.732000       11.228000
 O        41.448002       38.037998       36.366001
 H        41.969002       38.910999       36.535999
 H        41.925999       37.473000       35.636002
 O        33.976002       29.475000       25.788000
 H        33.945999       29.139999       26.789000
 H        32.979000       29.615000       25.426001
 O        30.822001       20.346001       28.962000
 H        30.704000       21.412001       29.028999
 H        29.931999       20.198999       28.309999
 O        25.966000       11.717000       36.588001
 H        25.788000       12.080000       37.577999
 H        26.326000       12.556000       36.061001
 O        25.653999       17.408001       45.605000
 H        25.319000       17.233000       46.644001
 H        26.679001       17.128000       45.688000
 O        36.319000       10.533000       34.816002
 H        37.077000       10.238000       35.456001
 H        36.741001       10.257000       33.891998
 O        23.093000       34.602001       40.721001
 H        23.415001       33.591000       40.515999
 H        22.760000       34.516998       41.763000
 O        11.343000       27.868999       19.950001
 H        11.203000       27.271000       19.146999
 H        10.831000       27.587999       20.813999
 O        20.736000       18.958000        7.628000
 H        21.660000       18.559000        7.992000
 H        20.068001       18.273001        8.071000
 O        30.867001       18.511999        4.420000
 H        30.105000       18.733999        5.157000
 H        30.516001       18.740000        3.457000
 O         5.208000       36.410000       33.574001
 H         5.272000       36.236000       34.595001
 H         4.406000       35.867001       33.200001
 O        39.040001       18.312000        5.277000
 H        39.683998       17.514999        5.063000
 H        38.387001       18.488001        4.417000
 O        29.938999       19.728001       16.799000
 H        29.797001       18.763000       16.438999
 H        29.002001       19.896999       17.204000
 O        24.752001       21.322001       25.334000
 H        24.097000       22.104000       25.527000
 H        25.646000       21.698000       24.924000
 O         5.343000       42.874001       28.507999
 H         4.955000       41.867001       28.287001
 H         5.740000       42.587002       29.441999
 O         1.585000       18.750999       30.848000
 H         2.491000       19.278999       30.980000
 H         1.605000       17.966999       31.565001
 O        16.747999       27.476000       28.693001
 H        16.354000       28.295000       29.212999
 H        17.409000       27.914000       28.017000
 O        35.583000       18.483999       32.140999
 H        35.669998       18.341999       31.025000
 H        36.575001       18.299999       32.398998
 O        17.677000        8.152000       34.242001
 H        17.465000        8.389000       33.202999
 H        17.886000        9.053000       34.747002
 O        20.618999        1.118000       42.824001
 H        20.916000        1.175000       43.813000
 H        19.954000        1.898000       42.761002
 O        25.846001       24.903000       15.862000
 H        26.804001       25.363001       15.950000
 H        25.847000       24.462999       14.907000
 O         8.322000       34.886002       10.841000
 H         8.536000       34.432999       11.853000
 H         9.196000       35.174000       10.287000
 O        29.445999       43.613998        6.970000
 H        28.733000       43.907001        6.338000
 H        30.416000       43.896999        6.558000
 O        44.098000       18.157000       27.990000
 H        45.040001       17.709999       27.618000
 H        44.432999       18.591000       28.903999
 O        24.152000       26.004999       30.381001
 H        24.646000       26.955000       30.247000
 H        24.341000       25.618000       29.447001
 O        35.389000       30.545000       16.731001
 H        34.393002       30.547001       17.033001
 H        35.855999       29.778999       17.344000
 O        26.236000        5.152000       34.495998
 H        27.222000        4.749000       34.344002
 H        26.305000        6.227000       34.382999
 O        29.208000       22.061001       24.563000
 H        28.153999       22.173000       24.322001
 H        29.568001       22.462000       23.662001
 O        25.344000       28.386999       29.778000
 H        26.083000       28.617001       29.002001
 H        24.639000       29.121000       29.705000
 O         8.476000       36.348999       34.161999
 H         8.188000       35.386002       34.498001
 H         8.161000       36.485001       33.169998
 O        18.591000       15.147000       35.917999
 H        18.261000       16.068001       36.330002
 H        18.245001       14.433000       36.598999
 O        20.871000       31.059999       34.318001
 H        20.337000       31.379000       33.458000
 H        21.836000       31.358999       34.080002
 O        43.391998        3.524000       11.810000
 H        43.689999        3.778000       10.836000
 H        43.872002        2.599000       11.935000
 O        33.391998       28.167000       35.306000
 H        33.870998       29.079000       35.235001
 H        34.076000       27.478001       35.007999
 O        28.749001       17.165001       20.006001
 H        28.472000       17.657000       20.889000
 H        28.695000       17.773001       19.170000
 O        30.273001        8.330000       37.162998
 H        29.851999        7.405000       36.896999
 H        31.153999        8.107000       37.622002
 O        32.397999        5.467000       40.439999
 H        31.332001        5.455000       40.410000
 H        32.750999        4.767000       39.728001
 O        21.080000        5.294000       42.402000
 H        20.395000        5.992000       42.912998
 H        22.014000        5.190000       42.924999
 O        18.844999       31.834000       25.313000
 H        19.653999       32.056000       24.610001
 H        17.847000       32.056000       24.955999
 O        29.407000       35.758999       25.169001
 H        29.038000       34.786999       24.945999
 H        30.106001       35.737999       26.010000
 O         7.132000       24.993999       32.984001
 H         8.106000       25.181999       32.664001
 H         7.197000       25.378000       34.021999
 O        45.012001       19.000000       30.231001
 H        46.009998       18.941000       30.563999
 H        44.540001       18.386000       30.990999
 O        13.103000        3.903000       30.153999
 H        12.567000        4.770000       30.504000
 H        12.336000        3.206000       30.266001
 O        22.327999       13.037000       45.849998
 H        23.124001       13.492000       45.264999
 H        22.796000       12.592000       46.683998
 O        35.417000       16.881001       38.945000
 H        34.506001       16.427000       38.521999
 H        35.499001       16.410000       39.859001
 O        16.975000        8.150000        4.826000
 H        16.989000        7.365000        4.146000
 H        16.844000        9.035000        4.189000
 O        16.996000       19.129000       17.722000
 H        17.549000       19.868999       18.191000
 H        15.980000       19.521999       17.827999
 O        34.873001       38.409000       22.580999
 H        34.583000       39.375999       22.973000
 H        35.666000       38.068001       23.226000
 O        23.688999       31.326000       15.801000
 H        24.746000       31.271000       16.174999
 H        23.707001       31.961000       15.010000
 O         1.784000       16.768999       32.660000
 H         2.675000       16.516001       32.078999
 H         1.048000       16.056999       32.307999
 O         3.300000        0.570000        1.810000
 H         3.553000        0.022000        2.647000
 H         3.860000        0.107000        1.043000
 O        27.035000        5.642000       31.483000
 H        27.261999        5.025000       32.313000
 H        27.355000        5.148000       30.617001
 O        26.535000       40.918999       27.271999
 H        25.552999       41.294998       27.306999
 H        26.577999       40.605999       26.283001
 O        28.662001       27.690001       36.959999
 H        29.226999       27.752001       36.091999
 H        29.281000       27.391001       37.749001
 O         0.458000        0.708000       27.985001
 H        -0.230000        0.899000       28.707001
 H         0.628000        1.681000       27.569000
 O        13.668000       43.863998       18.524000
 H        14.122000       42.914001       18.725000
 H        14.250000       44.410999       19.188999
 O        19.941999       26.816000       21.271999
 H        18.954000       26.945999       21.395000
 H        20.127001       26.804001       20.240000
 O        32.264000       23.924999       30.320999
 H        31.316999       23.503000       29.983999
 H        32.363998       24.914000       30.042999
 O        16.863001       33.863998        3.509000
 H        17.424000       33.150002        4.142000
 H        16.938000       33.410999        2.553000
 O        23.584999       28.254000       40.183998
 H        23.101000       28.973000       40.790001
 H        23.113001       27.340000       40.146000
 O         6.597000       16.989000        4.547000
 H         6.481000       16.915001        5.631000
 H         5.609000       16.681999        4.196000
 O         9.875000       30.948999       33.125999
 H        10.484000       30.612000       32.372002
 H        10.459000       30.864000       33.943001
 O        45.104000       28.049000       14.391000
 H        45.432999       27.211000       13.838000
 H        44.582001       28.667000       13.745000
 O        11.172000       31.011999       28.937000
 H        11.077000       32.053001       28.893000
 H        11.741000       31.077999       29.808001
 O        36.362000        8.174000       24.934999
 H        37.256001        7.613000       25.156000
 H        35.544998        7.532000       25.146999
 O         4.657000       11.447000       29.236000
 H         5.446000       10.980000       28.698000
 H         4.321000       12.314000       28.691999
 O        39.808998       28.757999       18.417000
 H        39.855000       29.356001       19.282000
 H        40.431999       29.274000       17.677999
 O        34.368000        7.230000       27.895000
 H        34.448002        6.602000       27.072001
 H        35.207001        7.237000       28.488001
 O        24.632000       42.360001       15.093000
 H        25.577999       42.793999       15.262000
 H        23.854000       43.104000       15.081000
 O        38.198002       39.609001       30.179001
 H        37.373001       40.092999       30.538000
 H        38.833000       39.433998       31.003000
 O        33.866001       40.203999       19.825001
 H        34.895000       40.255001       20.056000
 H        33.403999       39.452999       20.451000
 O        45.341000       35.051998       16.598000
 H        46.110001       35.796001       16.625000
 H        44.778000       35.122002       15.750000
 O        35.353001       36.521000       30.899000
 H        35.613998       37.118999       31.688000
 H        34.457001       36.053001       31.256001
 O        21.964001       22.356001        6.561000
 H        20.914000       22.240999        6.643000
 H        22.308001       22.106001        5.581000
 O        43.957001       35.898998       14.234000
 H        43.417000       36.757000       14.521000
 H        43.359001       35.341000       13.566000
 O        18.030001       13.300000       30.896000
 H        18.968000       13.759000       30.979000
 H        17.341000       13.916000       30.400999
 O        22.096001       23.063999       24.878000
 H        21.099001       22.664000       24.889000
 H        22.309999       23.051001       23.823000
 O        19.492001       22.105000       25.195999
 H        18.837999       22.951000       25.139000
 H        19.167000       21.594000       26.070999
 O        36.042000       21.958000       11.749000
 H        36.598000       22.573000       12.386000
 H        36.771000       21.284000       11.493000
 O        34.372002        2.511000       38.640999
 H        35.249001        2.509000       39.175999
 H        33.801998        1.815000       39.133999
 O        40.188999       34.077999       38.407001
 H        40.451000       34.966000       38.009998
 H        41.219002       33.693001       38.699001
 O         4.811000       32.931000        6.870000
 H         4.127000       32.504002        6.175000
 H         4.417000       33.869999        7.109000
 O        24.386999       12.396000       25.177000
 H        23.639000       11.891000       25.730000
 H        25.055000       12.709000       25.989000
 O         7.318000        3.651000       27.212000
 H         6.536000        2.996000       26.989000
 H         7.886000        3.155000       27.945000
 O        36.389000       37.990002        0.886000
 H        37.430000       38.138000        0.747000
 H        36.040001       38.921001        1.339000
 O         2.980000       43.756001       29.478001
 H         3.892000       43.401001       29.066999
 H         3.142000       44.771999       29.629999
 O        44.328999       34.550999       23.311001
 H        43.563000       35.074001       23.820999
 H        43.771000       34.085999       22.520000
 O        40.615002       15.415000       44.320000
 H        39.853001       15.947000       44.743999
 H        40.305000       15.294000       43.366001
 O        24.867001       44.004002        3.394000
 H        25.229000       44.520000        4.244000
 H        24.002001       44.469002        3.142000
 O        18.958000        9.135000       29.983999
 H        19.087999       10.117000       29.660999
 H        18.540001        9.186000       30.921000
 O        31.252001       22.621000       19.052999
 H        31.516001       21.681999       18.670000
 H        32.158001       23.136999       19.275000
 O        -0.187000        1.795000       40.104000
 H         0.631000        2.442000       39.808998
 H         0.113000        0.839000       39.957001
 O        45.507000       37.866001       31.179001
 H        45.398998       38.888000       31.330000
 H        45.995998       37.687000       30.273001
 O        17.033001        1.220000       25.158001
 H        17.830999        1.564000       25.702999
 H        17.462000        1.060000       24.236000
 O        33.110001       17.417000        7.445000
 H        32.499001       17.830000        8.218000
 H        33.090000       18.215000        6.698000
 O        45.057999        6.977000       17.046000
 H        45.909000        7.506000       16.698999
 H        44.201000        7.576000       17.254000
 O         5.059000       28.667000       23.009001
 H         5.454000       27.790001       22.559999
 H         4.725000       29.378000       22.292000
 O        14.001000       28.209000        6.735000
 H        14.387000       27.711000        5.886000
 H        13.037000       28.594999        6.438000
 O         5.433000       32.601002       24.709999
 H         4.372000       32.681999       24.809999
 H         5.590000       31.576000       24.934000
 O         6.928000       41.180000       39.199001
 H         6.608000       41.826000       38.423000
 H         7.639000       41.688999       39.889999
 O         9.514000       10.323000       32.101002
 H         8.952000       10.137000       31.228001
 H         8.907000       10.099000       32.959999
 O        25.902000       41.459999        5.668000
 H        25.535000       40.490002        5.762000
 H        26.170000       41.570000        4.682000
 O         6.936000       15.521000       11.763000
 H         6.548000       16.417000       12.161000
 H         6.821000       14.863000       12.591000
 O        24.591999       30.011000       26.386000
 H        25.544001       30.108999       26.872999
 H        24.600000       29.110001       25.837000
 O        35.952999       25.624001       40.714001
 H        35.821999       24.750000       40.124001
 H        35.445000       26.466999       40.206001
 O        19.709999       21.422001       15.458000
 H        19.778000       20.903000       14.533000
 H        19.957001       20.690001       16.268999
 O        40.622002       18.073000       13.850000
 H        39.830002       18.761999       13.840000
 H        40.955002       18.020000       14.853000
 O        14.958000       27.032000       16.736000
 H        15.889000       27.566999       16.688000
 H        14.252000       27.666000       16.288000
 O         1.084000       31.910000        3.542000
 H         0.676000       30.996000        4.052000
 H         0.335000       32.237000        2.973000
 O        39.019001       43.634998       38.910999
 H        38.183998       43.508999       39.543999
 H        38.779999       43.062000       38.002998
 O        25.563999        4.567000        0.900000
 H        24.627001        4.053000        1.093000
 H        25.403000        5.534000        0.447000
 O        27.709999        3.714000       40.978001
 H        27.152000        3.123000       40.369999
 H        27.004000        4.463000       41.168999
 O        24.754000       37.575001       29.506001
 H        24.184000       37.424000       30.379999
 H        24.350000       38.224998       28.768000
 O        38.320999       30.407000        4.039000
 H        38.696999       29.627001        3.386000
 H        38.636002       30.047001        4.956000
 O        45.306000        3.027000        9.690000
 H        45.382000        4.001000       10.045000
 H        45.487000        2.451000       10.562000
 O        44.738998       37.667000        0.765000
 H        45.058998       37.523998        1.763000
 H        45.096001       36.817001        0.280000
 O         2.024000       34.210999       44.377998
 H         2.140000       34.952000       43.625999
 H         2.609000       34.535999       45.155998
 O        20.605000       42.566002       29.711000
 H        21.632000       42.824001       29.981001
 H        20.415001       41.528000       29.742001
 O        38.992001        4.548000       33.904999
 H        39.317001        4.471000       34.944000
 H        38.037998        5.030000       33.933998
 O         9.382000       17.153000        0.384000
 H         8.620000       17.361000        1.053000
 H        10.228000       17.416000        0.895000
 O        29.410000       19.183001       24.697001
 H        29.038000       18.861000       25.606001
 H        29.233999       20.249001       24.618000
 O        12.001000       40.133999        8.662000
 H        12.851000       40.622002        9.074000
 H        11.371000       40.750999        8.106000
 O        13.853000       19.250000        0.818000
 H        12.870000       18.950001        0.751000
 H        14.433000       18.337000        0.772000
 O        20.725000       25.099001       13.466000
 H        20.167000       25.482000       12.632000
 H        20.075001       25.063999       14.231000
 O        10.967000       43.066002        2.315000
 H        10.493000       42.876999        1.397000
 H        10.364000       43.813000        2.675000
 O        10.575000       26.804001       36.937000
 H        10.585000       27.381001       37.835999
 H        11.584000       26.796000       36.676998
 O         5.845000        5.237000       21.693001
 H         6.839000        5.434000       21.877001
 H         5.839000        4.246000       21.295000
 O        26.726000       10.565000       42.248001
 H        26.947001       11.074000       43.160999
 H        27.677000       10.411000       41.794998
 O        28.445999       43.396000       26.986000
 H        29.290001       43.158001       26.389999
 H        27.653000       42.765999       26.709000
 O         7.031000       25.437000       15.593000
 H         6.917000       26.202000       16.280001
 H         6.869000       24.627001       16.162001
 O        21.427999       18.613001       11.277000
 H        21.980000       18.474001       10.381000
 H        20.643000       17.903000       11.367000
 O        18.118999       24.341000       24.083000
 H        17.054001       24.365000       24.061001
 H        18.275999       25.268000       24.525000
 O        12.506000       20.537001       41.418999
 H        12.661000       19.538000       41.089001
 H        12.350000       20.356001       42.432999
 O        11.325000        7.317000       21.132000
 H        11.655000        7.088000       20.204000
 H        11.924000        6.845000       21.855000
 O        22.879999        1.990000       38.669998
 H        22.426001        1.200000       38.179001
 H        23.649000        2.508000       38.198002
 O         6.242000       38.326000        2.363000
 H         6.064000       39.372002        2.398000
 H         5.620000       37.865002        1.608000
 O        41.369999       34.735001        1.552000
 H        40.534000       35.015999        0.881000
 H        42.289001       34.702999        0.965000
 O        38.452999       30.089001       12.013000
 H        37.473000       29.888000       11.843000
 H        38.612999       29.934000       13.049000
 O        17.327999       32.553001       21.278999
 H        16.646999       33.231998       21.701000
 H        17.972000       33.212002       20.709000
 O        28.625999       20.065001       27.450001
 H        27.907000       19.673000       28.160999
 H        28.209999       20.988001       27.073000
 O        17.105000       21.944000       30.252001
 H        18.073999       22.091000       29.815001
 H        17.075001       20.885000       30.215000
 O        31.087999       39.810001       17.125999
 H        31.153000       40.729000       17.573000
 H        30.580000       39.074001       17.659000
 O        13.606000       23.125000       15.341000
 H        14.139000       23.698999       14.556000
 H        14.276000       22.496000       15.940000
 O         9.663000       26.365999       15.022000
 H        10.095000       25.714001       14.316000
 H         8.690000       26.132000       15.136000
 O        14.747000       27.625999       33.782001
 H        14.465000       26.893000       33.104000
 H        15.809000       27.643999       33.945999
 O        41.747002       30.874001       25.242001
 H        42.605999       31.483000       25.441999
 H        42.166000       29.896000       25.562000
 O        28.198999       21.309000       31.159000
 H        27.584000       20.889999       30.395000
 H        27.591000       22.094000       31.540001
 O         3.900000       12.702000        0.588000
 H         4.151000       12.599000        1.616000
 H         2.911000       12.385000        0.353000
 O        34.365002        4.135000       27.757999
 H        34.384998        3.928000       28.777000
 H        33.330002        4.326000       27.500999
 O        33.654999       44.903000       17.868000
 H        34.633999       44.987000       18.339001
 H        33.245998       43.917000       17.969999
 O        22.573000       38.895000        4.123000
 H        22.507999       37.956001        3.677000
 H        22.434999       39.689999        3.415000
 O         0.127000       45.301998       38.867001
 H        -0.251000       44.487999       39.381001
 H         0.824000       45.028000       38.165001
 O        22.520000       30.129000       12.256000
 H        22.719000       29.158001       12.679000
 H        23.532000       30.566000       12.228000
 O         2.238000       41.588001       33.965000
 H         2.118000       42.358002       34.639999
 H         2.954000       41.973000       33.278999
 O        31.149000       41.186001        3.973000
 H        31.681999       41.874001        4.540000
 H        31.490000       40.201000        4.125000
 O         5.948000       32.953999       22.077000
 H         5.800000       32.846001       23.091000
 H         6.290000       33.966000       21.879999
 O        15.923000       33.597000       15.099000
 H        15.389000       34.124001       15.788000
 H        16.283001       32.794998       15.614000
 O        26.941000        8.628000       29.329000
 H        26.480000        8.538000       28.445999
 H        26.357000        8.198000       30.086000
 O        31.837999       18.898001       23.465000
 H        32.536999       19.128000       24.240999
 H        30.965000       18.833000       24.072001
 O         9.226000       33.070999       43.978001
 H         9.269000       33.838001       44.778999
 H         8.858000       32.215000       44.536999
 O        46.165001       29.035999       38.553001
 H        45.384998       28.924999       37.862000
 H        45.578999       28.862000       39.388000
 O         7.187000        0.979000       31.106001
 H         7.478000       -0.068000       30.975000
 H         6.550000        0.981000       31.951000
 O        16.198000       24.237000       27.635000
 H        17.052000       24.774000       27.399000
 H        15.385000       24.917000       27.379000
 O        23.014000       26.424000        2.588000
 H        22.389999       26.966999        1.925000
 H        23.221001       25.493999        2.180000
 O        20.007000       37.962002       40.122002
 H        20.900000       37.501999       39.738998
 H        19.573000       38.717999       39.560001
 O         8.460000       16.473000       25.569000
 H         9.076000       15.847000       24.924999
 H         8.932000       16.434000       26.570999
 O         5.616000       16.346001       25.360001
 H         6.694000       16.333000       25.266001
 H         5.427000       16.559000       26.388000
 O        12.033000       26.020000       27.601999
 H        11.740000       26.978001       27.941999
 H        11.470000       25.305000       28.150999
 O        12.311000        3.080000       33.526001
 H        13.349000        3.247000       33.522999
 H        12.298000        2.061000       33.539001
 O        26.027000       40.875999       12.453000
 H        25.874001       40.778000       11.400000
 H        25.093000       40.810001       12.901000
 O        23.777000       31.832001       36.622002
 H        22.791000       32.203999       36.914001
 H        23.674999       30.823999       37.022999
 O        28.166000       30.513000       36.759998
 H        28.329000       29.506001       36.993999
 H        28.007999       31.101000       37.588001
 O        24.551001       21.007000       35.037998
 H        24.584000       20.063999       35.441002
 H        24.662001       20.764000       34.056999
 O        32.505001        9.071000       33.118999
 H        33.244999        8.667000       33.778000
 H        31.775999        8.297000       33.035999
 O        12.310000        8.980000       27.594999
 H        12.676000        8.848000       28.544001
 H        11.681000        8.146000       27.599001
 O        11.175000       17.424999       35.167000
 H        10.513000       17.730000       35.950001
 H        10.589000       17.131001       34.356998
 O        27.972000       31.011000       25.709999
 H        27.253000       30.951000       24.910999
 H        28.688000       30.278999       25.511000
 O        38.847000       37.442001       33.598999
 H        38.008999       37.764999       33.050999
 H        39.764999       37.780998       33.158001
 O        22.441999       11.033000       26.714001
 H        21.909000       10.301000       27.198999
 H        22.254999       11.887000       27.330999
 O         7.918000        5.997000       42.952999
 H         7.941000        6.538000       43.851002
 H         8.321000        5.070000       43.176998
 O        12.394000        7.182000       37.209000
 H        12.557000        7.155000       36.194000
 H        11.444000        6.734000       37.382000
 O        16.532000       19.423000       21.639999
 H        16.798000       19.412001       22.656000
 H        17.406000       19.761000       21.108999
 O        10.221000       43.377998       29.129000
 H        10.677000       42.964001       30.007999
 H        10.798000       44.216999       28.712999
 O        21.429001        1.887000       31.452999
 H        20.594999        1.711000       30.747000
 H        22.313000        2.017000       30.889999
 O        10.854000       39.662998        2.867000
 H        11.108000       40.252998        2.012000
 H        10.217000       38.973999        2.472000
 O        30.177999        6.913000       20.711000
 H        29.398001        6.511000       21.298000
 H        30.573999        7.577000       21.430000
 O        45.046001       29.753000       18.966000
 H        44.757999       29.249001       19.917000
 H        45.911999       29.231001       18.663000
 O        36.081001       27.063999        3.620000
 H        35.957001       27.261999        4.638000
 H        35.424999       26.259001        3.422000
 O        30.877001       35.785999       27.389000
 H        31.635000       36.543999       27.621000
 H        30.787001       35.213001       28.288000
 O        31.462999       43.611000       10.429000
 H        30.680000       42.953999       10.138000
 H        31.724001       43.359001       11.404000
 O        13.037000       38.535000       43.648998
 H        12.325000       37.848999       43.344002
 H        13.002000       39.358002       43.021000
 O        35.395000       27.011000        6.343000
 H        35.658001       27.375000        7.312000
 H        34.402000       27.374001        6.229000
 O         5.555000       23.844999       31.128000
 H         4.889000       23.516001       31.857000
 H         6.116000       24.521000       31.818001
 O        40.216000       39.591999       17.677000
 H        39.917000       38.605000       17.999001
 H        39.379002       39.840000       17.065001
 O        33.554001       10.450000       18.306999
 H        34.585999       10.585000       18.427999
 H        33.206001       11.392000       18.003000
 O        22.718000       36.091000        2.885000
 H        21.733999       35.834000        2.630000
 H        23.024000       35.384998        3.568000
 O        40.824001       24.718000       16.301001
 H        40.623001       23.687000       16.181000
 H        41.847000       24.900000       15.979000
 O        13.510000       17.018000       12.429000
 H        13.401000       18.098000       12.378000
 H        14.313000       16.886999       13.087000
 O        23.843000       16.568001       24.101000
 H        23.973000       15.682000       23.532000
 H        24.155001       17.471001       23.671000
 O        39.332001       31.523001       37.575001
 H        39.526001       32.556000       37.807999
 H        38.737999       31.066000       38.367001
 O        25.882999        8.392000       10.689000
 H        25.438999        9.335000       10.442000
 H        26.507999        8.517000       11.531000
 O        23.844000       34.551998       24.188999
 H        24.539000       34.924999       24.893000
 H        22.898001       34.819000       24.478001
 O        44.217999       19.780001       12.229000
 H        43.210999       20.076000       12.320000
 H        44.506001       19.284000       13.154000
 O        38.925999       37.404999       36.330002
 H        39.930000       37.576000       36.458000
 H        38.862999       37.581001       35.331001
 O        23.420000       14.859000        4.951000
 H        24.024000       14.200000        5.429000
 H        23.159000       15.722000        5.452000
 O        16.958000        2.723000       14.282000
 H        16.750000        2.764000       13.222000
 H        17.416000        3.661000       14.529000
 O        35.284000       42.423000       33.702000
 H        35.507000       43.340000       34.143002
 H        34.297001       42.193001       33.955002
 O        34.770000       19.594999       20.719000
 H        35.502998       19.037001       20.143999
 H        33.896999       19.323000       20.256001
 O        43.558998        1.015000       18.458000
 H        44.382999        0.545000       18.912001
 H        43.978001        1.393000       17.525999
 O        40.478001       26.313999       25.912001
 H        39.442001       26.537001       26.153999
 H        40.616001       25.400999       26.403000
 O         8.829000       45.376999       36.724998
 H         8.338000       45.820999       35.879002
 H         8.070000       45.237000       37.450001
 O        25.465000        0.617000       27.504999
 H        25.895000        0.687000       28.469999
 H        26.288000        0.611000       26.865999
 O        27.337999        8.516000       13.097000
 H        27.023001        7.571000       13.515000
 H        28.337999        8.214000       12.694000
 O        22.170000        5.671000       26.372000
 H        22.040001        6.042000       25.412001
 H        23.129999        5.814000       26.671000
 O        19.893000       18.615999       38.662998
 H        20.112000       17.577999       38.403000
 H        18.919001       18.806000       38.457001
 O         5.604000        2.251000       23.237000
 H         6.038000        2.900000       23.896999
 H         4.602000        2.381000       23.625999
 O        29.393000       42.452000        0.787000
 H        29.358000       41.491001        1.153000
 H        30.312000       42.890999        1.012000
 O        22.834999       30.024000       42.445999
 H        23.202999       30.021999       43.467999
 H        21.841999       29.986000       42.584000
 O         2.373000       22.823000       29.466999
 H         2.502000       23.448000       30.257999
 H         1.327000       22.708000       29.372000
 O        17.173000       14.140000       38.158001
 H        16.253000       14.158000       37.633999
 H        17.222000       15.039000       38.798000
 O        22.193001       44.605999       20.136000
 H        21.881001       45.101002       19.229000
 H        21.694000       43.667000       20.032000
 O        23.643000       29.090000       37.620998
 H        23.798000       28.851000       38.613998
 H        22.580000       28.972000       37.543999
 O        36.676998       32.922001        5.188000
 H        36.925999       32.301998        4.382000
 H        37.317001       33.775002        5.062000
 O        34.549999       39.403000       38.157001
 H        34.424000       39.643002       39.209999
 H        34.285000       38.367001       38.214001
 O        20.586000       16.530001       44.234001
 H        21.649000       16.510000       44.479000
 H        20.233999       15.723000       44.750000
 O        29.674999       39.681000       29.993000
 H        29.990000       40.612000       29.606001
 H        28.650000       39.747002       30.103001
 O        28.985001       28.660000       39.910000
 H        29.148001       27.900000       40.679001
 H        27.941999       28.704000       39.823002
 O        44.662998       27.795000       21.233999
 H        43.824001       28.098000       21.841999
 H        44.422001       26.799000       20.934999
 O        23.787001        1.866000       19.009001
 H        24.580000        1.430000       19.568001
 H        23.322001        1.046000       18.562000
 O        23.930000       43.972000        0.163000
 H        24.142000       44.971001        0.258000
 H        24.849001       43.596001        0.591000
 O        20.476000       10.276000       22.274000
 H        21.216000        9.747000       22.862000
 H        19.660999       10.483000       22.884001
 O        15.334000       15.565000       30.275000
 H        15.755000       15.866000       29.391001
 H        14.300000       15.574000       30.268000
 O         6.885000       35.924000       31.562000
 H         6.745000       34.967999       31.122000
 H         6.324000       35.808998       32.493999
 O        15.580000       24.898001        7.182000
 H        15.778000       24.010000        6.641000
 H        14.689000       25.332001        6.790000
 O        23.718000       25.288000       17.847000
 H        22.823000       25.049000       17.368999
 H        24.479000       25.299000       17.094000
 O         2.000000       24.718000        7.254000
 H         2.512000       23.978001        7.826000
 H         0.996000       24.504000        7.433000
 O         1.095000       24.218000       19.165001
 H         1.371000       23.214001       19.296000
 H         0.048000       24.275999       18.972000
 O        37.823002        4.659000       30.868999
 H        37.820000        4.452000       29.855000
 H        37.368000        3.800000       31.294001
 O         0.517000       24.850000       35.293999
 H         0.340000       24.981001       34.251999
 H        -0.251000       24.287001       35.611000
 O        24.521000       42.349998       18.988001
 H        23.936001       41.800999       18.339001
 H        24.302999       43.348999       18.757999
 O        13.034000       44.361000       36.939999
 H        12.744000       45.140999       37.606998
 H        12.172000       44.150002       36.306999
 O        14.179000        0.170000        2.602000
 H        14.034000        0.775000        1.793000
 H        13.229000       -0.059000        3.024000
 O         6.747000       42.005001        5.448000
 H         7.481000       41.344002        5.745000
 H         5.838000       41.499001        5.212000
 O         1.759000       26.490999       29.830999
 H         2.429000       26.422001       29.066000
 H         2.138000       25.898001       30.587000
 O        10.590000       13.924000       17.698999
 H        10.822000       14.833000       17.267000
 H        11.011000       14.008000       18.657000
 O        23.658001       25.856001       37.186001
 H        22.945999       26.486000       36.730000
 H        23.334000       24.848000       36.959000
 O         5.323000        3.436000        5.529000
 H         5.549000        2.861000        4.610000
 H         4.453000        4.057000        5.406000
 O        24.457001       19.061001       19.172001
 H        24.889999       18.461000       19.954000
 H        24.698000       18.691999       18.195000
 O        34.403999       43.541000       12.848000
 H        34.400002       44.150002       13.693000
 H        35.091000       43.987000       12.225000
 O        29.167000       10.257000       40.846001
 H        28.570000       10.056000       40.022999
 H        29.815001        9.447000       41.030998
 O        10.284000        9.125000       10.686000
 H        10.387000        9.375000       11.702000
 H        11.281000        8.703000       10.408000
 O        24.143999       13.615000       30.284000
 H        23.659000       12.630000       30.200001
 H        23.999001       13.967000       31.267000
 O         1.411000       11.602000       45.653000
 H         0.584000       10.919000       45.562000
 H         0.972000       12.560000       45.356998
 O        42.994999       33.726002       35.542999
 H        42.819000       32.834000       35.020000
 H        42.646000       33.438999       36.491001
 O        23.573000       31.937000       40.412998
 H        23.320000       31.186001       41.105000
 H        24.306000       31.500999       39.737000
 O         5.589000       14.053000        5.324000
 H         4.754000       14.659000        5.523000
 H         5.301000       13.422000        4.499000
 O        11.301000       20.951000       13.292000
 H        10.431000       20.912001       12.667000
 H        11.690000       21.875000       12.999000
 O        20.287001       45.311001       39.348999
 H        19.277000       45.008999       39.073002
 H        20.122000       45.247002       40.403999
 O         9.087000       42.153000       40.426998
 H         9.251000       42.462002       39.408001
 H         9.724000       42.733002       41.069000
 O        32.425999        5.783000       34.595001
 H        31.806000        6.518000       34.905998
 H        32.889999        5.400000       35.439999
 O        11.382000       33.936001        4.275000
 H        10.771000       34.762001        4.405000
 H        12.219000       34.200001        3.796000
 O         7.942000       38.590000       38.395000
 H         7.925000       39.616001       38.662998
 H         6.918000       38.251999       38.192001
 O        24.708000       22.226000       13.574000
 H        24.340000       23.197001       13.679000
 H        24.624001       22.014000       12.580000
 O        24.683001        6.885000       45.615002
 H        24.122999        7.396000       46.321999
 H        24.856001        7.603000       44.868000
 O        13.378000       33.564999       39.804001
 H        14.058000       33.985001       40.502998
 H        13.941000       33.453999       38.910000
 O        36.410000       19.879000       43.570999
 H        35.827999       20.665001       43.174000
 H        36.800999       19.391001       42.717999
 O        34.702000       22.323999        5.891000
 H        35.707001       22.489000        5.518000
 H        34.652000       21.514000        6.518000
 O        18.903000        5.146000       18.218000
 H        18.677999        5.837000       17.440001
 H        17.988001        4.711000       18.430000
 O        25.844999       15.259000       13.146000
 H        25.233000       14.603000       12.620000
 H        26.372000       14.674000       13.870000
 O        16.608999       16.277000       27.966000
 H        16.419001       17.275999       28.032000
 H        16.973000       16.070999       27.020000
 O        45.116001       34.875999        3.682000
 H        44.887001       35.903999        3.405000
 H        46.047001       34.979000        4.165000
 O         6.847000       28.429001        8.432000
 H         6.638000       28.040001        7.482000
 H         6.513000       29.430000        8.311000
 O        21.816000       22.250000       37.694000
 H        22.650000       22.586000       38.306999
 H        22.066999       21.277000       37.486000
 O        37.509998       14.126000       18.207001
 H        36.541000       13.960000       17.804001
 H        38.063999       14.327000       17.330999
 O        26.780001        8.779000        2.392000
 H        26.736000        9.761000        1.938000
 H        27.415001        8.273000        1.688000
 O        42.790001       33.273998       38.272999
 H        43.030998       34.224998       38.773998
 H        43.734001       32.876999       38.048000
 O         3.290000       12.908000       32.236000
 H         3.708000       12.906000       33.171001
 H         3.355000       11.842000       32.088001
 O         8.543000       25.209000       43.953999
 H         8.232000       25.530001       44.910000
 H         9.485000       25.648001       43.798000
 O        35.410999       30.622999       35.681999
 H        34.866001       31.489000       35.502998
 H        36.243999       30.723000       35.064999
 O         5.591000       15.417000       39.917999
 H         6.267000       16.242001       39.831001
 H         5.567000       15.132000       40.952000
 O        42.313000       26.072001       12.506000
 H        43.268002       26.179001       12.128000
 H        42.009998       25.309999       11.838000
 O        15.041000       41.827999       42.962002
 H        16.042000       41.712002       43.042999
 H        14.907000       42.562000       43.727001
 O        30.166000       16.792999       27.327000
 H        29.282000       17.077000       26.903000
 H        30.933001       17.197001       26.815001
 O        25.414000       30.386000        9.906000
 H        24.999001       31.032000        9.156000
 H        25.025000       29.511999        9.605000
 O        30.795000       26.200001       14.657000
 H        30.664000       26.840000       13.798000
 H        31.375000       25.480000       14.265000
 O        22.690001       12.373000       16.049000
 H        22.150999       13.058000       15.419000
 H        22.281000       12.531000       16.975000
 O        19.813999        5.152000       31.083000
 H        20.347000        4.785000       31.916000
 H        18.863001        5.237000       31.520000
 O        21.798000       44.458000       24.535000
 H        22.209999       44.810001       23.612000
 H        22.549999       43.798000       24.867001
 O         8.502000       18.486000       23.518000
 H         8.718000       17.722000       24.278000
 H         7.587000       18.858999       23.823999
 O        31.900999       45.882999       13.533000
 H        32.832001       46.076000       13.997000
 H        31.712999       44.851002       13.830000
 O        13.047000       21.725000       29.025000
 H        13.708000       22.298000       29.646000
 H        13.505000       21.547001       28.115999
 O         6.468000       13.425000       36.485001
 H         6.993000       12.883000       37.265999
 H         5.659000       13.708000       37.066002
 O        15.240000       30.405001        3.887000
 H        14.686000       30.809999        3.065000
 H        15.138000       29.402000        3.830000
 O        33.116001       29.094000       31.452000
 H        33.979000       29.219000       32.053001
 H        32.341000       29.709999       31.906000
 O        30.233000       27.322001        6.132000
 H        29.181000       27.302000        6.283000
 H        30.393000       26.495001        5.488000
 O        15.081000        7.914000       29.725000
 H        14.998000        7.349000       28.851999
 H        14.129000        8.130000       30.184999
 O        12.190000       15.538000        0.598000
 H        12.103000       15.213000       -0.449000
 H        11.385000       15.053000        1.031000
 O        20.533001       34.668999       28.014000
 H        21.318001       34.000000       28.295000
 H        19.702000       34.592999       28.648001
 O        18.216000       10.380000       18.125999
 H        17.919001       11.341000       17.888000
 H        18.198000        9.860000       17.224001
 O        34.312000       21.618000       43.039001
 H        34.835999       22.517000       42.930000
 H        34.339001       21.410000       44.087002
 O        17.475000       10.594000       35.616001
 H        17.958000       11.310000       36.191002
 H        16.562000       10.368000       36.132000
 O        11.024000        1.657000       24.587000
 H        10.434000        2.272000       23.993999
 H        10.723000        0.639000       24.691000
 O        39.214001        0.188000       42.546001
 H        38.721001        0.777000       43.205002
 H        39.828999        0.826000       41.984001
 O         0.194000       32.099998       22.716000
 H         0.693000       31.785999       21.875000
 H        -0.060000       33.094002       22.410000
 O        45.127998       42.437000       28.487000
 H        45.089001       41.493000       27.909000
 H        45.737999       43.147999       27.938000
 O        30.899000       28.507000        8.879000
 H        31.780001       29.048000        8.733000
 H        31.059999       27.518000        8.554000
 O        15.806000       13.301000        9.747000
 H        15.326000       12.933000       10.646000
 H        15.173000       14.095000        9.591000
 O        23.650000       36.939999       36.830002
 H        24.474001       36.597000       37.437000
 H        23.607000       36.403000       35.959000
 O        33.770000       24.372000       16.454000
 H        33.387001       25.326000       16.617001
 H        33.646000       23.844999       17.371000
 O        22.666000       44.146999       14.729000
 H        22.544001       43.867001       13.700000
 H        21.868000       43.693001       15.159000
 O        32.585999       42.092999       40.686001
 H        31.631001       41.702999       40.948002
 H        33.335999       41.667999       41.262001
 O        31.431999       40.099998       23.974001
 H        32.101002       39.327000       24.423000
 H        30.443001       39.689999       24.042000
 O        40.251999       32.319000        2.231000
 H        40.363998       32.348000        3.258000
 H        40.411999       33.381001        1.876000
 O        11.037000       15.542000       32.528000
 H        11.923000       15.614000       33.028999
 H        11.325000       15.439000       31.450001
 O        20.153000       33.273998       15.406000
 H        20.379000       33.285999       16.431999
 H        20.298000       32.311001       15.086000
 O         5.339000       44.770000        0.875000
 H         4.742000       43.897999        0.926000
 H         5.657000       45.019001        1.895000
 O        17.636000       35.488998       26.226000
 H        17.836000       36.165001       25.459999
 H        18.385000       35.597000       26.912001
 O        31.156000       10.295000       28.584000
 H        31.729000       10.232000       29.500999
 H        31.674999       11.041000       28.025999
 O         9.627000       35.070000       22.260000
 H         8.612000       35.137001       21.965000
 H         9.587000       34.631001       23.231001
 O        22.035999       10.677000       12.666000
 H        21.764000       10.762000       11.663000
 H        22.253000        9.671000       12.721000
 O        23.554001       22.249001       28.698000
 H        23.533001       21.243999       28.323000
 H        24.007000       22.079000       29.620001
 O        33.833000        8.643000       13.353000
 H        33.200001        7.791000       13.087000
 H        33.323002        9.492000       13.034000
 O        26.007999       38.808998       21.642000
 H        26.315001       37.862000       21.948999
 H        24.983000       38.754002       21.280001
 O        44.173000       25.879999       36.992001
 H        43.165001       26.086000       37.250000
 H        44.472000       26.684000       36.341999
 O        43.264999       36.703999        6.037000
 H        43.778999       36.261002        6.918000
 H        43.814999       37.612000        5.860000
 O        23.875000       41.887001       27.427999
 H        23.743000       42.869999       27.861000
 H        23.785000       42.049999       26.445999
 O         8.277000       26.059999       35.533001
 H         9.052000       26.462000       36.133999
 H         8.549000       25.066000       35.453999
 O         1.971000        4.633000       35.882000
 H         1.765000        5.337000       35.087002
 H         1.401000        3.812000       35.520000
 O        40.945999       22.590000       35.326000
 H        40.544998       22.502001       34.368000
 H        40.676998       23.576000       35.564999
 O         6.242000       19.969000       15.647000
 H         6.814000       20.493999       16.344999
 H         5.911000       20.672001       14.936000
 O        30.801001       36.917999       10.415000
 H        31.608000       36.271000       10.490000
 H        30.875999       37.493000       11.301000
 O         4.992000       16.673000       28.047001
 H         4.757000       17.681999       28.273001
 H         4.125000       16.198000       28.333000
 O         4.355000       35.941002       12.155000
 H         3.882000       36.860001       11.995000
 H         5.138000       36.064999       12.850000
 O         6.978000       44.844002        5.762000
 H         6.481000       44.983002        6.687000
 H         6.895000       43.823002        5.596000
 O        21.789000       12.914000       22.114000
 H        21.142000       13.589000       21.590000
 H        21.351999       11.929000       22.139999
 O         5.619000       18.841999       40.874001
 H         4.691000       18.496000       40.520000
 H         5.670000       19.864000       40.650002
 O        32.685001       -0.152000       26.209000
 H        32.109001        0.732000       25.805000
 H        33.585999        0.241000       26.694000
 O         9.542000       17.743000       41.511002
 H        10.004000       17.813999       42.504002
 H        10.120000       16.934000       41.055000
 O         2.946000       28.688000       26.754000
 H         2.602000       28.490000       25.785999
 H         3.564000       29.556999       26.593000
 O         0.006000       19.474001        3.491000
 H         1.020000       19.195999        3.304000
 H        -0.443000       18.785999        4.085000
 O         0.201000        4.689000       31.608999
 H         0.812000        5.135000       32.338001
 H        -0.734000        4.884000       31.938999
 O         3.674000       20.209000       31.730000
 H         3.528000       20.971001       31.052000
 H         4.600000       19.732000       31.604000
 O        34.509998       30.052999       14.316000
 H        33.750999       30.847000       14.261000
 H        35.011002       30.309999       15.307000
 O        32.819000       24.600000       34.291000
 H        31.912001       25.104000       34.544998
 H        33.396999       25.254999       33.685001
 O        26.826000       30.209999       23.007999
 H        26.343000       29.368000       22.632999
 H        26.042000       30.837000       23.315001
 O        15.976000       30.381001       39.735001
 H        16.539000       29.909000       40.485001
 H        15.940000       31.434999       39.932999
 O        23.430000        4.721000       19.733999
 H        23.230000        4.739000       20.781000
 H        23.568001        3.649000       19.507999
 O         2.681000       28.100000        0.770000
 H         3.361000       27.379000        1.125000
 H         2.632000       28.919001        1.371000
 O        24.997999       44.400002       31.837000
 H        25.840000       44.150002       31.218000
 H        25.184000       43.917999       32.751999
 O        34.166000       21.395000       -0.279000
 H        33.469002       22.084000        0.201000
 H        35.006001       21.627001        0.314000
 O        27.774000        9.952000       38.472000
 H        26.826000        9.739000       37.974998
 H        28.228001       10.546000       37.759998
 O        36.223999       17.884001       11.197000
 H        35.973999       17.035000       10.671000
 H        35.370998       18.466000       11.561000
 O         2.181000        1.068000       20.502001
 H         3.074000        0.463000       20.632000
 H         2.575000        1.950000       20.028999
 O        42.723000       37.104000       31.652000
 H        42.526001       36.477001       32.519001
 H        43.772999       37.236000       31.443001
 O        25.933001       19.348000       16.333000
 H        26.267000       20.066000       15.642000
 H        25.986000       18.510000       15.758000
 O        37.743999       15.408000       37.508999
 H        37.431000       14.369000       37.693001
 H        36.908001       15.959000       37.393002
 O        44.421001        7.573000       26.146999
 H        44.283001        7.959000       25.191000
 H        43.877998        8.340000       26.707001
 O         6.450000       10.847000        8.293000
 H         6.695000       11.406000        9.168000
 H         6.548000        9.817000        8.515000
 O        11.569000        7.190000       24.447001
 H        12.344000        7.893000       24.499001
 H        11.900000        6.448000       23.802000
 O        15.616000       42.258999       30.875999
 H        16.655001       42.271000       30.596001
 H        15.358000       42.997002       30.152000
 O         9.235000       20.398001       34.991001
 H        10.261000       20.232000       34.978001
 H         8.821000       19.916000       35.832001
 O         8.342000       39.290001       26.795000
 H         7.361000       39.382000       26.472000
 H         8.358000       39.882000       27.697001
 O        32.849998       37.544998       28.270000
 H        33.761002       37.047001       28.386999
 H        33.136002       38.522999       28.603001
 O        39.119999       34.268002       11.236000
 H        39.816002       34.181999       12.030000
 H        38.250999       34.612000       11.656000
 O        37.237999        9.626000       32.456001
 H        36.949001        8.567000       32.403999
 H        36.966999       10.070000       31.561001
 O        28.061001       20.775999       10.341000
 H        27.305000       20.257000        9.797000
 H        28.629000       21.341000        9.682000
 O         1.048000        5.397000       20.358999
 H         1.804000        6.115000       20.141001
 H         1.142000        5.205000       21.351000
 O        27.739000        7.472000       39.824001
 H        27.968000        8.361000       39.296001
 H        27.565001        7.664000       40.870998
 O         2.906000       35.372002       24.129999
 H         2.894000       34.314999       24.403000
 H         2.915000       35.310001       23.110001
 O        21.917999       38.780998       17.426001
 H        22.497999       39.720001       17.349001
 H        22.240999       38.208000       16.617001
 O        17.677999        5.576000       37.424999
 H        17.329000        6.465000       37.893002
 H        18.725000        5.766000       37.264999
 O        16.664000       23.052000        5.506000
 H        16.059999       22.209000        5.497000
 H        16.424000       23.610001        4.629000
 O        18.355000       25.709999       26.989000
 H        19.235001       25.237000       27.183001
 H        18.636999       26.221001       26.110001
 O        37.654999       37.030998        9.706000
 H        37.487999       36.370998        8.913000
 H        38.298000       36.494999       10.313000
 O        33.254002       12.256000       33.384998
 H        34.125000       12.687000       33.675999
 H        32.887001       11.770000       34.220001
 O         8.068000       42.825001       10.656000
 H         8.307000       41.897999       10.259000
 H         8.381000       43.624001       10.070000
 O        18.201000       10.463000        7.392000
 H        18.577999       10.690000        8.327000
 H        18.357000        9.374000        7.210000
 O         9.069000       27.797001       25.006001
 H         9.797000       27.013000       24.955000
 H         8.500000       27.552000       25.945000
 O        25.462000        8.760000       27.282000
 H        24.865999        9.592000       26.903000
 H        24.818001        8.048000       27.677999
 O        31.972000       43.889999        1.440000
 H        32.412998       43.959000        0.501000
 H        32.662998       43.384998        2.026000
 O        31.763000       40.125999       37.124001
 H        32.576000       39.518002       36.902000
 H        32.158001       40.900002       37.678001
 O        22.087999       26.271999       26.118000
 H        22.462000       25.326000       25.809000
 H        22.054001       26.358999       27.212000
 O        43.175999       10.831000       16.194000
 H        42.606998       11.031000       15.340000
 H        44.160999       10.482000       15.906000
 O        22.577999       13.464000       40.542000
 H        21.620001       13.366000       41.021000
 H        23.170000       12.692000       40.910999
 O        37.111000       22.782000       34.169998
 H        37.292999       23.466000       33.330002
 H        37.202999       21.812000       33.865002
 O        20.546000       18.354000        1.253000
 H        20.462000       18.556999        0.242000
 H        20.829000       17.327999        1.232000
 O        41.597000       35.869999       34.263000
 H        42.090000       35.042000       34.605000
 H        40.630001       35.445999       34.096001
 O         3.294000       18.179001       39.723000
 H         2.438000       18.554001       40.139000
 H         3.070000       17.275999       39.203999
 O         7.028000        7.199000       12.409000
 H         7.989000        6.596000       12.314000
 H         7.243000        8.190000       12.213000
 O         7.508000       14.079000       34.132999
 H         7.148000       13.942000       35.096001
 H         7.671000       15.060000       34.270000
 O        13.379000       17.792000       41.226002
 H        13.523000       17.587000       42.250000
 H        13.051000       16.958000       40.636002
 O        10.670000       15.863000       20.006001
 H         9.791000       16.266001       20.399000
 H        11.015000       16.705999       19.438000
 O        16.497000       24.115000        3.148000
 H        15.902000       24.416000        2.386000
 H        17.502001       23.813000        2.733000
 O        27.165001       22.289000       37.550999
 H        26.171000       22.061001       37.145000
 H        27.764000       21.662001       36.941002
 O        21.202999       45.306000        6.350000
 H        21.114000       44.341999        6.186000
 H        22.129999       45.723999        6.027000
 O         5.123000       27.587000       44.325001
 H         4.501000       26.752001       44.422001
 H         5.579000       27.761999       45.240002
 O         2.012000        6.136000       13.852000
 H         1.469000        6.795000       14.419000
 H         2.998000        6.541000       13.833000
 O         3.320000        2.021000       24.969999
 H         2.501000        1.526000       24.524000
 H         2.859000        2.897000       25.414000
 O        37.984001       16.281000       26.983999
 H        38.659000       16.072001       27.795000
 H        38.012001       17.296000       26.705999
 O        18.211000       41.057999        7.263000
 H        19.086000       40.546001        6.978000
 H        17.674999       40.872002        6.316000
 O        13.615000       20.540001       17.628000
 H        13.813000       20.361000       18.659000
 H        12.815000       21.287001       17.632000
 O        26.158001       26.899000        9.544000
 H        26.125000       26.094000       10.152000
 H        27.086000       27.327000        9.789000
 O        36.556000       24.711000       16.158001
 H        35.570000       24.395000       16.261999
 H        37.119999       24.334999       16.985001
 O        29.298000       38.423000       24.601000
 H        29.621000       38.797001       25.548000
 H        29.402000       37.358002       24.691999
 O         3.212000       19.884001        3.113000
 H         4.030000       19.448999        3.693000
 H         3.003000       20.788000        3.563000
 O        14.353000       12.229000        7.456000
 H        14.902000       12.383000        8.361000
 H        14.693000       11.162000        7.352000
 O        16.948999       18.399000        9.060000
 H        17.459000       19.288000        9.128000
 H        16.473000       18.409000        9.950000
 O        28.125999       26.784000       22.135000
 H        27.714001       27.627001       21.636999
 H        29.132000       26.809000       21.896000
 O        13.777000        6.026000       45.298000
 H        13.855000        6.365000       46.298000
 H        13.445000        6.907000       44.811001
 O        35.362999       17.552000       36.320999
 H        34.464001       18.110001       36.077000
 H        35.500999       17.721001       37.389000
 O        42.313000       39.271000       15.980000
 H        42.573002       40.256001       15.769000
 H        41.591999       39.372002       16.804001
 O        14.798000       11.561000       31.881001
 H        13.713000       11.669000       32.023998
 H        15.087000       11.474000       30.893999
 O        13.220000       25.204000       17.538000
 H        14.082000       25.771000       17.209000
 H        13.150000       24.436001       16.816000
 O        15.499000        5.501000       16.080999
 H        16.398001        6.050000       16.082001
 H        15.366000        5.175000       17.042999
 O        10.807000       27.194000        9.300000
 H        11.376000       27.349001       10.175000
 H         9.905000       27.745001        9.391000
 O        13.552000       27.070000       41.180000
 H        13.187000       27.966999       40.792999
 H        13.953000       26.648001       40.326000
 O        23.461000       30.136999        4.099000
 H        24.101000       29.875000        4.903000
 H        22.448999       29.978001        4.412000
 O         5.644000        1.607000       26.575001
 H         5.982000        0.649000       26.941000
 H         4.760000        1.488000       26.027000
 O        19.628000       27.354000       31.938000
 H        18.920000       26.739000       31.436001
 H        20.229000       27.691999       31.115000
 O        11.141000       11.287000       26.778999
 H        11.721000       12.096000       27.155001
 H        11.604000       10.430000       27.228001
 O        38.320000       26.252001       41.686001
 H        38.462002       25.601999       42.504002
 H        37.467999       25.868999       41.173000
 O        29.732000       31.627001        2.390000
 H        30.069000       31.472000        3.454000
 H        28.660000       31.556999        2.452000
 O        21.355000       34.806999       25.271999
 H        21.061001       34.019001       24.655001
 H        20.806000       34.720001       26.129999
 O        38.709999       26.113001       34.033001
 H        37.877998       25.632000       34.481998
 H        38.316002       26.962000       33.606998
 O        36.175999       28.462000        8.501000
 H        36.167000       29.329000        7.934000
 H        37.160999       28.226999        8.995000
 O        11.488000       22.627001       18.577000
 H        12.185000       23.062000       19.261999
 H        10.608000       22.580999       19.139999
 O        36.987999       27.305000       15.188000
 H        36.668999       26.306999       15.531000
 H        36.362999       27.406000       14.308000
 O        18.278999       25.340000       30.232000
 H        17.757000       26.186001       29.889999
 H        18.332001       24.830999       29.318001
 O        22.271000       16.391001        0.828000
 H        22.509001       15.460000        1.342000
 H        23.035000       17.114000        1.084000
 O        26.796000       44.754002       43.284000
 H        26.770000       45.771000       43.563999
 H        27.695000       44.708000       42.790001
 O        38.816002       40.830002       22.204000
 H        38.011002       41.495998       22.105000
 H        38.328999       39.921001       21.969999
 O         2.724000        0.519000       29.565001
 H         2.001000        0.524000       28.806000
 H         3.453000        1.276000       29.334999
 O         8.683000        1.996000        3.447000
 H         8.944000        2.847000        2.918000
 H         9.588000        1.924000        4.059000
 O        19.349001       37.553001       11.105000
 H        19.034000       37.146000       10.152000
 H        19.341999       38.605000       10.965000
 O        42.560001       28.649000       10.408000
 H        41.655998       28.281000       10.828000
 H        43.074001       28.875999       11.291000
 O        31.016001       19.808001       14.114000
 H        30.122000       19.628000       13.602000
 H        30.677000       19.927999       15.099000
 O         0.302000       30.143000       24.676001
 H         1.154000       29.627001       24.396000
 H         0.301000       30.641001       23.726999
 O        17.903000        1.997000        5.990000
 H        18.650000        2.257000        5.314000
 H        17.040001        2.523000        5.671000
 O        37.261002        5.588000       40.014999
 H        37.432999        6.239000       39.166000
 H        36.228001        5.840000       40.053001
 O        37.179001       11.137000       14.094000
 H        37.514999       10.813000       15.003000
 H        37.085999       10.255000       13.480000
 O        28.552000       43.403000       19.229000
 H        27.698000       43.799000       18.709999
 H        28.212000       42.759998       19.952999
 O        23.299999       14.791000       38.398998
 H        23.070999       14.215000       37.595001
 H        23.094999       14.138000       39.188000
 O        40.720001       11.729000       28.736000
 H        41.338001       11.249000       29.417000
 H        39.755001       11.853000       29.098000
 O        25.552000        9.666000       23.531000
 H        26.532000        9.904000       23.851999
 H        24.986000       10.512000       23.777000
 O        27.165001       16.583000       10.474000
 H        27.368000       15.566000       10.671000
 H        27.981001       17.020000       11.018000
 O        27.878000       12.219000        8.217000
 H        27.812000       11.286000        8.736000
 H        27.510000       12.941000        8.875000
 O        17.681999       23.083000       14.862000
 H        18.537001       22.482000       15.079000
 H        18.014000       24.103001       14.784000
 O        27.542000       39.782001       14.534000
 H        27.163000       40.085999       15.422000
 H        26.966999       40.168999       13.764000
 O        37.997002       41.993999       37.158001
 H        37.616001       41.886002       36.181999
 H        38.091000       41.057999       37.664001
 O        34.674999       27.833000       39.507000
 H        33.696999       27.941000       39.201000
 H        35.206001       28.594000       38.998001
 O        16.951000       39.630001       28.112000
 H        17.952000       39.374001       27.924999
 H        16.591000       40.581001       27.923000
 O        20.920000       35.077000        8.799000
 H        20.903999       34.134998        9.264000
 H        19.968000       35.443001        8.969000
 O         3.963000       25.049999       44.308998
 H         3.186000       24.381001       44.096001
 H         4.619000       25.097000       43.438999
 O        18.337999       29.038000       20.021000
 H        17.538000       28.403999       19.877001
 H        18.568001       29.431999       19.093000
 O        16.884001       26.233000       37.917000
 H        17.132999       25.945999       36.931000
 H        17.500999       25.615999       38.516998
 O        11.632000       18.493000       18.368000
 H        11.750000       19.469000       18.113001
 H        11.740000       17.950001       17.445999
 O        32.696999       13.067000       17.875000
 H        31.723000       12.846000       17.686001
 H        32.707001       14.056000       18.125999
 O        39.082001       15.348000       23.669001
 H        39.532001       14.808000       22.870001
 H        39.040001       14.682000       24.471001
 O        30.997000       35.137001       30.165001
 H        31.820999       34.591999       29.934999
 H        31.461000       35.793999       30.889999
 O        26.358999       30.884001       16.296000
 H        26.605000       29.961000       16.898001
 H        26.216999       30.568001       15.309000
 O        41.938000       30.950001       14.058000
 H        41.520000       30.237000       14.796000
 H        42.236000       31.712999       14.694000
 O        27.381001       13.699000       10.443000
 H        26.398001       13.770000       10.709000
 H        27.774000       13.110000       11.209000
 O         8.122000       16.832001       21.219000
 H         8.584000       17.384001       21.952999
 H         7.431000       17.511000       20.851999
 O        24.497999       -0.057000       16.195999
 H        24.528000        0.852000       15.664000
 H        23.795000       -0.686000       15.692000
 O        23.163000        1.511000       26.180000
 H        22.679001        0.633000       25.929001
 H        23.907000        1.246000       26.875999
 O        23.756001       19.502001       23.789000
 H        23.893999       20.153000       24.594999
 H        24.653999       19.589001       23.143999
 O        12.194000       13.787000       14.270000
 H        12.046000       13.901000       13.200000
 H        12.086000       14.801000       14.651000
 O        24.636000       31.907000       23.621000
 H        23.780001       31.275000       23.539000
 H        24.368000       32.926998       23.792000
 O        12.026000       20.174999        7.231000
 H        12.553000       21.090000        7.217000
 H        12.693000       19.625999        7.860000
 O        33.495998       31.955999       39.160000
 H        33.831001       31.344999       39.949001
 H        32.443001       32.147999       39.372002
 O        39.278000       34.962002       18.858999
 H        38.924000       33.995998       18.509001
 H        39.577000       34.724998       19.884001
 O         3.470000       14.821000       14.669000
 H         4.233000       14.796000       15.404000
 H         2.541000       14.718000       15.160000
 O        37.330002       15.276000       33.292999
 H        37.715000       16.153000       33.679001
 H        38.203999       14.719000       33.035999
 O        24.964001       34.346001        9.449000
 H        25.658001       35.158001        9.659000
 H        24.298000       34.320000       10.255000
 O        28.858000       21.325001       35.348000
 H        29.311001       21.910999       34.570000
 H        29.469999       20.490000       35.474998
 O        45.765999       32.859001       44.212002
 H        45.480000       32.820000       43.212002
 H        46.653999       33.441002       44.124001
 O        20.650999       35.580002       18.306999
 H        19.643999       35.758999       18.212999
 H        21.122000       36.452000       17.945000
 O        37.520000       38.053001       26.466999
 H        37.800999       38.299999       25.476999
 H        37.025002       38.917000       26.860001
 O        13.381000       25.924000       31.372000
 H        13.914000       25.400000       30.579000
 H        13.136000       26.872999       30.981001
 O        31.849001       21.683001        5.846000
 H        32.894001       21.635000        5.487000
 H        31.631001       22.667999        6.127000
 O        31.836000        4.530000       24.726999
 H        32.553001        4.358000       23.995001
 H        31.461000        5.509000       24.503000
 O        11.775000        0.367000        3.826000
 H        11.443000        0.013000        4.797000
 H        11.010000        0.122000        3.189000
 O        38.082001       32.025002        9.884000
 H        37.901001       31.253000       10.621000
 H        38.699001       32.785999       10.360000
 O         9.178000       17.225000       12.737000
 H         8.152000       17.473000       12.531000
 H         9.337000       17.662001       13.675000
 O        14.232000       12.402000       19.145000
 H        13.962000       13.270000       19.635000
 H        13.784000       11.590000       19.620001
 O         9.288000       13.154000       26.809000
 H         9.952000       12.384000       26.572001
 H         9.519000       13.878000       26.077000
 O        34.574001        7.753000       10.690000
 H        33.962002        6.920000       10.343000
 H        35.153000        8.067000        9.859000
 O        38.334000        5.935000        4.364000
 H        37.465000        5.347000        4.397000
 H        38.990002        5.340000        3.768000
 O        11.835000       33.182999       13.425000
 H        11.830000       33.027000       12.401000
 H        12.488000       32.448002       13.713000
 O        10.578000       11.704000       40.443001
 H        10.856000       10.779000       40.007000
 H        11.378000       12.083000       41.078999
 O        17.135000       13.533000       21.677999
 H        16.260000       14.101000       21.608000
 H        16.743000       12.638000       21.990000
 O        36.716000       37.049000       12.713000
 H        36.068001       37.728001       12.197000
 H        36.254002       36.844002       13.622000
 O         5.964000       21.510000       26.542999
 H         6.428000       21.020000       27.289000
 H         6.680000       21.549999       25.761999
 O         7.711000       12.854000       29.917000
 H         7.492000       13.805000       29.660999
 H         7.428000       12.407000       29.025999
 O        21.646000       18.358999       32.140999
 H        20.677999       18.150999       31.813000
 H        21.487000       18.684000       33.083000
 O         5.033000       22.802000        6.120000
 H         5.429000       21.910000        5.796000
 H         4.172000       22.888000        5.539000
 O        35.366001       42.055000       10.344000
 H        35.160999       41.354000       11.078000
 H        35.662998       42.861000       10.938000
 O        36.012001       25.599001       22.205999
 H        36.907001       25.527000       21.638000
 H        36.202999       25.417000       23.233000
 O        30.886000       45.970001        2.833000
 H        31.063999       45.266998        2.094000
 H        29.990999       45.660000        3.367000
 O        29.247999       32.200001        8.047000
 H        29.297001       31.250000        7.605000
 H        28.742001       32.646999        7.250000
 O        21.476999       45.094002       32.859001
 H        21.658001       44.590000       31.943001
 H        21.504000       46.150002       32.595001
 O        34.816002       34.298000       15.856000
 H        33.750999       34.230999       15.908000
 H        35.219002       34.077999       16.813999
 O        42.237000       27.738001       44.412998
 H        41.285000       28.309999       44.400002
 H        42.254002       26.891001       43.691002
 O        13.818000       31.275999       13.943000
 H        14.621000       31.877001       14.251000
 H        14.219000       30.962999       13.044000
 O        29.186001        2.486000       19.603001
 H        28.426001        2.911000       20.226000
 H        29.575001        3.260000       19.011999
 O         3.310000       20.427999        9.513000
 H         3.298000       19.952000       10.426000
 H         2.964000       21.349001        9.622000
 O         3.025000        2.397000       16.973000
 H         3.241000        2.786000       17.934999
 H         3.945000        2.472000       16.531000
 O        10.141000       14.557000       24.434000
 H        11.126000       14.647000       24.035999
 H         9.481000       14.420000       23.534000
 O        41.973999       23.427999        1.760000
 H        41.726002       24.260000        1.114000
 H        41.444000       22.625999        1.298000
 O        10.000000       31.311001       16.858999
 H        10.813000       31.879000       16.457001
 H        10.451000       30.576000       17.459000
 O        25.450001        5.204000       41.633999
 H        25.079000        6.091000       42.042000
 H        24.993999        4.345000       42.141998
 O        44.485001       41.203999        0.503000
 H        43.564999       41.590000        0.192000
 H        44.833000       41.812000        1.331000
 O         5.902000        4.056000       10.789000
 H         5.135000        4.779000       10.781000
 H         6.605000        4.387000       10.007000
 O        32.988998       24.334999       41.660000
 H        32.474998       23.621000       42.292999
 H        33.946999       24.257000       42.102001
 O        17.363001       17.584000       24.084999
 H        18.033001       18.391001       23.979000
 H        16.545000       17.987000       24.659000
 O         3.908000       18.745001       16.848000
 H         3.321000       19.503000       17.370001
 H         4.756000       19.329000       16.473000
 O        33.985001       15.367000        6.148000
 H        33.422001       14.637000        6.619000
 H        33.618999       16.292000        6.564000
 O         1.743000       41.188999       17.926001
 H         2.274000       41.904999       18.444000
 H         1.891000       40.338001       18.524000
 O        14.948000       22.875000       21.112000
 H        15.834000       23.229000       20.698999
 H        15.030000       22.975000       22.149000
 O         7.568000       36.396000       40.390999
 H         8.403000       36.393002       41.082001
 H         7.762000       37.077999       39.598999
 O        41.521000       24.257999       21.632000
 H        42.349998       24.677999       21.191999
 H        41.312000       24.860001       22.513000
 O        32.884998       26.995001       16.632000
 H        33.002998       27.993999       17.089001
 H        31.951000       26.976999       16.117001
 O        35.540001       18.309000       29.270000
 H        35.366001       17.542999       28.534000
 H        34.542000       18.690001       29.465000
 O        18.839001       23.271000        1.879000
 H        19.032000       22.761000        0.909000
 H        19.788000       23.302000        2.269000
 O        13.853000       13.864000        5.406000
 H        12.888000       14.194000        5.431000
 H        14.039000       13.135000        6.154000
 O        14.861000       34.125999        5.264000
 H        15.597000       34.111000        4.504000
 H        14.735000       35.126999        5.451000
 O        31.997999       35.540001        1.250000
 H        31.804001       36.570999        0.981000
 H        32.004002       35.611000        2.302000
 O        25.216000       23.837999        8.293000
 H        25.315001       24.158001        9.370000
 H        24.722000       24.591999        7.666000
 O        28.566000       32.950001       27.801001
 H        28.421000       32.330002       26.941000
 H        29.566999       33.165001       27.599001
 O        36.298000       23.827000        9.077000
 H        36.769001       22.990999        9.502000
 H        36.936001       24.252001        8.382000
 O        34.998001        0.893000       12.202000
 H        35.506001       -0.035000       12.028000
 H        34.782001        0.817000       13.233000
 O        26.732000       28.516001       20.296000
 H        25.912001       28.243000       20.948000
 H        26.629000       29.559000       20.222000
 O        40.118999       34.209999       13.885000
 H        41.070000       33.805000       13.844000
 H        39.639999       33.339001       14.249000
 O        23.596001       31.476999       33.998001
 H        24.481001       30.927999       33.654999
 H        23.750999       31.504000       35.058998
 O         2.286000       44.313999       35.766998
 H         1.283000       44.160999       35.483002
 H         2.591000       45.205002       35.361000
 O        21.100000       10.082000       42.701000
 H        20.945000        9.860000       43.653000
 H        20.855000        9.262000       42.148998
 O        40.863998       25.319000       35.355000
 H        40.077000       25.669001       34.768002
 H        41.090000       26.051001       36.056999
 O        21.618999       11.626000        4.604000
 H        20.767000       11.218000        4.074000
 H        21.792999       12.560000        4.161000
 O        44.827000       20.260000       39.603001
 H        45.091000       20.011999       38.608002
 H        45.756001       20.139999       40.122002
 O        33.735001       34.786999       23.643999
 H        33.112000       33.953999       23.938999
 H        34.514999       34.721001       24.393000
 O        40.460999       38.916000       24.191999
 H        40.602001       39.310001       25.176001
 H        40.762001       39.700001       23.511999
 O        12.167000       43.060001        5.229000
 H        11.495000       42.889000        4.469000
 H        13.106000       42.662998        4.922000
 O        36.219002       40.007000       27.770000
 H        35.272999       40.160000       28.197001
 H        36.946999       39.938999       28.563999
 O         3.301000       27.281000       12.132000
 H         3.970000       27.264000       12.943000
 H         3.666000       26.709999       11.235000
 O         6.529000        8.910000       25.200001
 H         7.540000        8.597000       25.344000
 H         6.519000        9.418000       24.266001
 O         1.657000       43.678001        2.271000
 H         2.008000       44.205002        3.140000
 H         0.934000       44.222000        1.830000
 O        31.452000       18.724001        9.552000
 H        31.621000       19.173000       10.449000
 H        30.679001       19.246000        9.025000
 O         2.425000       22.010000        4.470000
 H         1.887000       22.469999        5.232000
 H         1.786000       22.142000        3.572000
 O        26.771999       17.188999       30.980000
 H        26.818001       16.355000       31.579000
 H        27.440001       17.903999       31.340000
 O        13.262000        1.820000       14.414000
 H        13.144000        2.038000       15.401000
 H        13.545000        2.671000       13.936000
 O        38.412998       25.120001       45.394001
 H        37.967999       24.916000       46.313000
 H        38.551998       26.172001       45.543999
 O        22.287001        2.705000        6.308000
 H        22.618000        1.949000        5.630000
 H        21.927000        2.253000        7.172000
 O        18.236000       17.205000        5.803000
 H        18.589001       17.191999        6.804000
 H        17.240999       16.811001        5.822000
 O        11.358000       36.673000       17.778999
 H        11.603000       35.674999       18.011000
 H        10.384000       36.515999       17.403000
 O        29.247000       18.761000       31.688000
 H        28.913000       19.722000       31.340000
 H        30.243999       18.801001       31.903999
 O        45.854000       44.839001       24.674999
 H        45.179001       44.294998       24.051001
 H        45.898998       44.382999       25.622000
 O        16.329000       35.416000       30.908001
 H        16.400999       36.070999       31.718000
 H        15.538000       34.804001       31.163000
 O        37.896999       23.784000       18.368000
 H        38.681000       23.186001       18.409000
 H        37.049999       23.153000       18.417000
 O        23.768999       28.108999       18.896000
 H        24.780001       28.280001       18.451000
 H        23.398001       27.160000       18.618999
 O        28.033001       41.316002        7.526000
 H        27.448000       41.428001        6.669000
 H        28.563000       42.242001        7.606000
 O        23.042999       41.131001       17.150000
 H        23.493000       41.353001       16.233999
 H        22.222000       41.787998       17.014999
 O        13.447000       23.183001        4.697000
 H        13.689000       22.285000        4.188000
 H        12.933000       23.926001        4.062000
 O        41.237000       23.672001       39.691002
 H        40.951000       23.360001       40.605999
 H        42.243000       23.552000       39.525002
 O        21.556000        8.785000       28.707001
 H        20.747000        8.957000       29.337999
 H        21.570999        7.738000       28.667000
 O        30.747999       30.493999       39.250000
 H        31.407000       29.972000       38.599998
 H        30.069000       29.797001       39.618999
 O        40.727001        0.714000       18.077000
 H        40.401001        1.656000       18.360001
 H        41.791000        0.760000       18.197001
 O         4.558000       35.653000       36.046001
 H         3.486000       35.709000       36.263000
 H         5.049000       34.778999       36.527000
 O        38.668999       42.994999        5.189000
 H        39.549000       42.728001        5.728000
 H        38.205002       42.285000        4.597000
 O        10.272000       31.204000       22.354000
 H        10.599000       31.906000       23.039000
 H         9.587000       31.686001       21.716000
 O        12.167000       33.051998       35.034000
 H        11.262000       32.862999       35.532001
 H        12.811000       32.200001       35.144001
 O        24.934999        1.900000        7.775000
 H        23.934999        2.293000        7.795000
 H        24.898001        0.879000        7.971000
 O         4.530000       16.861000        2.506000
 H         4.520000       16.559000        1.491000
 H         3.539000       17.143000        2.637000
 O        24.285000       19.878000       27.671000
 H        24.469999       18.982000       27.157000
 H        24.510000       20.523001       26.851999
 O        42.144001       30.672001        1.059000
 H        42.251999       30.899000       -0.009000
 H        41.290001       31.167000        1.494000
 O        42.020000       16.646999        0.417000
 H        41.202999       17.121000        0.805000
 H        41.723999       16.193001       -0.500000
 O        10.181000       14.328000       11.993000
 H        10.021000       15.290000       12.450000
 H         9.439000       13.799000       12.484000
 O        32.694000       28.365999       11.614000
 H        33.341000       27.837999       12.271000
 H        33.254002       28.858000       10.797000
 O        24.183001       10.964000        3.980000
 H        24.716999       10.648000        4.814000
 H        23.219000       11.314000        4.245000
 O        24.059000       14.019000       23.146999
 H        23.141001       13.660000       22.733000
 H        24.351999       13.376000       23.938999
 O         4.682000       26.108999       10.056000
 H         5.573000       26.573999       10.388000
 H         4.950000       25.322001        9.465000
 O        41.575001       43.979000        2.601000
 H        41.504002       44.556999        3.433000
 H        41.049999       44.488998        1.833000
 O        32.139000       34.818001        8.068000
 H        31.832001       33.860001        8.328000
 H        31.599001       35.556000        8.551000
 O        35.868999       39.570000       15.328000
 H        35.563999       38.622002       15.118000
 H        35.203999       39.706001       16.149000
 O        31.974001       44.323002        5.945000
 H        32.580002       44.771999        6.697000
 H        32.430000       44.634998        5.016000
 O        27.471001       27.134001       25.128000
 H        28.267000       26.496000       25.028999
 H        27.164000       27.261000       24.195999
 O        37.859001        1.393000       27.271999
 H        38.094002        2.153000       26.599001
 H        37.701000        0.501000       26.723000
 O         0.210000        6.842000        4.101000
 H        -0.178000        7.806000        4.203000
 H         1.279000        6.973000        4.162000
 O        14.524000       12.236000        3.296000
 H        14.920000       12.812000        2.434000
 H        14.326000       12.989000        4.047000
 O        21.815001        0.754000       13.148000
 H        22.179001        0.565000       12.186000
 H        21.082001       -0.038000       13.249000
 O        23.955999        0.670000        0.276000
 H        23.844000        1.291000        1.120000
 H        23.084999        0.672000       -0.229000
 O         1.286000       28.509001       18.124001
 H         0.977000       28.973000       17.219000
 H         1.581000       27.566999       17.723000
 O        29.973000        3.662000        3.458000
 H        29.577000        2.903000        2.793000
 H        29.106001        3.919000        4.019000
 O         3.984000       11.788000       13.724000
 H         3.671000       12.741000       14.029000
 H         4.863000       11.847000       13.110000
 O        19.462999       10.126000        3.417000
 H        18.638000       10.072000        4.072000
 H        19.195999       10.064000        2.394000
 O        25.059999       20.257000        2.524000
 H        24.600000       20.521000        1.635000
 H        26.066000       19.922001        2.367000
 O         3.710000        5.791000       23.782000
 H         4.648000        5.886000       23.322001
 H         3.773000        6.157000       24.754999
 O        11.113000        5.674000       30.999001
 H        11.243000        6.583000       31.608999
 H        10.062000        5.523000       31.018999
 O         8.178000       37.668999       11.237000
 H         7.907000       36.658001       11.324000
 H         9.193000       37.715000       11.452000
 O        12.390000        5.154000        2.860000
 H        13.212000        5.628000        2.455000
 H        12.239000        4.456000        2.055000
 O        18.066999       36.500000        9.000000
 H        17.135000       36.734001        9.280000
 H        17.778000       35.834999        8.210000
 O        18.495001        4.943000       14.307000
 H        19.393000        4.339000       14.170000
 H        18.267000        5.537000       13.451000
 O        16.084999       22.914000       10.728000
 H        17.138000       23.157000       10.711000
 H        15.575000       23.475000       10.047000
 O         5.912000        1.850000        3.132000
 H         5.741000        0.880000        3.476000
 H         7.007000        1.944000        3.104000
 O        18.923000       11.471000        0.654000
 H        18.743000       11.964000        1.536000
 H        19.514999       12.029000        0.003000
 O         3.187000        4.892000        4.388000
 H         2.748000        4.575000        3.488000
 H         3.240000        5.962000        4.269000
 O        23.698999       39.395000       13.126000
 H        23.129999       38.882000       13.845000
 H        24.379000       38.646999       12.780000
 O        24.948000        7.591000        6.290000
 H        24.808001        7.138000        5.314000
 H        25.764999        7.041000        6.624000
 O        25.757999       21.295000       19.841999
 H        24.983000       20.708000       19.419001
 H        25.764999       22.155001       19.243999
 O        31.628000       10.767000        2.880000
 H        31.778000       10.134000        2.010000
 H        31.735001       10.009000        3.673000
 O        35.616001        5.426000       12.257000
 H        35.116001        6.308000       11.994000
 H        36.270000        5.525000       13.046000
 O        27.895000        3.011000        1.793000
 H        28.028999        2.788000        0.773000
 H        27.164000        3.800000        1.735000
 O        18.826000       42.540001       14.857000
 H        19.004000       43.208000       14.094000
 H        17.825001       42.622002       15.212000
 O         9.713000        4.357000       19.625000
 H         9.884000        3.903000       18.724001
 H         9.018000        5.113000       19.474001
 O         7.380000       24.278999       12.919000
 H         6.588000       24.054001       12.222000
 H         6.912000       24.607000       13.788000
 O        36.226002       30.865999        7.145000
 H        36.356998       31.469000        8.054000
 H        36.216999       31.612000        6.358000
 O        40.803001       20.938999        0.664000
 H        39.994999       20.966999       -0.024000
 H        41.612000       21.285999        0.047000
 O        37.306000        9.535000        5.413000
 H        37.747002        9.625000        6.379000
 H        36.897999        8.580000        5.350000
 O        17.915001        5.271000       29.011999
 H        17.162001        4.713000       29.438999
 H        18.684000        5.135000       29.683001
 O         4.464000        6.373000        1.410000
 H         3.583000        5.676000        1.369000
 H         4.361000        6.811000        2.315000
 O        43.381001       14.207000       41.158001
 H        42.835999       14.744000       40.460999
 H        44.265999       14.138000       40.612999
 O        32.654999       19.627001       32.972000
 H        33.525002       19.389000       32.412998
 H        32.444000       20.590000       32.830002
 O         4.628000       13.878000        8.284000
 H         5.157000       13.707000        9.152000
 H         5.184000       13.488000        7.504000
 O         5.218000        1.284000       13.364000
 H         5.008000        2.213000       13.907000
 H         4.307000        0.921000       13.023000
 O        11.490000       12.500000        6.708000
 H        10.894000       11.722000        7.077000
 H        12.435000       12.422000        7.183000
 O        16.038000        3.904000        7.833000
 H        16.134001        4.476000        6.899000
 H        16.448000        4.526000        8.597000
 O        18.709999       27.861000        4.436000
 H        18.188000       27.850000        3.510000
 H        17.889000       27.514000        4.997000
 O        17.820000       15.965000       33.134998
 H        18.153999       15.671000       34.112999
 H        17.174000       15.298000       32.734001
 O        21.924000       23.724001       10.449000
 H        20.947001       23.344999       10.626000
 H        22.313999       23.056000        9.807000
 O        37.757000        2.062000       36.912998
 H        37.370998        2.700000       36.194000
 H        38.104000        2.730000       37.710999
 O        28.600000       37.311001       14.570000
 H        28.389000       38.325001       14.415000
 H        27.844000       36.771999       15.059000
 O        26.771999        3.168000       21.075001
 H        26.393000        4.101000       20.770000
 H        27.089001        3.314000       22.077999
 O         7.967000       12.679000        6.113000
 H         7.273000       13.453000        5.847000
 H         7.464000       11.898000        6.639000
 O         0.644000        9.068000        7.647000
 H         0.285000        8.643000        6.732000
 H         1.690000        9.248000        7.438000
 O         7.562000       25.791000        0.433000
 H         7.172000       26.742001        0.113000
 H         8.517000       26.073000        0.941000
 O        20.188999        2.681000        4.658000
 H        20.010000        3.709000        4.305000
 H        21.018999        2.776000        5.292000
 O        18.698999       44.712002       17.853001
 H        18.591999       45.470001       18.629999
 H        17.860001       44.844002       17.225000
 O        23.872999        8.845000        1.597000
 H        23.490999        9.331000        2.409000
 H        24.900000        9.011000        1.652000
 O        13.711000       19.716999       13.130000
 H        14.468000       20.400999       13.374000
 H        12.777000       20.285999       12.982000
 O        44.195000       32.098999       28.899000
 H        44.261002       33.099998       29.219999
 H        44.860001       31.996000       28.098000
 O        25.184999        3.472000        4.187000
 H        25.469999        2.480000        4.427000
 H        25.344000        4.120000        4.959000
 O        14.762000        1.467000        9.629000
 H        15.608000        0.985000       10.085000
 H        13.833000        1.167000       10.032000
 O        20.544001       20.608999        3.084000
 H        19.819000       20.334999        3.804000
 H        20.886999       19.688999        2.708000
 O        35.044998       31.545000       21.247000
 H        35.891998       32.088001       21.656000
 H        34.504002       31.174000       22.087000
 O         7.963000        6.502000       23.118999
 H         8.175000        7.260000       22.424000
 H         8.122000        7.056000       24.014999
 O        28.291000        0.744000        6.274000
 H        28.941999        0.422000        5.533000
 H        28.566000        0.419000        7.233000
 O        12.189000       31.481001       31.370001
 H        12.902000       31.098000       32.053001
 H        12.272000       32.478001       31.240000
 O        35.580002        1.711000       15.188000
 H        35.159000        2.663000       15.282000
 H        36.499001        1.842000       15.686000
 O        29.712999       25.582001        0.643000
 H        30.496000       25.070000        1.105000
 H        28.933001       25.434000        1.261000
 O         7.005000       10.632000       16.837999
 H         7.452000       11.543000       17.169001
 H         6.007000       10.650000       17.164000
 O        19.028000        2.359000       26.312000
 H        19.040001        3.427000       26.423000
 H        18.674999        2.058000       27.243999
 O        32.826000       12.711000       27.816999
 H        33.205002       11.733000       27.819000
 H        33.534000       13.197000       28.445999
 O        19.032000        5.015000       26.412001
 H        20.107000        5.117000       26.417999
 H        18.667000        5.304000       27.353001
 O         6.756000       10.447000       27.424999
 H         6.959000       11.379000       27.016001
 H         6.621000        9.838000       26.566999
 O        36.407001       10.854000       18.061001
 H        37.001999       10.228000       17.452000
 H        36.973000       11.300000       18.864000
 O        23.235001        0.612000        4.947000
 H        24.280001        0.455000        4.714000
 H        22.809000        0.237000        4.066000
 O         4.781000        6.532000       13.989000
 H         5.018000        6.426000       15.001000
 H         5.655000        6.939000       13.552000
 O        13.403000       15.156000       17.832001
 H        12.403000       15.453000       17.452000
 H        13.637000       15.288000       18.853001
 O        33.467999       18.476999        4.905000
 H        32.386002       18.625000        4.683000
 H        33.566002       17.599001        4.290000
 O        35.289001        2.027000       18.812000
 H        35.054001        2.542000       17.966000
 H        35.632999        1.041000       18.598000
 O         8.784000        5.517000        4.182000
 H         9.570000        5.329000        4.824000
 H         8.067000        5.962000        4.854000
 O        35.416000       16.371000       16.094999
 H        35.872002       16.551001       15.171000
 H        34.458000       16.836000       15.965000
 O        18.419001        3.712000       34.416000
 H        18.650999        2.990000       35.181000
 H        19.410999        3.966000       33.998001
 O        26.745001       11.109000        0.934000
 H        27.145000       11.967000        1.292000
 H        26.669001       11.287000       -0.116000
 O        20.097000       13.027000        9.665000
 H        19.690001       12.121000       10.001000
 H        19.646000       13.202000        8.748000
 O        14.245000        7.219000       21.881001
 H        14.618000        7.135000       20.893999
 H        14.340000        8.231000       22.146999
 O        42.632000       18.479000        3.310000
 H        43.332001       17.820000        2.959000
 H        41.964001       18.691999        2.566000
 O        12.492000       10.467000       19.916000
 H        12.071000       10.169000       18.941000
 H        11.683000       10.508000       20.580000
 O        10.687000       10.159000       17.379000
 H        10.028000       10.523000       18.122000
 H        10.490000       10.894000       16.576000
 O         8.736000        9.035000        4.040000
 H         9.651000        8.533000        3.989000
 H         8.930000       10.042000        4.107000
 O        19.849001        7.891000       25.290001
 H        19.767000        6.997000       24.770000
 H        19.239000        7.769000       26.166000
 O        26.815001        0.662000        2.535000
 H        27.240999        0.031000        1.757000
 H        27.113001        1.688000        2.370000
 O         9.957000       17.281000        4.178000
 H         9.950000       16.639999        5.001000
 H         9.025000       17.237000        3.667000
 O        35.452000       16.309999        8.678000
 H        34.858002       16.798000        8.002000
 H        35.936001       15.562000        8.152000
 O        38.365002       12.071000        0.604000
 H        38.650002       11.505000        1.409000
 H        37.570000       12.789000        0.814000
 O         9.031000        8.095000        1.326000
 H         8.939000        8.884000        1.945000
 H         9.548000        7.436000        2.019000
 O        20.253000       34.894001        2.462000
 H        19.787001       33.986000        2.801000
 H        19.483999       35.613998        2.425000
 O        31.886000        4.235000       14.571000
 H        31.479000        3.283000       14.721000
 H        32.872002        4.201000       14.965000
 O        21.377001       36.827999       12.864000
 H        20.577000       36.971001       12.133000
 H        22.292000       36.675999       12.392000
 O        34.625999        5.642000        7.723000
 H        35.320000        4.884000        7.583000
 H        34.118999        5.843000        6.736000
 O        11.083000       33.332001        7.231000
 H        11.348000       33.929001        6.420000
 H        11.920000       32.832001        7.516000
 O        41.132000        9.429000       19.679001
 H        41.261002        8.410000       19.996000
 H        40.667000        9.731000       20.577999
 O        39.616001       16.530001       29.221001
 H        40.660000       16.523001       29.462000
 H        39.361000       17.525000       29.395000
 O        27.980000        3.668000       16.718000
 H        27.450001        4.280000       17.421000
 H        28.132000        4.215000       15.854000
 O        31.403999        2.177000       11.878000
 H        32.284000        2.740000       11.857000
 H        31.525000        1.341000       12.470000
 O        42.696999       16.198000       23.811001
 H        42.161999       16.416000       24.650000
 H        42.556999       15.169000       23.688000
 O        40.606998       32.152000        5.096000
 H        41.098999       33.022999        5.283000
 H        39.735001       32.035999        5.687000
 O         1.317000        5.348000       29.106001
 H         0.784000        5.324000       30.054001
 H         0.960000        6.176000       28.520000
 O         1.314000        8.286000       16.202000
 H         2.184000        8.206000       16.788000
 H         1.615000        8.958000       15.418000
 O        27.679001       26.391001        6.664000
 H        27.091000       26.756001        7.495000
 H        27.226000       25.552999        6.217000
 O        25.257999       16.676001        2.159000
 H        25.764999       17.408001        2.747000
 H        25.266001       15.756000        2.684000
 O        10.818000        2.759000        5.271000
 H        11.542000        2.001000        4.979000
 H        11.344000        3.712000        5.289000
 O        45.837002       14.221000        9.800000
 H        46.269001       14.971000        9.129000
 H        45.132000       13.766000        9.244000
 O        28.344999        7.222000        4.405000
 H        27.841000        7.904000        3.779000
 H        29.215000        6.986000        3.890000
 O        44.750999        2.712000        3.957000
 H        45.401001        2.667000        3.149000
 H        44.570000        1.710000        4.319000
 O        44.153000        3.498000        0.689000
 H        45.174000        3.304000        0.780000
 H        44.026001        3.429000       -0.349000
 O        25.149000       21.171000       40.125000
 H        24.930000       20.615999       41.000000
 H        25.789000       20.570000       39.569000
 O        46.145000       21.079000       19.615999
 H        46.194000       20.028000       19.445999
 H        45.564999       21.205999       20.507000
 O        40.723999       23.139999       29.476000
 H        41.418999       23.232000       30.222000
 H        40.712002       22.172001       29.031000
 O        29.082001       22.900999        8.897000
 H        29.943001       22.833000        9.509000
 H        28.784000       23.903000        8.846000
 O        15.780000       22.742001       16.735001
 H        16.207001       23.431999       17.378000
 H        16.493999       22.718000       15.963000
 O        44.381001       23.973000       18.461000
 H        44.094002       22.947001       18.518999
 H        44.159000       24.261999       17.444000
 O        40.124001        1.271000        5.616000
 H        40.349998        2.084000        6.222000
 H        39.516998        0.589000        6.073000
 O        16.273001       26.598000        9.862000
 H        15.291000       26.235001        9.511000
 H        16.412001       27.573000        9.435000
 O        32.401001        1.033000       20.750000
 H        31.608999        0.476000       21.158001
 H        32.368000        0.898000       19.691000
 O        26.747000       24.382000       18.968000
 H        27.778999       24.538000       18.794001
 H        26.389999       24.481001       17.997999
 O        32.153999        1.175000       17.879000
 H        32.202000        1.671000       16.907000
 H        32.813999        0.347000       17.867001
 O        23.966000       12.858000        6.949000
 H        23.476999       12.009000        7.270000
 H        23.936001       13.658000        7.598000
 O        37.615002       18.499001       16.667000
 H        37.202000       17.628000       16.368999
 H        37.039001       19.240000       16.143000
 O        42.348000        9.786000        1.483000
 H        41.310001       10.142000        1.675000
 H        42.669998        9.296000        2.418000
 O        24.958000       39.056999        5.403000
 H        23.921000       38.726002        5.133000
 H        25.570000       38.488998        4.730000
 O         1.259000       40.040001       10.032000
 H         0.862000       40.191002        9.073000
 H         0.674000       39.348999       10.587000
 O        21.858999        7.290000       10.555000
 H        22.677999        6.667000       10.332000
 H        22.216999        7.752000       11.440000
 O         5.348000        9.998000        1.540000
 H         4.490000        9.430000        1.616000
 H         5.782000        9.921000        0.633000
 O        10.814000       37.691002       22.476999
 H        10.040000       38.349998       22.704000
 H        10.502000       36.696999       22.379999
 O         0.874000       31.903000        0.220000
 H        -0.002000       32.025002        0.802000
 H         0.661000       32.498001       -0.626000
 O         6.867000        5.322000        0.676000
 H         5.956000        5.635000        1.143000
 H         6.988000        6.050000       -0.078000
 O        14.712000        2.178000       20.729000
 H        14.680000        1.873000       21.705000
 H        13.946000        2.873000       20.721001
 O        11.467000       37.389999       14.215000
 H        11.646000       38.369999       14.589000
 H        10.784000       36.924000       14.847000
 O        15.220000       15.666000       21.923000
 H        14.293000       15.111000       21.861000
 H        15.154000       16.264000       21.080999
 O        36.722000       26.922001       12.286000
 H        36.241001       26.014000       12.339000
 H        37.345001       26.933001       11.445000
 O        14.474000       26.093000       26.544001
 H        13.525000       26.107000       26.990000
 H        14.866000       27.037001       26.778000
 O        19.361000       26.354000       11.427000
 H        20.101000       26.787001       10.752000
 H        18.666000       25.951000       10.732000
 O         6.486000       12.991000       23.756001
 H         5.477000       12.675000       23.600000
 H         7.096000       12.133000       23.632999
 O         8.491000       42.469002       25.892000
 H         7.560000       42.339001       25.448999
 H         8.335000       42.160000       26.843000
 O         6.115000       12.287000        3.034000
 H         5.919000       11.413000        2.393000
 H         6.670000       11.974000        3.833000
 O        15.802000       15.916000        5.434000
 H        15.287000       15.052000        5.212000
 H        15.429000       16.507000        4.647000
 O        25.822001       20.106001       22.164000
 H        25.743000       20.412001       21.124001
 H        26.540001       19.216999       22.209000
 O         5.863000       29.650000        4.032000
 H         6.725000       29.698999        4.598000
 H         6.169000       30.018999        3.076000
 O        14.185000        7.139000        1.793000
 H        14.011000        8.178000        1.731000
 H        15.236000        6.894000        1.776000
 O        23.796000       43.125000        6.836000
 H        24.497999       42.354000        6.453000
 H        22.978001       43.048000        6.182000
 O         5.688000        2.592000        0.404000
 H         5.596000        2.322000        1.426000
 H         6.242000        3.514000        0.299000
 O         8.874000       18.357000       18.608999
 H         8.415000       18.912001       19.372000
 H         9.905000       18.629999       18.641001
 O        14.952000       13.767000       36.319000
 H        14.355000       14.687000       36.355999
 H        15.351000       13.735000       35.366001
 O         8.099000       20.336000        2.513000
 H         9.043000       20.844000        2.503000
 H         7.358000       21.042999        2.179000
 O         8.007000       34.923000        3.315000
 H         7.022000       34.750000        3.700000
 H         8.209000       34.041000        2.807000
 O         7.610000       14.819000        2.892000
 H         7.317000       13.760000        2.803000
 H         7.163000       15.393000        3.614000
 O        11.572000       36.466000        1.607000
 H        10.606000       36.839001        1.764000
 H        12.093000       37.216999        0.975000
 O         3.276000       16.834999       18.993000
 H         2.438000       16.361000       18.566000
 H         3.650000       17.347000       18.150000
 O        16.198000        0.101000        7.098000
 H        15.363000        0.657000        7.518000
 H        16.684000        0.750000        6.535000
 O         4.944000       37.884998       18.320000
 H         5.235000       36.905998       18.657000
 H         5.780000       38.514000       18.391001
 O         2.115000        8.358000       22.698999
 H         3.190000        8.174000       22.605000
 H         1.791000        8.539000       21.747000
 O         1.855000       22.686001       10.542000
 H         0.839000       22.305000       10.845000
 H         2.071000       23.584000       11.135000
 O         2.469000        9.337000        2.244000
 H         1.818000        9.007000        1.482000
 H         2.072000       10.204000        2.657000
 O        13.629000       10.691000       23.017000
 H        13.403000       10.201000       24.003000
 H        14.615000       11.035000       23.093000
 O        17.471001       44.415001       39.130001
 H        16.669001       44.202999       39.814999
 H        17.539000       43.577999       38.391998
 O         3.624000       17.665001       14.421000
 H         3.797000       17.986000       15.422000
 H         4.009000       16.698999       14.388000
 O         0.607000       29.509001        4.561000
 H         0.137000       28.684999        4.087000
 H         1.629000       29.225000        4.615000
 O         7.739000       20.521999        6.223000
 H         8.524000       19.867001        6.571000
 H         6.857000       20.329000        6.728000
 O        10.005000       25.292000       12.073000
 H         9.873000       26.270000       11.651000
 H         9.016000       24.927999       12.119000
 O        33.895000        5.958000       19.805000
 H        34.720001        6.226000       19.204000
 H        33.356998        5.207000       19.296000
 O         0.415000       19.434999        8.774000
 H         0.198000       18.780001        9.534000
 H         1.381000       19.790001        8.995000
 O         8.357000       23.587999        7.747000
 H         8.409000       22.674000        8.281000
 H         8.681000       23.351000        6.781000
 O        12.505000       35.403999       31.299000
 H        11.490000       35.230000       31.591000
 H        12.630000       36.396999       31.329000
 O         6.246000       17.315001        7.323000
 H         5.667000       16.726000        7.994000
 H         7.263000       17.315001        7.618000
 O        20.035000       25.180000        5.186000
 H        20.417000       24.490999        4.447000
 H        19.063000       25.441999        4.872000
 O         2.195000        4.621000        1.429000
 H         1.835000        3.643000        1.644000
 H         1.416000        5.250000        1.137000
 O        34.490002       16.160999        3.608000
 H        34.317001       15.584000        4.438000
 H        35.488998       16.417000        3.663000
 O         3.051000       42.245998       11.376000
 H         3.893000       41.673000       11.643000
 H         2.299000       41.587002       11.503000
 O         0.182000       38.015999       11.683000
 H         0.407000       37.622002       12.638000
 H        -0.249000       37.181999       11.191000
 O        22.914000       20.607000       15.235000
 H        22.278999       20.620001       14.341000
 H        23.659000       21.256001       14.881000
 O         0.015000       16.177999       24.545000
 H        -0.456000       15.716000       23.740000
 H         0.752000       16.708000       23.913000
 O        15.225000       17.165001       19.472000
 H        16.108000       17.606001       19.804001
 H        15.138000       17.219000       18.464001
 O        19.280001       22.365999        6.580000
 H        18.312000       22.576000        6.245000
 H        19.659000       23.361000        6.732000
 O         6.570000        6.223000        5.949000
 H         6.246000        5.213000        5.769000
 H         5.865000        6.444000        6.682000
 O         7.723000       28.886000       20.753000
 H         7.077000       28.018999       21.007999
 H         8.576000       28.648001       21.266001
 O        27.174999       25.110001       40.504002
 H        27.992001       24.504000       40.196999
 H        26.785999       25.485001       39.587002
 O         0.284000       18.292999       19.773001
 H         0.849000       17.483000       19.358999
 H         0.055000       17.917999       20.694000
 O         6.236000       26.763000       21.826000
 H         7.009000       26.274000       22.343000
 H         6.059000       26.028000       21.094000
 O        22.542999       12.222000       19.011000
 H        22.413000       13.069000       19.627001
 H        21.628000       11.682000       19.096001
 O        27.020000       44.585999        9.675000
 H        27.612000       45.530998        9.715000
 H        27.596001       43.823002       10.135000
 O        12.644000        7.098000       10.491000
 H        13.002000        6.988000       11.438000
 H        13.510000        7.229000        9.888000
 O        28.306999       44.945999        0.788000
 H        28.542000       43.896000        0.889000
 H        28.597000       45.132999       -0.210000
 O        39.152000       37.172001       29.650000
 H        38.676998       38.109001       29.820999
 H        39.249001       36.952000       28.590000
 O        27.981001       14.990000        6.371000
 H        28.740999       14.935000        5.683000
 H        27.407000       14.164000        6.201000
 O        41.084999       21.886999        4.250000
 H        41.035000       22.552000        3.450000
 H        42.068001       21.716999        4.528000
 O        10.793000       30.296000       25.716000
 H        10.100000       29.698000       25.223000
 H        10.105000       30.948000       26.176001
 O        35.618999       30.049999       38.410000
 H        34.754002       30.695999       38.581001
 H        35.634998       30.112000       37.369999
 O        18.028000       17.973000        2.800000
 H        19.003000       18.375999        2.903000
 H        17.844000       17.393999        3.641000
 O         3.935000        4.936000       29.725000
 H         3.940000        3.910000       29.878000
 H         2.906000        5.185000       29.476000
 O        24.556000        7.942000       16.555000
 H        23.724001        8.078000       17.170000
 H        24.233000        7.213000       15.849000
 O        30.344999       15.254000        4.778000
 H        30.877001       16.112000        5.117000
 H        31.046000       14.542000        4.430000
 O        18.209999        6.846000       16.121000
 H        18.259001        6.093000       15.335000
 H        18.441999        7.807000       15.674000
 O        20.981001       39.953999       30.580000
 H        20.343000       39.618000       31.302000
 H        21.035999       39.033001       30.003000
 O        26.702999        5.773000        6.966000
 H        27.566999        6.323000        6.823000
 H        27.017000        4.745000        6.976000
 O         1.408000       11.328000        3.842000
 H         0.712000       11.464000        4.613000
 H         2.254000       11.024000        4.403000
 O        35.959999        7.233000        5.308000
 H        34.909000        7.107000        5.519000
 H        36.337002        6.288000        5.466000
 O        15.144000       36.623001        1.073000
 H        14.530000       36.869999        0.272000
 H        14.848000       37.242001        1.906000
 O        16.070000       16.997000        1.178000
 H        16.851999       17.497000        1.569000
 H        16.466000       16.282000        0.502000
 O        36.301998       44.867001        6.154000
 H        36.285999       45.254002        7.124000
 H        37.259998       44.762001        5.738000
 O        10.667000       11.783000        2.015000
 H        10.286000       11.539000        2.963000
 H        11.039000       12.720000        2.125000
 O        34.255001       35.867001        6.781000
 H        34.307999       35.131001        6.057000
 H        33.514000       35.495998        7.409000
 O        29.500999        5.923000       15.370000
 H        30.424999        5.440000       15.239000
 H        29.677999        6.970000       15.518000
 O        20.146000       34.768002        5.714000
 H        20.361000       34.257999        4.839000
 H        20.254000       35.778000        5.487000
 O        11.485000       20.201000        4.065000
 H        11.360000       19.268000        3.495000
 H        11.663000       19.978001        5.072000
 O        43.634998        3.191000       20.750000
 H        44.348999        3.951000       20.554001
 H        43.851002        2.353000       20.115999
 O        22.673000       16.506001       13.110000
 H        22.281000       17.504000       13.045000
 H        23.261999       16.433001       13.967000
 O        25.230000       11.737000       18.823000
 H        25.535000       11.192000       17.927999
 H        24.163000       11.816000       18.775999
 O        17.266001        1.071000        1.615000
 H        16.389000        0.559000        1.853000
 H        17.285000        0.986000        0.563000
 O         5.878000       33.546001       29.382000
 H         6.007000       33.721001       28.337999
 H         6.668000       32.884998       29.584999
 O        12.987000       19.545000        9.798000
 H        12.237000       18.864000       10.116000
 H        13.882000       19.431999       10.289000
 O        17.285000       32.554001        1.069000
 H        18.035000       32.556999        0.303000
 H        17.260000       31.507999        1.371000
 O        43.675999       39.320000        4.844000
 H        43.048000       39.598000        5.683000
 H        43.040001       39.325001        3.954000
 O        34.438999       12.128000        7.801000
 H        35.173000       12.305000        8.617000
 H        33.577000       12.710000        7.958000
 O        16.774000       12.960000       17.497999
 H        15.840000       12.672000       17.990999
 H        17.403000       13.318000       18.238001
 O         9.268000       13.619000        8.720000
 H         9.336000       13.021000        7.915000
 H        10.220000       13.770000        9.179000
 O         8.725000       32.382000        2.516000
 H         9.328000       32.339001        3.361000
 H         9.316000       32.292000        1.614000
 O        25.903999       25.290001        3.369000
 H        25.957001       25.757000        4.264000
 H        25.451000       25.875999        2.568000
 O        19.424000       14.233000        7.253000
 H        18.917000       13.512000        6.652000
 H        20.152000       14.445000        6.592000
 O         5.538000       44.659000       11.344000
 H         6.136000       45.521999       11.425000
 H         6.200000       43.847000       11.145000
 O        31.488001       23.841999       13.028000
 H        30.834000       24.218000       12.356000
 H        32.473999       24.118000       12.722000
 O         1.189000        3.104000        7.377000
 H         1.965000        2.366000        7.558000
 H         0.668000        2.936000        8.259000
 O        24.021000       30.945000        1.463000
 H        23.799000       30.761999        2.489000
 H        24.943001       31.451000        1.517000
 O        26.232000        5.946000        9.686000
 H        26.160000        6.946000       10.066000
 H        26.580999        6.062000        8.667000
 O         5.442000       19.520000        4.513000
 H         6.382000       19.004000        4.481000
 H         5.103000       19.709000        5.517000
 O        28.813000       36.768002       29.605000
 H        29.632999       36.060001       29.704000
 H        29.200001       37.674999       29.885000
 O         2.993000       30.632000        1.685000
 H         2.188000       31.270000        1.499000
 H         3.774000       31.101999        1.115000
 O        24.893000       31.232000       12.598000
 H        25.200001       31.033001       11.622000
 H        25.525000       30.594000       13.178000
 O        38.671001       17.480000        9.792000
 H        39.353001       18.121000       10.403000
 H        37.790001       17.641001       10.354000
 O        37.660999        8.011000        0.325000
 H        37.409000        8.223000        1.314000
 H        37.884998        9.035000       -0.079000
 O        18.660000       43.700001       -0.255000
 H        19.577999       43.910000        0.139000
 H        18.077999       43.612000        0.589000
 O        22.924999       27.132999        5.420000
 H        22.989000       26.724001        4.426000
 H        22.101000       27.826000        5.329000
 O        38.596001        1.671000        3.237000
 H        38.932999        1.769000        4.212000
 H        38.615002        0.610000        3.067000
 O        10.406000       12.576000       29.907000
 H        10.416000       12.547000       28.896999
 H         9.340000       12.621000       30.205000
 O        39.648998       41.723000       14.509000
 H        39.772999       40.723000       14.669000
 H        38.626999       41.995998       14.557000
 O        33.084999        5.533000       10.239000
 H        33.422001        4.666000       10.742000
 H        33.630001        5.564000        9.348000
 O        29.884001       18.392000        1.535000
 H        29.579000       17.554001        2.077000
 H        29.042000       19.058001        1.465000
 O        41.021999       43.423000        6.867000
 H        40.199001       43.419998        7.512000
 H        41.995998       43.467999        7.377000
 O        27.681999       35.560001        8.101000
 H        27.172001       36.410999        7.609000
 H        28.533001       35.618000        7.469000
 O        12.867000       22.768000        7.103000
 H        13.055000       22.917000        6.071000
 H        12.717000       23.672001        7.592000
 O        28.472000       13.147000        2.014000
 H        29.233000       13.691000        1.499000
 H        28.900999       12.522000        2.715000
 O        34.082001       37.081001       10.029000
 H        34.179001       36.023998        9.877000
 H        34.851002       37.576000        9.411000
 O         1.740000       34.976002       10.219000
 H         1.604000       35.759998        9.485000
 H         2.309000       35.445000       10.985000
 O        38.188000       29.316999       27.733000
 H        39.154999       29.301001       28.086000
 H        38.000000       28.379000       27.333000
 O        10.870000       28.615999       13.767000
 H        10.366000       27.813000       14.283000
 H        10.158000       29.268000       13.304000
 O        30.353001       30.872999       35.182999
 H        29.382999       30.990999       35.623001
 H        30.916000       31.471001       35.834000
 O        13.807000        4.580000       18.212999
 H        13.125000        5.347000       18.365999
 H        13.289000        3.688000       18.028999
 O        43.073002       41.834999       15.737000
 H        43.891998       41.887001       16.374001
 H        42.648998       42.821999       15.718000
 O         7.211000       17.752001        1.772000
 H         7.685000       18.599001        2.163000
 H         6.527000       17.459999        2.496000
 O        24.004000       42.287998       24.684000
 H        23.360001       42.015999       23.868000
 H        24.867001       42.701000       24.184999
 O        37.383999       34.862000       30.330999
 H        38.070999       35.578999       30.577999
 H        36.474998       35.335999       30.416000
 O         8.236000       43.613998       17.695000
 H         8.144000       43.143002       16.778999
 H         9.302000       43.634998       17.902000
 O         5.958000        3.578000       17.582001
 H         5.679000        3.383000       18.608999
 H         6.514000        2.728000       17.275000
 O        31.006001       35.799999       13.861000
 H        31.535999       36.651001       14.251000
 H        29.981001       36.152000       13.931000
 O        28.591000       42.799000       10.715000
 H        28.579000       41.742001       10.630000
 H        28.669001       42.929001       11.739000
 O        15.009000        3.896000       44.262001
 H        14.705000        3.589000       43.299000
 H        14.329000        4.677000       44.466000
 O         6.975000       27.457001       10.992000
 H         6.890000       28.121000       10.174000
 H         7.112000       28.025999       11.873000
 O         2.118000       17.035000       11.145000
 H         2.401000       17.827000       11.822000
 H         1.555000       16.309999       11.639000
 O        21.863001       17.027000       21.042999
 H        20.868999       16.906000       21.180000
 H        21.943001       18.033001       21.357000
 O        24.082001       22.493999        3.847000
 H        24.577999       22.531000        4.750000
 H        24.309999       21.552000        3.428000
 O        15.606000       15.227000       16.479000
 H        14.663000       15.033000       17.023001
 H        16.040001       14.223000       16.549999
 O        35.115002       17.014999       19.039000
 H        36.022999       17.340000       18.606001
 H        34.463001       16.476000       18.367001
 O        11.692000       17.671000        2.150000
 H        11.988000       16.921000        1.510000
 H        10.881000       17.298000        2.821000
 O        23.232000       38.379002        8.825000
 H        23.096001       39.439999        8.870000
 H        22.563999       37.930000        8.169000
 O        45.522999       39.115002       24.823999
 H        46.465000       39.613998       24.634001
 H        45.014000       39.001999       23.862000
 O        44.740002       32.696999        1.938000
 H        44.573002       33.529999        2.521000
 H        43.776001       32.277000        1.594000
 O        38.527000       15.685000       20.111000
 H        38.317001       15.052000       19.297001
 H        39.167999       15.078000       20.677999
 O        12.755000        5.260000       23.011000
 H        13.402000        4.646000       23.532000
 H        13.474000        5.862000       22.530001
 O        10.403000       21.930000       30.337000
 H         9.758000       22.431999       29.691000
 H        11.169000       21.528000       29.732000
 O        24.832001       45.313000        8.218000
 H        24.407000       44.771000        7.399000
 H        25.599001       44.789001        8.621000
 O        43.523998       33.799999       17.948000
 H        44.421001       34.237999       17.563999
 H        42.914001       34.685001       18.051001
 O         9.317000       17.862000       32.745998
 H         9.700000       16.992001       32.430000
 H         9.890000       18.695999       32.386002
 O        14.477000       20.224001       20.267000
 H        15.234000       19.610001       20.792999
 H        14.784000       21.216000       20.514000
 O        19.427999       24.461000       17.879000
 H        19.884001       23.993000       17.034000
 H        19.681000       25.481001       17.976000
 O        45.646000       18.761999       14.457000
 H        46.189999       19.459999       13.933000
 H        46.191002       19.004999       15.378000
 O        13.523000        4.187000       27.415001
 H        12.807000        4.963000       27.396999
 H        13.465000        4.012000       28.455000
 O        33.094002       31.934000       19.334999
 H        32.374001       32.605000       19.792000
 H        33.716999       31.724001       20.156000
 O        11.392000        8.108000        3.626000
 H        11.406000        7.071000        3.453000
 H        12.174000        8.586000        3.076000
 O         9.563000       18.978001        7.443000
 H         9.834000       17.979000        7.356000
 H        10.459000       19.514000        7.263000
 O        36.319000       22.650000        0.836000
 H        36.985001       22.511999        1.652000
 H        36.963001       22.497999       -0.003000
 O        19.844999       29.923000        7.703000
 H        20.544001       30.684999        7.523000
 H        19.766001       29.749001        8.693000
 O        41.967999       19.964001       20.750999
 H        41.952999       18.910000       20.955000
 H        41.078999       20.440001       21.186001
 O        22.327999       15.131000       10.985000
 H        21.268000       15.005000       11.009000
 H        22.622000       15.785000       11.815000
 O         5.606000       34.263000        4.380000
 H         4.639000       34.728001        4.379000
 H         5.695000       33.631001        5.203000
 O        33.748001       14.901000        1.399000
 H        33.939999       15.425000        2.338000
 H        32.842999       15.345000        1.038000
 O        41.433998        6.051000       42.022999
 H        41.396999        5.063000       42.383999
 H        42.022999        6.609000       42.709000
 O        39.362999       20.041000       17.950001
 H        39.139999       19.962999       18.993000
 H        38.544998       19.562000       17.480000
 O         5.965000       28.181999        0.804000
 H         5.334000       27.664000        1.455000
 H         6.250000       29.076000        1.215000
 O         4.192000        6.462000        7.705000
 H         3.281000        5.982000        7.482000
 H         4.243000        6.714000        8.734000
 O        27.576000       20.285000        0.981000
 H        28.409000       20.966000        0.899000
 H        27.350000       20.209999       -0.039000
 O        16.009001       10.525000       14.804000
 H        15.977000        9.573000       15.155000
 H        15.311000       11.007000       15.402000
 O        30.681999       11.363000       23.628000
 H        31.573000       10.924000       24.073000
 H        30.403999       12.125000       24.238001
 O        37.810001       38.014999       23.129999
 H        37.771000       38.049999       22.080000
 H        38.841000       38.084000       23.339001
 O        26.910999       20.285999        5.789000
 H        27.736000       19.919001        6.313000
 H        27.079000       21.320000        5.855000
 O        10.415000       40.929001        0.586000
 H         9.420000       40.869999        0.754000
 H        10.525000       41.013000       -0.522000
 O         3.254000        7.452000        3.821000
 H         4.129000        7.842000        4.237000
 H         2.999000        8.195000        3.047000
 O        43.931999       22.697001       32.575001
 H        43.285999       22.031000       32.097000
 H        44.272999       22.205000       33.462002
 O        10.343000       14.603000        2.617000
 H        10.658000       14.814000        3.583000
 H         9.315000       14.661000        2.565000
 O        31.032000       31.351000        4.817000
 H        31.792000       31.608999        5.473000
 H        30.358999       30.865000        5.463000
 O         9.436000       21.663000       19.879000
 H        10.026000       20.912001       20.332001
 H         8.574000       21.858999       20.455999
 O        27.923000        9.525000        9.006000
 H        28.441999        8.696000        8.637000
 H        26.929001        9.238000        9.250000
 O        29.966999       41.294998       14.861000
 H        29.042999       40.973999       14.455000
 H        29.927999       40.752998       15.750000
 O        40.957001       10.889000        7.162000
 H        41.507000       10.462000        7.924000
 H        41.654999       11.100000        6.333000
 O         3.203000        2.698000       10.766000
 H         2.906000        3.702000       11.074000
 H         4.229000        2.767000       10.587000
 O        30.195000       22.683001       33.576000
 H        30.547001       22.573999       32.608002
 H        30.184000       23.687000       33.877998
 O        29.055000       18.270000        6.345000
 H        29.584000       18.826000        7.018000
 H        28.343000       17.795000        6.921000
 O        29.709999       13.247000       25.386000
 H        29.381001       13.514000       26.395000
 H        28.874001       13.343000       24.747999
 O        22.656000       23.348000       22.191999
 H        23.122000       23.100000       21.231001
 H        21.572001       23.476999       21.952000
 O        29.576000       29.975000        6.608000
 H        28.770000       29.507000        6.076000
 H        30.343000       29.184999        6.716000
 O        29.033001       38.224998        4.237000
 H        29.271999       37.202999        3.962000
 H        29.867001       38.542999        4.834000
 O        26.514999        5.999000       17.625999
 H        25.916000        6.620000       17.009001
 H        26.791000        6.742000       18.316000
 O        45.998001       34.674999       21.186001
 H        45.391998       35.117001       21.914000
 H        45.408001       35.125999       20.451000
 O         1.045000        3.673000       15.110000
 H         1.667000        3.382000       15.906000
 H         1.391000        4.552000       14.593000
 O        14.572000       41.749001        9.442000
 H        15.144000       40.858002        9.273000
 H        14.700000       42.294998        8.536000
 O         7.396000       22.778999       21.462000
 H         7.631000       23.774000       21.767000
 H         6.381000       22.843000       21.169001
 O        22.997999       14.425000        2.543000
 H        23.684999       13.711000        2.183000
 H        23.349001       14.736000        3.505000
 O        23.481001       32.683998       20.120001
 H        23.969000       33.187000       20.872000
 H        22.545000       32.347000       20.500999
 O        39.646999       27.368000       30.010000
 H        40.123001       27.472000       30.910000
 H        40.181999       27.940001       29.318001
 O         3.765000       15.497000       31.284000
 H         3.608000       14.524000       31.510000
 H         4.781000       15.695000       31.593000
 O        28.518000       28.422001       10.027000
 H        29.450001       28.443001        9.551000
 H        28.278000       29.444000       10.266000
 O        31.257000       33.157001       36.646000
 H        30.242001       33.398998       36.430000
 H        31.420000       33.360001       37.702000
 O        31.816999        6.494000       12.808000
 H        32.104000        5.809000       13.542000
 H        31.761999        5.936000       11.943000
 O        41.478001       29.580000       16.481001
 H        42.222000       30.292999       16.684000
 H        42.000999       28.674000       16.291000
 O         5.823000       45.380001       23.865000
 H         5.706000       46.459999       23.819000
 H         6.791000       45.236000       23.421000
 O        21.146999       29.177000        5.108000
 H        20.320000       28.861000        4.590000
 H        20.693001       29.552999        5.980000
 O        11.006000       14.845000        5.733000
 H        11.003000       13.804000        6.026000
 H        11.015000       15.441000        6.645000
 O        27.521999       38.964001        8.844000
 H        26.815001       38.448002        8.263000
 H        27.474001       39.991001        8.646000
 O        15.240000       34.001999        0.012000
 H        15.466000       34.904999        0.439000
 H        16.056999       33.435001        0.293000
 O        11.871000       23.292000       12.348000
 H        11.962000       22.848000       11.413000
 H        11.353000       24.209000       12.234000
 O        16.343000       28.864000        8.489000
 H        15.477000       28.993999        7.943000
 H        16.889999       29.795000        8.382000
 O        40.661999       45.313000        0.558000
 H        40.785999       45.285000       -0.487000
 H        41.393002       46.014999        0.881000
 O        33.004002       16.629999       13.106000
 H        32.681000       16.103001       12.209000
 H        33.338001       17.582001       12.840000
 O        20.489000       30.658001       14.093000
 H        21.290001       30.655001       13.375000
 H        19.737000       30.254000       13.502000
 O        16.377001       19.129000       28.000000
 H        16.538000       19.285000       29.049000
 H        17.245001       19.415001       27.566000
 O        23.677999       35.508999        6.994000
 H        24.073000       34.933998        6.165000
 H        23.972000       34.910000        7.825000
 O        10.280000        0.706000       32.381001
 H        10.728000       -0.178000       32.756001
 H         9.382000        0.847000       32.931000
 O        43.193001       16.316999       11.919000
 H        42.549999       16.045000       11.139000
 H        42.731998       15.948000       12.772000
 O        26.837999        0.717000       34.285999
 H        26.924999        1.355000       33.428001
 H        27.872000        0.436000       34.507999
 O        19.316999       42.213001        2.578000
 H        18.424999       41.770000        2.284000
 H        18.995001       42.896000        3.347000
 O        38.223000       24.554001        2.159000
 H        39.230000       24.368000        2.437000
 H        37.636002       24.767000        3.007000
 O        26.798000       37.904999       44.919998
 H        27.490999       37.811001       45.698002
 H        26.459999       36.910999       44.818001
 O        36.113998       33.830002        9.545000
 H        36.890999       33.230999        9.886000
 H        36.523998       34.344002        8.670000
 O        10.311000       10.071000       13.197000
 H        10.246000       11.067000       13.454000
 H         9.656000        9.448000       13.781000
 O        11.439000       40.097000       14.270000
 H        12.516000       40.172001       14.226000
 H        11.067000       40.672001       13.463000
 O         9.153000       37.458000        2.229000
 H         8.764000       36.521999        2.479000
 H         8.266000       38.050999        2.025000
 O        16.240000       44.662998        3.435000
 H        15.534000       45.428001        3.688000
 H        16.003000       44.365002        2.457000
 O        34.862000        8.546000       16.242001
 H        34.457001        9.445000       16.594000
 H        34.626999        8.653000       15.261000
 O         6.917000       45.213001       19.297001
 H         7.309000       44.518002       18.632999
 H         7.725000       45.923000       19.445000
 O        25.566999       43.742001       22.664000
 H        26.466000       44.248001       22.855000
 H        25.756001       42.849998       21.997000
 O        35.509998       32.508999       42.234001
 H        34.937000       33.334999       42.018002
 H        35.085999       31.650000       41.737999
 O        44.492001       33.366001        6.372000
 H        44.695999       32.403999        6.153000
 H        44.457001       33.895000        5.476000
 O         3.232000       14.089000       11.998000
 H         2.390000       14.743000       11.807000
 H         3.641000       14.529000       12.882000
 O        30.320000       11.411000        6.954000
 H        29.444000       11.731000        7.404000
 H        30.737000       10.509000        7.314000
 O        20.712000        3.159000       14.402000
 H        20.742001        2.142000       14.293000
 H        21.343000        3.415000       13.542000
 O        39.032001       13.309000       25.480000
 H        39.505001       12.555000       24.924000
 H        39.762001       13.714000       26.125000
 O        11.191000       31.094999        4.615000
 H        11.346000       30.603001        5.508000
 H        11.279000       32.108002        4.771000
 O        37.426998       43.665001       29.323000
 H        38.198002       42.974998       29.566000
 H        37.542999       44.498001       30.007000
 O         4.418000       26.193001        1.916000
 H         5.163000       25.433001        2.090000
 H         3.517000       25.719999        2.210000
 O        12.036000       37.842999        4.631000
 H        11.329000       37.089001        4.765000
 H        11.421000       38.543999        4.083000
 O         3.284000       28.445000        4.331000
 H         4.218000       28.850000        4.031000
 H         3.434000       27.410999        4.450000
 O         4.818000       38.303001        5.170000
 H         4.619000       37.646999        4.308000
 H         4.345000       39.202000        5.047000
 O        28.931999       33.250000       19.752001
 H        28.884001       32.231998       20.011999
 H        29.768999       33.563000       20.243000
 O        43.480000       12.944000        8.450000
 H        43.341000       13.845000        7.944000
 H        42.685001       12.836000        9.124000
 O        26.878000       34.828999        4.122000
 H        26.846001       34.382999        5.106000
 H        27.910000       34.790001        3.863000
 O        19.885000       26.695999        7.559000
 H        20.045000       26.253000        6.623000
 H        19.487000       27.726999        7.387000
 O        39.339001       36.862000       13.918000
 H        39.786999       35.930000       14.086000
 H        38.488998       36.750000       13.253000
 O        40.410999       20.416000        6.595000
 H        40.539001       21.117001        5.799000
 H        40.168999       19.482000        6.154000
 O         8.110000       39.769001       12.730000
 H         8.027000       39.094002       11.998000
 H         8.712000       40.619999       12.466000
 O         4.153000       43.551998       32.749001
 H         3.338000       44.167000       32.424999
 H         4.528000       43.035999       31.886000
 O        21.472000       37.034000        7.055000
 H        22.393000       36.481998        6.948000
 H        21.056999       36.356998        7.696000
 O        43.126999       28.011000        1.439000
 H        42.777000       27.746000        0.497000
 H        42.979000       29.025000        1.534000
 O        23.302999       23.221001       19.672001
 H        23.131001       22.625999       18.874001
 H        23.487000       24.233000       19.167000
 O         1.696000        5.500000        6.648000
 H         1.984000        5.140000        5.676000
 H         1.512000        4.608000        7.207000
 O         9.218000        4.479000        1.780000
 H         8.241000        4.769000        1.309000
 H         9.196000        5.005000        2.744000
 O        20.031000        1.319000        2.482000
 H        19.990000        1.797000        3.478000
 H        19.033001        1.056000        2.249000
 O         3.985000       23.419001       33.629002
 H         4.288000       22.420000       33.806999
 H         4.268000       23.975000       34.507000
 O         9.690000       27.334000        1.075000
 H        10.489000       27.302999        0.406000
 H         9.978000       28.209000        1.624000
 O        37.481998       34.352001       24.615999
 H        37.469002       34.618999       23.600000
 H        38.334000       33.837002       24.850000
 O        29.570999        7.703000       11.944000
 H        30.480000        7.461000       12.429000
 H        29.771000        7.541000       10.935000
 O        14.402000       37.858002        3.164000
 H        14.850000       38.370998        3.961000
 H        13.336000       37.958000        3.466000
 O        26.554001       45.242001       17.907000
 H        25.749001       45.615002       17.282000
 H        26.434000       45.556000       18.931000
 O        41.841000       24.792999        4.731000
 H        41.881001       25.768000        4.411000
 H        42.002998       24.363001        3.771000
 O        25.955000       41.520000       21.150999
 H        25.353001       41.778999       20.323000
 H        25.962999       40.512001       21.200001
 O        13.579000       30.077999       25.202000
 H        12.547000       30.240999       25.249001
 H        13.707000       30.382999       24.218000
 O        13.549000       41.383999        1.976000
 H        12.755000       42.075001        1.832000
 H        13.925000       41.689999        2.901000
 O        44.653999        5.306000       19.162001
 H        44.736000        5.976000       18.349001
 H        45.564999        5.301000       19.726999
 O         3.915000       11.993000       23.657000
 H         3.078000       11.880000       24.337000
 H         3.511000       12.081000       22.719999
 O        15.366000       31.172001       19.740000
 H        16.076000       31.260000       20.455999
 H        14.870000       30.254000       19.924999
 O         0.368000       19.908001       16.848000
 H         1.316000       20.228001       17.152000
 H        -0.298000       20.334000       17.493000
 O        21.716999       44.957001        3.156000
 H        21.215000       45.491001        2.448000
 H        21.114000       44.127998        3.437000
 O        30.372000       23.077999        3.782000
 H        30.899000       22.294001        4.221000
 H        31.103001       23.539000        3.127000
 O        17.952000       13.145000        2.544000
 H        18.885000       13.622000        2.758000
 H        17.504000       13.839000        1.928000
 O        11.421000       16.223000       16.212999
 H        10.497000       16.778000       16.011000
 H        12.197000       16.927999       15.902000
 O        20.709000       10.218000       19.570000
 H        19.731001       10.308000       19.225000
 H        20.709999       10.255000       20.631001
 O        10.577000       37.169998       11.668000
 H        11.321000       36.695999       11.070000
 H        11.110000       37.323002       12.556000
 O         8.154000       25.396000        4.952000
 H         8.419000       24.375000        5.185000
 H         7.386000       25.254000        4.178000
 O        33.979000       32.042999        9.137000
 H        33.048000       32.355999        9.562000
 H        34.569000       32.879002        8.963000
 O        38.247002       21.371000        2.572000
 H        37.865002       20.416000        2.219000
 H        38.912998       21.187000        3.441000
 O        32.897999       39.117001        3.573000
 H        33.713001       39.353001        2.949000
 H        33.223000       38.988998        4.567000
 O        18.035999       30.450001       11.736000
 H        18.191999       31.469000       11.520000
 H        18.843000       29.988001       11.227000
 O         4.158000        7.312000       26.141001
 H         4.653000        6.811000       26.917000
 H         4.837000        7.945000       25.615000
 O        20.048000        5.262000        3.643000
 H        19.559999        5.041000        2.752000
 H        20.881001        5.846000        3.438000
 O        27.907000       16.921000       36.980999
 H        28.575001       16.483999       36.342999
 H        27.052000       16.257000       36.948002
 O        42.334999        8.063000        3.926000
 H        41.256001        8.143000        4.064000
 H        42.488998        7.252000        3.239000
 O        12.775000        1.216000       41.840000
 H        13.461000        2.003000       41.547001
 H        13.240000        0.327000       41.543999
 O        33.840000       23.642000       19.099001
 H        34.771000       23.097000       19.250000
 H        33.966999       24.457001       19.684000
 O        21.576000       26.448000        9.766000
 H        21.601999       25.414000        9.907000
 H        21.096001       26.733999        8.877000
 O        21.658001        3.109000       28.284000
 H        22.172001        2.757000       27.429001
 H        20.848000        2.432000       28.423000
 O        15.752000       21.063999        1.583000
 H        15.000000       20.441999        1.188000
 H        15.930000       20.721001        2.553000
 O        23.818001       28.298000        9.042000
 H        24.573000       27.604000        9.250000
 H        22.910000       27.813999        9.372000
 O        43.178001       23.327999       25.212999
 H        42.608002       22.473000       25.336000
 H        42.705002       23.884001       26.052999
 O        18.943001       19.785999       23.392000
 H        19.691000       19.715000       22.635000
 H        19.264000       20.552000       24.052999
 O        44.234001       16.641001        2.044000
 H        45.007999       16.849001        1.304000
 H        43.345001       16.476999        1.464000
 O        19.527000       37.932999        3.000000
 H        18.676001       37.216000        2.848000
 H        19.937000       38.122002        2.050000
 O        36.432999       31.973000        2.674000
 H        37.255001       31.393000        3.060000
 H        35.640999       31.313999        2.506000
 O        32.026001       13.609000        3.234000
 H        31.681000       12.673000        3.017000
 H        32.856998       13.829000        2.609000
 O        42.618999       14.909000        6.192000
 H        43.597000       14.959000        5.898000
 H        42.027000       15.437000        5.514000
 O        39.484001        4.852000        8.975000
 H        38.717999        4.359000        9.533000
 H        39.887001        5.645000        9.510000
 O        23.436001       45.355999       22.319000
 H        24.341000       44.856998       22.287001
 H        22.809000       45.042000       21.511999
 O        19.451000       18.107000       14.938000
 H        18.660999       17.545000       15.431000
 H        20.420000       17.764999       15.122000
 O        14.574000       12.072000       12.574000
 H        13.929000       11.278000       12.569000
 H        15.082000       11.822000       13.470000
 O        40.080002        6.792000       17.301001
 H        40.840000        6.070000       17.636000
 H        40.473000        7.160000       16.337999
 O        17.188999       40.298000        2.287000
 H        16.547001       40.161999        1.460000
 H        17.896999       39.547001        2.149000
 O        35.063999        0.768000       34.957001
 H        35.374001        0.405000       34.042999
 H        34.963001       -0.028000       35.636002
 O        10.554000        8.783000       39.834000
 H         9.703000        8.555000       40.470001
 H        11.452000        8.665000       40.386002
 O        18.379999       30.388000       22.330000
 H        18.645000       29.924999       21.412001
 H        18.096001       31.368999       22.108999
 O         5.492000       41.674999        8.183000
 H         5.995000       41.377998        7.340000
 H         5.684000       40.929001        8.890000
 O         1.529000       38.439999        4.695000
 H         1.539000       39.384998        4.294000
 H         2.322000       37.833000        4.393000
 O        15.663000        9.980000        9.891000
 H        14.719000       10.481000        9.945000
 H        16.062000        9.989000        8.997000
 O        37.855000       38.513000       20.576000
 H        37.280998       39.300999       20.190001
 H        38.209999       37.984001       19.780001
 O        40.187000        6.456000       12.988000
 H        40.833000        5.616000       13.144000
 H        40.431000        6.770000       12.041000
 O        35.556999       23.002001       38.935001
 H        34.710999       23.577999       38.764000
 H        35.262001       22.142000       38.403000
 O        38.699001       22.082001       13.802000
 H        39.153000       21.868000       14.703000
 H        38.967999       23.049000       13.552000
 O        37.182999       12.285000       20.294001
 H        36.188999       12.529000       20.691000
 H        37.373001       13.108000       19.700001
 O        37.483002       20.216000        7.145000
 H        37.576000       20.906000        6.378000
 H        38.077000       19.374001        6.963000
 O        29.271000        5.688000       36.207001
 H        29.669001        4.961000       36.789001
 H        28.240000        5.806000       36.553001
 O        25.400000        9.439000       20.764999
 H        24.860001       10.092000       20.181999
 H        25.148001        9.657000       21.813999
 O        21.045000        1.157000       -0.220000
 H        20.709000        1.533000        0.720000
 H        20.933001        0.074000       -0.267000
 O        24.254999        3.080000       24.407000
 H        25.115999        2.565000       24.046000
 H        23.794001        2.353000       25.023001
 O        29.229000       15.178000       13.965000
 H        30.056000       14.592000       13.883000
 H        28.511000       14.586000       14.361000
 O        37.941002       26.783001       26.797001
 H        36.943001       26.716000       26.379000
 H        38.014999       25.986000       27.500999
 O        32.390999       29.346001        3.151000
 H        31.930000       30.226000        3.392000
 H        33.404999       29.398001        2.906000
 O        41.521999       27.459000        3.733000
 H        42.280998       27.750000        3.118000
 H        41.480999       28.341999        4.363000
 O        21.537001       31.594000        1.759000
 H        21.113001       31.667000        0.824000
 H        22.554001       31.337999        1.671000
 O        22.523001        8.164000       13.423000
 H        22.122000        8.724000       14.321000
 H        22.781000        7.157000       13.787000
 O        32.997002       41.821999        6.481000
 H        32.543999       42.715000        6.432000
 H        32.734001       41.347000        7.413000
 O        26.112000       25.961000       38.062000
 H        25.063999       26.112000       37.713001
 H        26.594000       25.500000       37.209000
 O        16.229000       31.667000       17.138000
 H        17.107000       32.040001       17.673000
 H        15.574000       31.371000       17.947001
 O        19.051001        8.246000        9.854000
 H        18.327000        7.799000        9.215000
 H        19.899000        7.546000        9.852000
 O        36.464001       41.018002       19.924000
 H        36.598999       41.719002       19.127001
 H        36.405998       41.681000       20.736000
 O        28.653999       42.056000        4.208000
 H        28.365000       41.369999        3.442000
 H        29.761999       41.933998        4.142000
 O        31.434000       38.244999        1.199000
 H        31.158001       38.957001        0.502000
 H        31.997000       38.698002        1.944000
 O        31.503000       32.762001        9.624000
 H        31.548000       33.679001       10.205000
 H        30.555000       32.421001        9.313000
 O        29.789000        4.179000        8.933000
 H        30.378000        3.349000        8.910000
 H        28.847000        4.067000        9.397000
 O        25.042999       40.222000       10.100000
 H        24.789000       39.214001       10.034000
 H        24.160999       40.827000        9.983000
 O        31.513000        1.927000        9.097000
 H        31.365999        1.968000       10.146000
 H        30.936001        1.204000        8.601000
 O        42.466999        9.884000       30.275000
 H        42.011002        9.133000       30.830999
 H        42.946999       10.444000       30.990000
 O        44.323002       22.674999       40.487999
 H        44.418999       21.608000       40.276001
 H        44.691002       22.718000       41.476002
 O        31.813999       34.057999       20.280001
 H        31.573000       34.625999       21.114000
 H        32.073002       34.766998       19.565001
 O        15.849000       30.893999       43.382999
 H        15.001000       31.354000       43.757000
 H        16.655001       31.545000       43.692001
 O        13.868000       36.681999        6.274000
 H        14.801000       37.077999        6.108000
 H        13.207000       37.123001        5.565000
 O        29.698000       21.948000        0.939000
 H        30.679001       22.142000        0.695000
 H        29.461000       22.649000        1.695000
 O        21.445999       20.972000       12.702000
 H        21.521000       20.122000       12.075000
 H        20.766001       21.523001       12.072000
 O         4.361000        2.808000       38.979000
 H         3.411000        2.884000       39.396999
 H         4.624000        3.842000       38.783001
 O        18.674000       20.724001        8.843000
 H        19.348000       19.971001        8.887000
 H        18.969000       21.205000        7.926000
 O        41.894001       31.464001        8.828000
 H        41.395000       30.528000        8.632000
 H        42.922001       31.346001        8.722000
 O        37.799999        6.059000       14.196000
 H        37.967999        5.486000       15.063000
 H        38.695000        6.053000       13.655000
 O        32.199001        8.179000       18.216999
 H        32.605999        9.189000       18.266001
 H        32.445000        7.773000       19.150999
 O        32.169998       35.043999        4.057000
 H        32.703999       35.948002        3.920000
 H        32.896000       34.396000        4.505000
 O        23.586000        5.461000       10.126000
 H        23.296000        5.131000        9.148000
 H        24.660000        5.544000        9.991000
 O        45.033001       16.368000       21.827000
 H        44.671001       16.170000       20.855000
 H        44.188000       16.427000       22.427000
 O        32.723999       38.186001       21.280001
 H        32.233002       37.331001       21.632000
 H        33.608002       38.167999       21.854000
 O        33.105000        6.904000        5.748000
 H        32.658001        7.878000        5.649000
 H        32.258999        6.261000        5.922000
 O        38.219002       31.691999       -0.182000
 H        38.688000       31.499001        0.770000
 H        38.088001       32.748001       -0.114000
 O        32.181000       22.271000       15.439000
 H        31.646000       22.427999       14.594000
 H        32.750999       23.236000       15.579000
 O        34.347000       42.842999        2.758000
 H        34.388000       42.773998        3.789000
 H        35.136002       43.533001        2.492000
 O        31.910999       15.667000       10.788000
 H        31.742001       14.629000       10.727000
 H        31.459000       16.058001        9.859000
 O        42.894001        1.426000        1.823000
 H        42.819000        1.722000        2.835000
 H        43.455002        2.222000        1.343000
 O        37.417000       18.974001        1.811000
 H        36.650002       18.872000        1.083000
 H        36.859001       18.931000        2.702000
 O        45.895000       16.986000       45.963001
 H        45.297001       17.252001       45.167999
 H        46.790001       16.962000       45.486000
 O        41.985001       28.575001        7.825000
 H        42.254002       28.419001        8.840000
 H        42.082001       27.607000        7.391000
 O         8.805000       22.827999        4.973000
 H         9.144000       22.400999        4.010000
 H         8.271000       22.045000        5.456000
 O        36.432999        7.836000       21.938999
 H        36.317001        8.264000       22.882000
 H        35.459999        7.845000       21.572001
 O        38.863998       28.113001        2.537000
 H        37.980999       27.708000        2.983000
 H        39.735001       27.795000        3.024000
 O        19.128000       16.891001        8.373000
 H        18.972000       15.858000        8.249000
 H        18.271000       17.233000        8.924000
 O        39.237999       35.661999        0.223000
 H        38.262001       35.192001        0.042000
 H        39.091999       36.562000        0.709000
 O        27.989000       15.400000       18.066000
 H        28.472000       14.496000       18.386000
 H        28.052999       16.108000       18.872000
 O        41.042000       16.150999        4.333000
 H        41.445999       15.335000        3.704000
 H        41.618999       16.944000        3.957000
 O        35.237999       12.887000       16.673000
 H        35.765999       12.186000       17.302999
 H        34.324001       13.062000       17.201000
 O        40.874001       35.021999       21.297001
 H        41.362000       35.963001       21.212999
 H        41.644001       34.342999       21.292000
 O        39.445000       29.218000        8.264000
 H        39.341000       30.221001        7.964000
 H        40.438999       28.889000        7.959000
 O        39.805000       19.785000       11.064000
 H        39.271000       19.778999       11.985000
 H        40.831001       19.568001       11.230000
 O        18.562000        4.773000        1.104000
 H        18.131001        4.051000        0.434000
 H        19.608000        4.838000        0.786000
 O        26.874001       11.200000       13.392000
 H        25.830999       11.455000       13.591000
 H        27.007000       10.104000       13.338000
 O        45.389999       37.532001        3.462000
 H        46.195999       38.125000        3.839000
 H        44.590000       37.987999        3.929000
 O        41.757999       44.340000       13.099000
 H        42.341999       43.469002       12.898000
 H        41.723999       44.966000       12.250000
 O        40.903999       23.302999       42.900002
 H        41.324001       22.561001       43.498001
 H        39.896000       23.246000       43.077999
 O        30.445999       39.061001        8.759000
 H        29.447001       39.146000        8.567000
 H        30.473000       38.214001        9.383000
 O        34.249001       26.531000       20.382000
 H        35.160000       26.485001       19.858999
 H        34.606998       26.261999       21.362000
 O        44.624001       10.322000        9.258000
 H        45.438999        9.904000        8.754000
 H        44.380001       11.293000        8.854000
 O        10.250000       41.257999       16.400999
 H        10.657000       40.681999       15.680000
 H         9.946000       40.603001       17.225000
 O         6.845000       27.674999       17.351999
 H         6.285000       28.363001       17.905001
 H         7.261000       28.240999       16.615999
 O         3.372000       34.363998        0.979000
 H         3.063000       34.233002        1.953000
 H         3.956000       33.516998        0.833000
 O         4.709000       44.437000       15.427000
 H         4.877000       45.004002       14.576000
 H         3.777000       43.967999       15.188000
 O         3.359000       31.386999        9.849000
 H         3.084000       30.993000        8.917000
 H         4.257000       31.861000        9.790000
 O        29.775999       46.069000       34.403000
 H        30.466000       45.470001       34.897999
 H        30.166000       46.109001       33.446999
 O        26.413000       37.637001        3.600000
 H        27.422001       37.933998        3.720000
 H        26.378000       36.583000        3.949000
 O        13.335000       29.656000        9.812000
 H        13.152000       30.483999        9.204000
 H        13.815000       30.041000       10.662000
 O         9.009000       29.780001        9.807000
 H         8.657000       30.726999        9.523000
 H         8.414000       28.985001        9.317000
 O        25.468000       35.825001       38.318001
 H        25.545000       35.563000       39.331001
 H        25.492001       34.999001       37.622002
 O         4.113000       40.859001        4.791000
 H         3.320000       40.891998        4.105000
 H         3.748000       41.366001        5.625000
 O        10.969000       22.834999       15.942000
 H        11.232000       22.663000       16.973000
 H        11.926000       22.997000       15.469000
 O        17.539000       36.403999        2.626000
 H        17.253000       35.451000        3.036000
 H        16.825001       36.759998        1.916000
 O         8.418000       29.159000        4.633000
 H         9.254000       29.371000        3.996000
 H         8.832000       28.468000        5.328000
 O        11.404000       29.233999        6.635000
 H        11.500000       29.028000        7.704000
 H        10.764000       28.434999        6.218000
 O        13.299000       34.140999       17.218000
 H        12.378000       34.168999       16.660999
 H        13.129000       33.442001       18.002001
 O         5.835000       44.453999        8.262000
 H         5.830000       43.439999        8.419000
 H         4.967000       44.855000        8.768000
 O        14.125000        2.221000        0.382000
 H        14.522000        3.038000       -0.183000
 H        13.166000        2.553000        0.762000
 O        15.990000       38.414001        5.966000
 H        16.886000       37.912998        5.633000
 H        16.128000       38.823002        6.914000
 O        37.603001       45.264999       16.219000
 H        37.602001       45.011002       17.237000
 H        37.997002       46.222000       16.105000
 O        20.082001       39.858002       18.914000
 H        20.561001       39.299000       18.165001
 H        20.267000       39.224998       19.733000
 O        29.368999       34.455002        2.990000
 H        29.403000       33.584000        2.424000
 H        30.253000       34.623001        3.449000
 O        11.026000       45.713001       27.665001
 H        11.533000       46.556000       27.497000
 H        10.772000       45.347000       26.694000
 O        34.828999       40.147999        1.760000
 H        35.146999       40.558998        0.791000
 H        34.643002       41.066002        2.297000
 O        32.261002        9.527000        0.482000
 H        32.786999       10.356000        0.171000
 H        33.063000        8.929000        0.830000
 O        30.382999       44.889999       16.862000
 H        29.368999       44.922001       16.632000
 H        30.573999       45.747002       17.424000
 O        41.493999       34.737000        4.264000
 H        42.161999       35.404999        4.687000
 H        41.493000       34.887001        3.222000
 O        41.307999       44.716999       21.653999
 H        40.452000       44.701000       21.000999
 H        41.287998       45.692001       22.056000
 O        29.958000        6.149000       30.400999
 H        29.197001        5.558000       29.969999
 H        30.622999        6.542000       29.673000
 O         9.526000       45.568001        6.555000
 H         9.245000       45.495998        7.611000
 H         8.614000       45.542000        6.040000
 O        21.738001       41.516998       22.684000
 H        21.218000       41.790001       21.809000
 H        20.924999       41.233002       23.344999
 O        41.706001       40.481998        6.712000
 H        41.430000       41.477001        6.328000
 H        40.978001       40.153999        7.408000
 O        45.030998       44.637001       10.367000
 H        44.929001       43.587002       10.452000
 H        45.391998       44.889000        9.390000
 O        40.080002       40.716999        2.067000
 H        39.334000       41.181000        2.634000
 H        40.867001       40.216999        2.644000
 O        39.835999       39.026001        7.987000
 H        39.875000       37.991001        7.841000
 H        39.546001       39.105999        8.980000
 O        14.895000       42.939999       12.327000
 H        14.154000       42.824001       11.612000
 H        14.760000       43.789001       12.875000
 O        35.035000       29.063000        2.140000
 H        35.570999       28.356001        2.761000
 H        35.564999       29.118999        1.192000
 O        17.958000        6.755000       12.281000
 H        18.812000        7.299000       11.834000
 H        17.271000        7.539000       12.485000
 O        14.049000       35.115002        8.488000
 H        13.904000       35.505001        7.497000
 H        14.434000       35.937000        9.005000
 O        13.149000       39.029999       21.259001
 H        13.074000       39.040001       20.250999
 H        12.366000       38.332001       21.590000
 O        28.115000       35.247002       10.578000
 H        28.018000       35.269001        9.507000
 H        28.747999       36.076000       10.699000
 O        28.750000       37.423000        0.908000
 H        28.812000       38.396999        1.212000
 H        29.804001       37.090000        0.848000
 O        23.399000       24.587999       12.664000
 H        22.569000       25.080999       13.031000
 H        23.097000       24.365999       11.673000
 O        18.274000       34.553001       14.154000
 H        17.450001       33.970001       14.479000
 H        19.035999       34.160000       14.786000
 O        21.848000        9.298000       24.481001
 H        22.059999       10.075000       25.159000
 H        21.021999        8.827000       24.872999
 O         5.869000       32.183998       33.294998
 H         5.979000       31.298000       33.785999
 H         4.873000       32.487000       33.132000
 O        13.004000       38.574001        0.437000
 H        13.231000       39.497002        1.018000
 H        12.726000       38.897999       -0.552000
 O        38.792000       44.964001        3.278000
 H        37.904999       44.629002        2.871000
 H        38.858002       44.237000        4.044000
 O        44.014000       29.778000       12.667000
 H        43.430000       30.445999       13.257000
 H        44.698002       30.270000       12.105000
 O        30.917000       27.108999        3.142000
 H        29.945999       27.455000        2.837000
 H        31.551001       27.966000        2.855000
 O        31.091000       34.914001       33.137001
 H        32.187000       34.860001       33.182999
 H        30.707001       33.955002       32.851002
 O        19.466000       40.269001       10.537000
 H        20.298000       40.855999       10.874000
 H        18.679001       40.872002       11.007000
 O        12.435000       42.873001       10.691000
 H        13.323000       42.634998       10.039000
 H        11.794000       43.613998       10.200000
 O        34.798000       24.733999        1.789000
 H        35.445999       23.948000        1.450000
 H        34.932999       25.514000        1.086000
 O         9.882000       27.017000        6.153000
 H        10.170000       26.635000        7.098000
 H         9.348000       26.174000        5.768000
 O         9.504000        3.806000       15.019000
 H         8.891000        3.586000       14.200000
 H        10.433000        3.989000       14.516000
 O         8.834000       21.138000        9.387000
 H         9.096000       20.226999        8.878000
 H         9.713000       21.566999        9.741000
 O        31.103001       39.280998       12.261000
 H        30.106001       39.264000       12.662000
 H        30.893999       39.905998       11.460000
 O         1.783000       31.245001       20.299000
 H         1.115000       30.635000       19.767000
 H         2.305000       31.735001       19.518999
 O         1.860000       24.628000       15.027000
 H         0.894000       24.785999       14.635000
 H         2.003000       25.332001       15.746000
 O        20.469999       25.365000        0.562000
 H        20.892000       26.340000        0.504000
 H        19.837000       25.344999        1.352000
 O        33.280998       37.431000       34.261002
 H        32.198002       37.372002       34.507000
 H        33.535999       36.486000       33.943001
 O        12.194000       28.750000       27.834000
 H        12.235000       29.778999       28.152000
 H        11.951000       28.853001       26.820000
 O        12.731000       43.811001       24.025000
 H        13.768000       44.203999       23.861000
 H        12.387000       43.242001       23.146000
 O         9.697000       41.041000       21.934000
 H         9.857000       40.516998       22.853001
 H         8.773000       40.762001       21.635000
 O         1.050000       22.875999        2.308000
 H         1.527000       23.760000        2.707000
 H         0.035000       22.983000        2.416000
 O        30.893999       30.290001       43.803001
 H        31.176001       30.797001       44.669998
 H        29.836000       30.250999       43.687000
 O        32.287998       38.037998       14.732000
 H        32.069000       38.446999       15.682000
 H        32.057999       38.755001       14.029000
 O        15.960000       18.510000       11.640000
 H        16.885000       17.959000       11.741000
 H        15.608000       18.829000       12.529000
 O         6.367000       11.858000       12.524000
 H         7.166000       12.180000       13.186000
 H         6.405000       12.378000       11.605000
 O         8.277000       45.203999        9.089000
 H         7.294000       44.948002        8.768000
 H         8.121000       46.160000        9.384000
 O        28.054001       35.806000       20.299999
 H        28.096001       34.898998       19.851000
 H        27.146999       36.181000       19.820999
 O        41.889000       45.231998        5.004000
 H        41.080002       45.952999        5.138000
 H        41.708000       44.405998        5.642000
 O        21.648001       28.118999       34.766998
 H        20.974001       28.722000       34.231998
 H        21.339001       28.044001       35.827000
 O        21.565001        8.134000        4.102000
 H        21.518999        7.996000        5.189000
 H        20.884001        8.808000        3.979000
 O        15.141000       45.410000       20.049000
 H        14.710000       46.271999       20.416000
 H        16.157000       45.606998       19.915001
 O        27.266001       22.941999        6.660000
 H        26.542999       23.167999        7.361000
 H        28.177000       23.094999        7.171000
 O        34.313000       38.458000        6.019000
 H        34.188000       37.515999        6.492000
 H        34.917999       38.957001        6.712000
 O        20.719000       28.417000       25.231001
 H        21.231001       27.643000       25.757000
 H        20.214001       28.896000       26.006001
 O        19.846001       16.681000       28.948000
 H        20.621000       17.301001       28.471001
 H        19.620001       16.010000       28.253000
 O        44.292999       30.737000        5.772000
 H        43.453999       30.226000        5.473000
 H        45.088001       30.294001        5.251000
 O        20.375000       36.526001       34.338001
 H        21.391001       36.182999       34.499001
 H        19.927000       35.827999       33.667000
 O         1.321000       39.632000       15.469000
 H         0.617000       39.971001       14.785000
 H         1.555000       40.429001       16.165001
 O        13.957000       30.153999       32.908001
 H        14.254000       29.236000       33.323002
 H        14.931000       30.584999       32.709999
 O        36.202999       40.151001       12.555000
 H        36.146999       40.298000       13.611000
 H        35.301998       39.597000       12.452000
 O        45.007999       27.656000       25.702999
 H        45.449001       28.570000       25.490999
 H        45.402000       27.349001       26.584999
 O        41.633999       29.607000       35.113998
 H        42.051998       30.438000       34.669998
 H        41.764000       29.670000       36.148998
 O        35.917999       44.706001        1.697000
 H        35.466999       45.641998        1.423000
 H        36.655998       44.722000        0.938000
 O        36.654999       37.916000       40.144001
 H        36.226002       37.379002       40.941002
 H        37.685001       37.778999       40.354000
 O        37.104000       34.112000        0.457000
 H        36.127998       34.476002        0.230000
 H        36.828999       33.629002        1.422000
 O        29.728001       42.208000       43.558998
 H        28.747000       41.880001       43.823002
 H        30.086000       42.946999       44.150002
 O        29.712999       46.089001        8.508000
 H        29.802999       45.088001        8.403000
 H        29.407000       46.191002        9.551000
 O        43.624001       27.844999       16.729000
 H        43.957001       28.327999       17.645000
 H        44.279999       28.167000       15.998000
 O        27.010000       43.564999       15.887000
 H        26.666000       44.191002       16.690001
 H        27.231001       42.612999       16.267000
 O        16.202999       42.459999       15.934000
 H        15.444000       41.889999       15.505000
 H        16.412001       42.104000       16.947001
 O        41.370998       40.312000       21.621000
 H        40.448002       40.787998       21.868999
 H        41.977001       41.035999       21.136999
 O        45.612999       42.020000       21.936001
 H        45.235001       42.567001       21.101999
 H        44.983002       42.316002       22.754999
 O        37.937000       44.457001        0.005000
 H        38.686001       45.056999        0.455000
 H        38.509998       43.671001       -0.331000
 O        28.326000       12.439000       32.195000
 H        27.479000       11.995000       31.746000
 H        28.922001       12.757000       31.400000
 O        40.651001       33.985001        8.959000
 H        41.155998       33.018002        8.928000
 H        40.272999       34.067001        9.893000
 O        10.192000       44.509998       20.740999
 H        10.417000       44.051998       19.802000
 H        10.637000       45.514000       20.677999
 O        39.136002       44.792000       19.566999
 H        39.235001       43.823002       19.134001
 H        39.825001       45.450001       19.122999
 O         3.226000       15.789000        5.565000
 H         3.041000       16.622999        4.886000
 H         2.826000       16.107000        6.476000
 O        42.854000       21.577999       18.601000
 H        42.141998       22.344999       18.650000
 H        42.515999       20.903999       19.378000
 O        31.521999       13.165000       14.514000
 H        32.627998       13.302000       14.363000
 H        31.346001       13.052000       15.525000
 O         7.829000        4.566000        8.879000
 H         8.252000        3.691000        8.567000
 H         8.163000        5.218000        8.138000
 O        17.992001        1.737000        9.264000
 H        17.577000        2.567000        9.700000
 H        17.459999        1.616000        8.310000
 O        30.976000       10.445000       13.886000
 H        30.309999       10.628000       13.132000
 H        31.212999       11.455000       14.153000
 O        41.278999        3.377000       43.240002
 H        41.101002        2.859000       42.279999
 H        42.263000        3.132000       43.618000
 O        40.198002        3.115000       15.245000
 H        40.808998        3.652000       14.598000
 H        40.585999        2.165000       15.218000
 O        40.090000       11.598000       23.198999
 H        39.338001       10.904000       22.908001
 H        40.967999       11.050000       22.955000
 O         2.878000       20.878000       21.811001
 H         1.865000       21.105000       21.885000
 H         3.330000       21.216999       22.719999
 O        24.320000       27.304001       24.945999
 H        24.608000       26.535000       24.268000
 H        23.363001       26.997999       25.392000
 O        31.875000        9.387000        8.263000
 H        31.701000        8.644000        9.004000
 H        32.554001       10.051000        8.669000
 O        12.142000       11.328000       31.466999
 H        11.669000       11.893000       30.681000
 H        11.261000       11.102000       31.969000
 O        17.912001       32.699001       43.918999
 H        17.851000       33.696999       43.787998
 H        18.724001       32.487999       43.257999
 O        24.011000       29.778000       44.963001
 H        24.539000       28.858999       45.082001
 H        23.972000       30.305000       45.917999
 O         4.673000        6.989000       10.409000
 H         4.151000        7.898000       10.325000
 H         5.520000        7.177000       10.976000
 O         5.800000        7.016000       31.198999
 H         4.849000        6.723000       30.742001
 H         5.823000        6.621000       32.220001
 O         8.449000       13.484000       40.308998
 H         9.347000       12.908000       40.269001
 H         8.631000       14.444000       39.932999
 O        42.201000        0.082000       11.103000
 H        43.189999        0.410000       10.975000
 H        41.696999        0.291000       10.199000
 O         4.060000       33.929001       15.311000
 H         3.461000       33.953999       14.476000
 H         4.028000       34.860001       15.721000
 O        15.385000       18.384001       39.412998
 H        15.473000       17.388000       39.022999
 H        14.651000       18.384001       40.240002
 O        13.701000       22.981001       24.784000
 H        13.969000       22.436001       25.646999
 H        14.391000       23.733999       24.586000
 O         0.468000       20.884001       33.432999
 H         1.435000       20.671000       33.710999
 H         0.510000       21.452000       32.584999
 O        35.832001       38.558998        8.362000
 H        36.755001       38.089001        8.688000
 H        36.028999       39.591999        8.227000
 O         6.425000        0.371000       44.889999
 H         6.234000        1.334000       45.348999
 H         6.071000       -0.370000       45.569000
 O        40.075001        7.269000       10.293000
 H        40.856998        7.942000       10.279000
 H        39.151001        7.799000       10.384000
 O        36.665001        6.828000       31.844999
 H        35.799999        6.446000       32.360001
 H        37.172001        5.959000       31.436001
 O         2.288000        9.532000       13.779000
 H         3.140000       10.143000       13.903000
 H         1.739000        9.799000       12.955000
 O         1.739000        8.220000       37.089001
 H         1.382000        9.105000       37.625999
 H         0.835000        7.766000       36.769001
 O         9.033000        5.483000       34.368999
 H         9.301000        4.855000       33.598999
 H         8.168000        5.841000       33.930000
 O         1.815000       16.834000        3.038000
 H         1.909000       15.777000        2.835000
 H         1.076000       17.216999        2.431000
 O        -0.174000       12.951000        5.484000
 H         0.805000       12.987000        5.869000
 H        -0.444000       13.849000        5.000000
 O         7.300000        7.559000       45.360001
 H         6.387000        8.136000       45.146999
 H         7.824000        7.941000       46.176998
 O         0.539000        8.772000       46.028000
 H        -0.136000        8.875000       45.277000
 H         1.384000        8.424000       45.542999
 O         3.141000        3.484000       19.533001
 H         2.323000        4.086000       19.811001
 H         3.850000        3.561000       20.299999
 O        19.875999        1.492000       23.705000
 H        20.934999        1.474000       23.448000
 H        19.884001        2.112000       24.576000
 O        25.024000        5.619000       24.857000
 H        24.594999        6.127000       24.004000
 H        24.702999        4.577000       24.761000
 O         1.856000       26.850000       37.805000
 H         0.970000       26.306000       37.764999
 H         1.547000       27.782000       38.070999
 O         3.134000       12.747000       35.521999
 H         3.823000       13.533000       35.488998
 H         2.399000       12.933000       36.205002
 O        11.775000        5.220000        5.568000
 H        12.607000        5.794000        5.972000
 H        11.991000        5.055000        4.519000
 O        10.034000       30.195999       41.488998
 H         9.133000       30.263000       42.025002
 H        10.158000       31.136000       40.992001
 O         3.779000       10.705000        5.506000
 H         3.613000       10.150000        6.438000
 H         4.490000       10.186000        4.980000
 O        37.780998        1.672000       44.280998
 H        36.807999        1.952000       44.514000
 H        38.394001        2.222000       44.909000
 O         6.423000        1.914000       40.946999
 H         5.837000        1.118000       41.386002
 H         5.840000        2.326000       40.125999
 O        16.754000        4.077000       19.296000
 H        16.983999        3.500000       20.122999
 H        15.703000        3.969000       19.464001
 O        41.722000       11.273000       14.051000
 H        41.780998       10.607000       13.235000
 H        40.823002       11.777000       13.931000
 O         0.999000        0.245000       16.903999
 H         1.771000        0.904000       17.028999
 H         0.421000        0.847000       16.337000
 O         2.609000       12.834000       21.441999
 H         1.705000       13.278000       21.702999
 H         3.134000       13.590000       21.017000
 O        12.967000        2.290000       17.115000
 H        13.913000        1.885000       17.024000
 H        12.273000        1.506000       17.198000
 O        18.777000       10.786000       10.433000
 H        19.106001        9.767000       10.172000
 H        18.113001       10.657000       11.185000
 O        11.061000       11.453000       22.638000
 H        10.673000       10.962000       23.445000
 H        12.151000       11.282000       22.672001
 O         2.234000       16.104000       38.037998
 H         1.345000       15.579000       38.316002
 H         1.852000       16.511000       37.112999
 O         5.007000        3.782000       14.870000
 H         5.584000        3.829000       15.737000
 H         4.851000        4.750000       14.539000
 O         3.471000       12.317000       39.111000
 H         3.686000       11.445000       38.543999
 H         3.852000       13.115000       38.523998
 O        12.497000        9.704000       42.539001
 H        11.917000        9.071000       43.208000
 H        13.355000        9.070000       42.355999
 O        32.949001       15.527000       42.462002
 H        33.775002       15.334000       43.085999
 H        33.028000       14.830000       41.695000
 O         0.856000        8.971000       20.124001
 H         1.735000        8.735000       19.625000
 H         0.435000        9.771000       19.646000
 O         5.182000        8.677000       33.855000
 H         5.417000        9.485000       34.424999
 H         5.125000        9.163000       32.903999
 O         5.964000        9.758000       19.966999
 H         6.021000       10.780000       20.223000
 H         5.011000        9.683000       19.450001
 O        38.028999       27.104000       37.846001
 H        38.671001       27.097000       37.034000
 H        37.834999       26.018999       37.875999
 O        31.665001        1.850000        1.043000
 H        31.047001        1.073000        1.475000
 H        31.839001        1.560000        0.054000
 O        14.678000       13.653000       26.525999
 H        15.427000       14.344000       26.344999
 H        15.185000       12.704000       26.421000
 O         8.313000        3.398000       43.664001
 H         8.205000        2.341000       43.448002
 H         9.349000        3.790000       43.631001
 O        24.840000        4.788000       39.034000
 H        25.080000        4.839000       40.035999
 H        24.440001        5.773000       38.917999
 O         1.182000        1.416000       23.156000
 H         0.804000        0.497000       23.389999
 H         1.253000        1.556000       22.049999
 O        32.509998        2.569000       33.853001
 H        31.534000        2.549000       34.271000
 H        32.868000        1.566000       33.742001
 O        12.779000        1.800000       26.645000
 H        13.003000        2.789000       26.874001
 H        12.082000        1.817000       25.893999
 O        30.346001       22.326000       22.048000
 H        30.778000       22.627001       21.160000
 H        30.297001       21.334000       21.892000
 O         4.619000       18.698999       20.711000
 H         3.972000       19.438000       21.080999
 H         3.916000       17.973000       20.257000
 O        28.754000       30.959999       12.787000
 H        28.650000       31.399000       11.878000
 H        29.784000       31.028999       13.012000
 O        30.586000        6.923000        2.978000
 H        30.906000        6.909000        1.995000
 H        31.469000        7.041000        3.546000
 O        30.260000        5.196000       18.474001
 H        29.513000        5.540000       17.834999
 H        30.381001        5.908000       19.242001
 O        16.028000        3.026000       11.792000
 H        16.191000        2.014000       11.696000
 H        15.526000        3.444000       10.971000
 O         3.211000       24.979000       21.027000
 H         2.310000       24.819000       20.483999
 H         3.424000       25.856001       20.532000
 O        37.171001        5.652000       44.703999
 H        37.200001        6.520000       45.422001
 H        37.924999        5.037000       45.028999
 O        45.144001        5.948000       10.363000
 H        45.005001        6.079000        9.311000
 H        45.757999        6.829000       10.584000
 O        17.290001        5.240000       32.159000
 H        16.660000        4.723000       31.483999
 H        17.229000        4.804000       33.080002
 O        41.070999       14.807000       26.688999
 H        41.173000       15.867000       26.645000
 H        41.791000       14.551000       27.391001
 O        38.730999        5.982000       21.785000
 H        37.939999        6.673000       21.863001
 H        38.381001        5.015000       22.205000
 O        29.260000       17.066999       16.271000
 H        28.684999       16.511999       16.933001
 H        29.066000       16.613001       15.390000
 O         3.670000       29.943001       16.400000
 H         4.098000       29.431000       17.257000
 H         2.605000       29.966999       16.570000
 O        41.054001        7.073000       36.432999
 H        41.068001        7.534000       35.512001
 H        41.624001        7.652000       37.061001
 O        14.664000        2.525000        4.731000
 H        15.411000        2.835000        3.976000
 H        14.238000        1.708000        4.289000
 O        16.656000        1.206000       29.747999
 H        16.438000        0.500000       30.466999
 H        16.093000        1.074000       28.905001
 O        44.129002       40.181999       19.478001
 H        43.438999       40.807999       19.954000
 H        44.310001       40.701000       18.582001
 O        34.030998        4.104000       30.417000
 H        32.938000        3.977000       30.518000
 H        34.236000        4.833000       31.145000
 O        18.188000        7.841000       27.480000
 H        17.958000        6.900000       27.888000
 H        18.733000        8.199000       28.347000
 O        30.479000        1.046000       28.122000
 H        30.846001        1.252000       27.177000
 H        30.639000        1.927000       28.643000
 O         4.825000        8.827000       43.915001
 H         4.920000        8.619000       42.925999
 H         4.472000        9.879000       43.965000
 O        24.136000       16.305000       15.799000
 H        24.797001       15.586000       16.243999
 H        24.729000       16.898001       15.082000
 O         8.264000        3.511000       12.204000
 H         7.436000        3.775000       11.605000
 H         9.070000        3.961000       11.766000
 O        44.237999        9.786000       38.721001
 H        44.051998       10.504000       37.931000
 H        43.368999        9.182000       38.807999
 O        16.229000        9.154000       12.551000
 H        16.628000        9.928000       13.205000
 H        16.118000        9.625000       11.608000
 O        39.533001       14.114000       31.528000
 H        40.365002       13.999000       32.116001
 H        39.615002       14.974000       31.034000
 O        40.851002        6.714000       20.436001
 H        41.175999        6.100000       19.704000
 H        40.124001        6.122000       20.979000
 O        35.645000       10.800000       25.370001
 H        36.164001        9.929000       25.500999
 H        35.414001       10.844000       24.341999
 O        30.687000       12.066000       44.620998
 H        30.367001       11.093000       44.647999
 H        30.148001       12.603000       45.381001
 O        33.761002       29.382999        9.392000
 H        33.962002       30.434000        9.273000
 H        34.723999       28.934999        9.314000
 O        18.664000       15.033000       11.091000
 H        17.808001       14.497000       11.359000
 H        19.268999       14.250000       10.719000
 O         0.901000        1.195000        5.069000
 H         0.000000        0.697000        5.143000
 H         0.918000        1.917000        5.821000
 O        36.844002        3.245000        1.855000
 H        37.439999        2.609000        2.480000
 H        37.478001        3.641000        1.078000
 O        41.903999       19.103001        9.376000
 H        41.216999       19.674999        8.806000
 H        41.959999       18.132999        9.047000
 O        26.906000       20.927000       14.516000
 H        26.114000       21.493000       14.152000
 H        27.441999       20.702999       13.633000
 O        22.990999       14.995000        8.174000
 H        22.879999       15.047000        9.269000
 H        22.091000       14.509000        7.814000
 O         9.864000        6.089000       37.047001
 H         8.959000        6.593000       37.313999
 H         9.571000        5.870000       36.033001
 O        24.848000       13.120000       11.672000
 H        23.778999       13.242000       11.674000
 H        25.072001       12.288000       11.029000
 O        44.411999        4.221000       35.576000
 H        43.536999        3.716000       35.891998
 H        45.200001        3.499000       35.456001
 O        43.887001       20.707001        8.761000
 H        43.108002       20.191000        9.215000
 H        44.620998       19.948000        8.618000
 O        37.735001       31.024000       43.215000
 H        37.217999       31.666000       42.634998
 H        37.798000       31.332001       44.263000
 O        42.198002        9.022000        9.445000
 H        43.307999        9.174000        9.445000
 H        42.053001        8.259000        8.680000
 O        13.332000        7.456000       34.608002
 H        14.059000        6.683000       34.724998
 H        13.855000        8.228000       34.153000
 O        19.035999        9.232000       15.346000
 H        20.090000        9.276000       15.508000
 H        18.702999       10.051000       14.707000
 O         0.404000        8.211000       10.306000
 H         0.672000        8.517000        9.250000
 H         0.497000        9.086000       10.875000
 O        34.056000        3.358000       11.578000
 H        34.654999        4.232000       11.814000
 H        34.571999        2.483000       11.921000
 O        20.538000       14.928000       25.832001
 H        20.834999       15.941000       25.544001
 H        19.962999       14.640000       24.941999
 O        21.084999        4.892000        0.415000
 H        21.462999        4.372000       -0.435000
 H        21.750000        5.010000        1.246000
 O        42.195999       22.997999        9.916000
 H        42.904999       22.674999        9.186000
 H        42.485001       22.443001       10.749000
 O        35.495998       14.524000       44.039001
 H        35.266998       13.597000       43.664001
 H        35.630001       14.403000       45.070999
 O        33.201000        4.648000       37.055000
 H        33.904999        3.991000       37.441002
 H        32.223000        4.258000       37.353001
 O        45.068001       16.183001       15.142000
 H        45.094002       17.200001       14.902000
 H        44.126999       15.968000       15.613000
 O        43.283001        5.892000       28.850000
 H        43.120998        6.645000       28.177999
 H        43.537998        4.989000       28.396999
 O        42.803001       15.272000       36.860001
 H        42.641998       15.302000       37.931000
 H        43.613998       14.609000       36.658001
 O        34.680000        1.150000        1.139000
 H        35.262001        1.908000        1.545000
 H        33.938000        1.461000        0.522000
 O        39.729000       10.651000        2.544000
 H        39.620998       11.421000        3.239000
 H        39.812000        9.708000        3.065000
 O        15.618000       21.049000       41.611000
 H        16.608000       20.802999       41.828999
 H        14.992000       20.683001       42.407001
 O         2.028000       14.005000        3.462000
 H         1.566000       13.050000        3.492000
 H         2.304000       14.209000        4.453000
 O         2.015000       45.421001       32.243999
 H         2.065000       45.870998       31.316999
 H         1.280000       45.964001       32.813999
 O        34.283001        7.788000        1.055000
 H        34.316002        6.792000        1.240000
 H        35.028999        8.179000        1.690000
 O         9.094000        0.190000       15.822000
 H         8.862000        0.446000       14.798000
 H         8.263000        0.437000       16.417000
 O        28.686001       26.496000       16.752001
 H        29.073000       25.554001       17.254999
 H        29.148001       26.493000       15.781000
 O        21.049999       19.804001       41.598000
 H        20.520000       20.544001       41.091999
 H        20.544001       18.903000       41.337002
 O         7.258000        9.556000       11.155000
 H         6.924000       10.476000       11.546000
 H         8.231000        9.539000       10.731000
 O        40.360001       19.339001       35.375999
 H        39.333000       19.577999       35.313000
 H        40.764000       20.219000       35.652000
 O        35.506001       12.599000       12.457000
 H        34.981998       13.356000       13.049000
 H        35.985001       11.878000       13.041000
 O        16.006001        3.704000       30.577000
 H        15.017000        3.793000       30.632999
 H        16.194000        2.751000       30.228001
 O        13.015000       16.273001       37.202000
 H        12.063000       16.073000       36.824001
 H        13.219000       17.268000       36.882999
 O        14.887000       13.968000        0.925000
 H        14.260000       14.853000        0.896000
 H        15.822000       14.166000        0.458000
 O        29.653000       24.924000       11.206000
 H        29.514999       25.754999       11.822000
 H        30.289000       25.118999       10.350000
 O        22.084999        5.212000        7.604000
 H        21.177999        5.079000        8.101000
 H        22.073000        4.274000        7.026000
 O         8.658000        6.910000       28.177000
 H         8.783000        7.381000       29.149000
 H         7.835000        6.301000       28.325001
 O         0.224000        6.459000        1.538000
 H         0.032000        7.348000        0.990000
 H         0.270000        6.691000        2.552000
 O         6.427000       27.701000       31.249001
 H         7.239000       27.386000       31.778000
 H         5.685000       27.806999       32.007999
 O        17.452999        5.188000        9.973000
 H        18.438999        4.997000        9.675000
 H        17.580000        5.738000       10.849000
 O        11.871000       22.153000        9.740000
 H        12.590000       21.400000        9.802000
 H        11.946000       22.454000        8.716000
 O         8.251000        0.120000       34.096001
 H         7.521000       -0.597000       33.888000
 H         7.788000        1.005000       34.383999
 O        33.303001       22.367001       32.533001
 H        33.106998       23.313000       32.938999
 H        33.056999       22.302000       31.503000
 O         4.793000        2.068000       29.146999
 H         5.722000        2.152000       29.582001
 H         5.134000        1.898000       28.142000
 O        41.942001       11.570000       41.075001
 H        42.130001       12.581000       41.379002
 H        41.507000       11.570000       40.063000
 O        33.810001       20.639999       17.080999
 H        33.120998       20.173000       17.665001
 H        33.250999       21.091000       16.346001
 O        11.515000        3.183000        1.010000
 H        11.360000        2.233000        0.613000
 H        10.544000        3.686000        1.087000
 O        16.732000        7.142000        1.928000
 H        17.507999        6.537000        1.441000
 H        16.506001        7.781000        1.078000
 O        41.196999       11.647000       38.507999
 H        42.212002       11.518000       38.097000
 H        40.783001       12.360000       37.898998
 O        41.207001       25.381001       45.859001
 H        41.591000       26.284000       45.478001
 H        40.182999       25.354000       45.581001
 O        40.834000        0.362000       15.389000
 H        40.979000       -0.738000       15.567000
 H        40.580002        0.526000       16.414000
 O        29.999001        9.391000       45.118999
 H        30.371000        9.127000       44.159000
 H        30.940001        9.331000       45.695000
 O        34.571999        4.620000       44.717999
 H        34.562000        4.632000       45.810001
 H        35.569000        4.675000       44.465000
 O        23.292999        4.963000       44.016998
 H        23.923000        5.499000       44.667999
 H        23.782000        4.042000       43.846001
 O        24.341999       11.669000       14.150000
 H        23.791000       11.232000       13.369000
 H        23.562000       12.204000       14.677000
 O        22.240000       10.486000        7.265000
 H        21.945000       10.971000        6.376000
 H        22.125000        9.373000        7.200000
 O        44.304001       17.150999       43.742001
 H        43.580002       17.973000       43.493999
 H        43.903999       16.230000       43.543999
 O        44.410000       20.468000        1.330000
 H        45.090000       20.055000        2.013000
 H        43.478001       20.264000        1.800000
 O        17.899000        2.731000       38.384998
 H        18.524000        2.402000       37.617001
 H        17.725000        3.758000       38.217999
 O        15.800000       20.127001        4.620000
 H        15.453000       19.120001        4.510000
 H        16.739000       20.033001        5.038000
 O        44.896999        4.781000       26.007999
 H        44.752998        5.797000       26.283001
 H        44.743000        4.696000       24.931999
 O        36.917999        4.159000       28.278000
 H        37.097000        3.125000       27.996000
 H        35.938999        4.307000       27.775999
 O        43.271999        2.919000       39.430000
 H        44.181000        2.506000       39.741001
 H        42.528000        2.163000       39.598000
 O        43.634998       26.558001       31.278999
 H        42.748001       26.020000       31.563000
 H        43.452000       26.632999       30.216000
 O         0.960000       10.528000       38.544998
 H         1.470000       10.811000       39.387001
 H         0.027000       10.167000       38.832001
 O        27.997999        6.418000       22.509001
 H        27.971001        6.831000       23.499001
 H        27.010000        6.497000       22.152000
 O        35.164001       22.424999       21.562000
 H        36.214001       22.518000       21.690001
 H        35.091999       21.524000       20.948999
 O        19.051001        5.126000        6.266000
 H        18.608999        4.171000        6.369000
 H        19.344999        5.224000        5.225000
 O         7.369000       11.717000       38.627998
 H         6.764000       10.978000       39.202000
 H         7.942000       12.289000       39.292000
 O        34.479000       20.618999       25.966999
 H        33.719002       21.358000       25.976999
 H        34.292000       20.046000       25.100000
 O         7.925000        9.251000       30.218000
 H         7.692000        9.766000       29.268000
 H         7.058000        8.668000       30.281000
 O        41.554001        5.398000        5.488000
 H        41.130001        4.897000        4.669000
 H        42.563000        5.325000        5.123000
 O        41.400002       16.372000        8.424000
 H        40.311001       16.261000        8.157000
 H        41.882000       16.084999        7.520000
 O        10.516000       12.126000       15.536000
 H        11.187000       12.573000       14.870000
 H        10.494000       12.784000       16.350000
 O        28.205999       10.872000       28.829000
 H        27.892000        9.891000       29.083000
 H        29.237000       10.919000       28.864000
 O         4.002000        8.158000       17.292000
 H         4.265000        9.035000       16.705000
 H         4.753000        7.448000       17.084000
 O         3.301000       16.544001        8.674000
 H         3.464000       15.503000        8.539000
 H         3.060000       16.563999        9.706000
 O        26.277000       24.620001       25.896000
 H        25.587999       24.323999       25.124001
 H        26.509001       25.587999       25.650000
 O        40.928001        6.327000       32.893002
 H        40.160999        5.698000       33.263000
 H        40.833000        6.245000       31.837000
 O        15.178000        8.135000       16.285000
 H        14.789000        7.194000       15.936000
 H        14.911000        8.322000       17.327999
 O        43.702000       18.780001       18.278000
 H        44.543999       18.441000       18.811001
 H        43.008999       19.302999       18.903999
 O        35.115002        5.830000       25.541000
 H        35.025002        5.733000       24.459000
 H        34.867001        4.861000       25.931000
 O        30.205999        2.717000       35.321999
 H        29.941000        1.697000       35.166000
 H        30.591000        2.880000       36.310001
 O         0.576000       14.919000       12.215000
 H        -0.133000       15.469000       12.724000
 H         0.128000       14.623000       11.313000
 O        16.566999        3.327000        2.864000
 H        17.162001        4.194000        2.680000
 H        16.857000        2.488000        2.187000
 O        35.823002       26.995001       30.893000
 H        35.939999       26.274000       30.127001
 H        36.049000       27.902000       30.400000
 O        10.639000        4.588000       44.191002
 H        11.343000        4.326000       44.897999
 H        10.908000        5.555000       43.766998
 O        22.393999       30.368000       23.735001
 H        21.879000       29.629000       24.278000
 H        22.312000       30.009001       22.732000
 O        -0.073000       14.256000       26.764999
 H        -0.080000       14.886000       25.915001
 H         0.206000       13.322000       26.344000
 O        33.733002        8.692000       21.150000
 H        33.778999        7.769000       20.683001
 H        32.719002        8.793000       21.504000
 O        18.899000       14.336000       23.652000
 H        19.214001       15.262000       23.275000
 H        18.285000       13.927000       22.905001
 O        22.330000        7.721000        6.855000
 H        22.323999        6.628000        6.958000
 H        23.327000        7.886000        6.637000
 O        34.340000        5.080000       23.007999
 H        34.198002        5.395000       22.062000
 H        34.334000        4.058000       22.790001
 O        44.835999        5.164000       14.684000
 H        45.733002        4.577000       14.642000
 H        44.796001        5.730000       15.538000
 O        24.388000        3.558000       16.648001
 H        25.146999        4.098000       17.165001
 H        24.035000        2.882000       17.362000
 O         2.425000       15.554000       28.503000
 H         2.410000       15.671000       29.542000
 H         1.678000       14.864000       28.208000
 O         1.202000        2.206000        2.454000
 H         1.036000        1.965000        3.431000
 H         1.945000        1.530000        2.131000
 O        24.132999       11.941000        1.497000
 H        25.024000       11.599000        1.105000
 H        24.150999       11.558000        2.488000
 O        26.629999       18.340000       41.854000
 H        27.611000       18.275999       42.116001
 H        26.627001       18.584999       40.837002
 O        28.625999        4.096000       33.591000
 H        29.412001        3.803000       34.251999
 H        28.323000        3.154000       33.117001
 O        25.622000       14.342000       20.962999
 H        24.993999       14.214000       21.885000
 H        26.576000       14.098000       21.236000
 O         6.538000        0.666000       16.681000
 H         6.430000       -0.111000       16.004999
 H         6.449000        0.184000       17.590000
 O        15.808000        1.797000       16.937000
 H        16.202999        1.997000       17.923000
 H        16.396000        2.256000       16.193001
 O        37.851002        2.545000       16.754000
 H        38.740002        2.697000       16.268999
 H        37.831001        3.317000       17.499001
 O        23.948000        2.798000       29.940001
 H        23.993000        3.421000       30.809000
 H        23.101999        3.158000       29.347000
 O        34.120998        2.179000        7.946000
 H        33.963001        2.260000        6.907000
 H        33.146999        2.102000        8.375000
 O         4.186000        9.562000       37.014000
 H         3.146000        9.435000       36.937000
 H         4.419000        9.219000       37.924999
 O        14.650000        3.526000       41.429001
 H        15.480000        2.968000       40.991001
 H        14.166000        3.904000       40.522999
 O        40.000999       13.983000       21.646000
 H        40.835999       14.077000       21.000000
 H        39.990002       13.026000       22.027000
 O         7.972000       22.437000       24.624001
 H         7.381000       23.254000       24.927000
 H         8.016000       22.268999       23.606001
 O        41.891998       17.322001       26.339001
 H        42.570999       17.976000       26.763000
 H        41.125999       17.993000       26.191999
 O        23.607000       16.975000       31.268999
 H        23.372999       16.004999       31.546000
 H        22.849001       17.579000       31.687000
 O        40.402000        2.936000       30.605000
 H        41.055000        2.393000       31.229000
 H        39.931000        3.729000       31.132000
 O        15.472000        3.428000       35.048000
 H        16.440001        3.127000       34.738998
 H        15.353000        4.501000       35.205002
 O         8.331000        9.038000       18.849001
 H         8.337000        9.544000       17.966999
 H         7.355000        9.337000       19.191999
 O        42.960999       11.448000       19.000000
 H        43.254002       11.336000       18.018000
 H        42.073002       10.835000       19.160999
 O        19.042000       34.733002       32.875000
 H        18.238001       34.050999       33.227001
 H        18.468000       35.456001       32.283001
 O        26.747000       14.489000       42.360001
 H        25.884001       14.958000       41.919998
 H        27.252001       14.072000       41.507000
 O         7.097000       15.276000       14.739000
 H         6.697000       15.278000       15.717000
 H         7.693000       16.150000       14.646000
 O        25.573000       12.280000       39.188000
 H        25.025000       11.873000       39.976002
 H        26.388000       12.746000       39.624001
 O         5.089000        4.153000       35.970001
 H         5.508000        3.215000       35.727001
 H         3.996000        4.185000       35.789001
 O        17.171000       22.884001       44.363998
 H        17.195000       21.847000       44.527000
 H        18.179001       23.294001       44.473000
 O        11.416000        2.810000       11.291000
 H        11.536000        2.644000       10.242000
 H        11.417000        1.866000       11.766000
 O        20.455999       15.896000        5.022000
 H        21.164000       16.716999        5.232000
 H        19.497999       16.309000        5.093000
 O         8.113000        0.993000       13.264000
 H         8.494000        1.964000       12.969000
 H         7.067000        0.938000       13.006000
 O        45.806999       14.726000       39.337002
 H        45.269001       15.565000       38.949001
 H        46.055000       15.108000       40.282001
 O        14.930000       10.586000       28.809000
 H        15.560000       10.654000       28.007999
 H        14.949000        9.576000       29.101000
 O        14.073000        6.655000       39.180000
 H        13.499000        6.866000       38.263000
 H        14.230000        5.649000       39.137001
 O        39.157001       16.778000       34.855000
 H        39.459000       17.667000       35.312000
 H        38.700001       16.253000       35.634998
 O         4.575000       14.099000       42.696999
 H         4.783000       14.929000       43.283001
 H         5.292000       13.356000       42.915001
 O        34.855000       12.129000       42.959999
 H        34.443001       12.193000       41.992001
 H        35.634998       11.453000       43.007999
 O         7.184000       19.500999       20.497000
 H         7.387000       19.973000       21.427999
 H         6.167000       19.069000       20.544001
 O        28.018999        4.623000       29.176001
 H        27.431999        4.818000       28.325001
 H        28.839001        3.974000       28.882000
 O        40.894001       13.380000       46.057999
 H        40.923000       14.111000       45.299000
 H        39.875000       13.040000       46.021000
 O        34.694000       15.637000       21.285999
 H        35.612999       15.974000       21.771000
 H        34.594002       16.305000       20.469000
 O        25.101999       10.879000        9.566000
 H        24.004000       11.009000        9.614000
 H        25.375999       10.816000        8.595000
 O        28.988001        7.253000        6.909000
 H        29.980000        7.006000        6.921000
 H        28.783001        7.202000        5.871000
 O        16.981001        7.323000       23.490999
 H        16.813000        6.321000       23.910000
 H        17.679001        7.189000       22.670000
 O         3.186000       19.348000        0.388000
 H         2.602000       20.077000       -0.071000
 H         3.145000       19.434000        1.425000
 O        33.101002       19.184000       29.462000
 H        32.088001       19.620001       29.285000
 H        32.936001       18.372000       30.103001
 O        39.078999       12.771000        6.709000
 H        39.280998       13.627000        7.243000
 H        39.816002       12.063000        6.939000
 O        26.615000        1.740000       23.681999
 H        26.922001        1.163000       24.448000
 H        27.327000        2.491000       23.535000
 O        39.138000        3.510000       26.261000
 H        40.112999        3.148000       26.382999
 H        39.199001        4.284000       26.903999
 O         9.843000        3.476000       32.563000
 H         9.933000        2.451000       32.367001
 H        10.847000        3.652000       32.872002
 O        13.538000        6.745000        6.766000
 H        13.217000        7.737000        6.545000
 H        14.045000        6.923000        7.675000
 O        19.360001        1.723000       35.896000
 H        20.152000        1.216000       36.289001
 H        18.829000        0.993000       35.300999
 O        42.173000       14.035000       19.813000
 H        43.091000       14.497000       19.572001
 H        42.243999       13.129000       19.308001
 O        39.208000       38.330002        0.719000
 H        39.929001       38.444000       -0.050000
 H        39.437000       39.007000        1.512000
 O        24.683001       28.900000        6.463000
 H        24.212999       28.893000        7.495000
 H        23.976000       28.233000        5.822000
 O        38.543999       11.279000        9.640000
 H        38.293999       10.541000        8.997000
 H        38.522999       10.807000       10.605000
 O        14.577000        3.908000       24.657000
 H        15.643000        4.079000       24.674999
 H        14.241000        4.066000       25.660999
 O         6.564000       13.019000       26.466999
 H         7.619000       13.207000       26.525999
 H         6.400000       13.225000       25.414000
 O        15.002000        9.968000       36.390999
 H        14.186000       10.356000       36.873001
 H        14.648000        9.689000       35.449001
 O        36.102001        4.415000        5.041000
 H        35.561001        3.868000        4.305000
 H        36.462002        3.834000        5.802000
 O        26.261000       12.434000       44.419998
 H        26.687000       13.142000       43.786999
 H        25.455999       12.967000       44.820000
 O        41.050999       12.844000       10.043000
 H        40.875999       12.459000       11.029000
 H        40.158001       12.635000        9.670000
 O         9.676000        6.445000       12.209000
 H        10.541000        5.954000       12.455000
 H         9.964000        7.099000       11.458000
 O        31.815001       16.851999        0.504000
 H        32.574001       17.459999        0.066000
 H        31.129999       17.563000        0.875000
 O        18.591000        7.080000       21.325001
 H        19.436001        7.182000       20.698999
 H        18.247999        6.185000       21.028000
 O        13.987000       18.797001       36.541000
 H        14.744000       19.105000       35.839001
 H        14.137000       19.238001       37.502998
 O        27.459000       11.757000       20.711000
 H        26.643000       11.977000       20.004999
 H        27.629000       10.729000       20.865000
 O        12.088000       15.307000       29.875000
 H        12.724000       15.827000       29.181999
 H        12.086000       14.330000       29.480000
 O        30.796000        6.754000        9.458000
 H        30.091999        5.927000        9.418000
 H        31.646999        6.199000        9.646000
 O        31.724001       43.133999       13.879000
 H        31.229000       42.276001       14.268000
 H        32.533001       42.735001       13.387000
 O        25.469000        8.992000       36.653000
 H        25.792999        8.477000       35.773998
 H        25.632999        9.975000       36.667999
 O        26.563000       18.162001        4.149000
 H        27.320000       17.459999        4.303000
 H        26.763000       19.052000        4.663000
 O        19.818001        7.725000        0.462000
 H        20.444000        6.863000        0.568000
 H        20.337999        8.642000        0.510000
 O        44.993000        9.145000       14.882000
 H        45.862999        8.761000       15.268000
 H        44.602001        8.661000       14.055000
 O        37.263000       28.485001       17.565001
 H        38.263000       28.452999       17.816999
 H        37.154999       27.951000       16.653000
 O        37.479000       19.594999       35.085999
 H        37.477001       19.827999       36.066002
 H        36.764000       18.916000       34.964001
 O        10.636000       20.094999       26.759001
 H        11.242000       19.280001       26.493999
 H        10.534000       19.872000       27.780001
 O        22.014999       18.032000        5.358000
 H        21.680000       18.743999        6.136000
 H        23.059999       18.261000        5.334000
 O         3.316000       10.998000       43.530998
 H         2.835000       11.179000       44.466000
 H         3.272000       11.964000       43.144001
 O         6.523000        1.407000       10.201000
 H         6.170000        1.716000        9.251000
 H         6.296000        2.315000       10.692000
 O        36.355000        3.631000        7.944000
 H        36.522999        3.812000        8.941000
 H        35.474998        2.989000        7.966000
 O         8.268000        5.599000       30.549999
 H         8.094000        4.628000       30.158001
 H         7.365000        6.041000       30.622999
 O        41.834000        1.581000       32.973999
 H        42.452000        2.086000       33.696999
 H        42.259998        0.644000       32.723000
 O        16.273001        8.636000       25.579000
 H        16.636999        8.225000       24.693001
 H        17.051001        8.546000       26.308001
 O        25.705999       24.593000       10.891000
 H        26.264000       23.843000       11.346000
 H        25.004999       24.827999       11.606000
 O        29.882000       14.687000        0.265000
 H        30.825001       15.141000        0.386000
 H        29.386000       15.223000       -0.465000
 O        45.515999       -0.263000        1.135000
 H        46.000000        0.358000        0.409000
 H        44.698002        0.385000        1.292000
 O         4.657000       30.643000       27.110001
 H         5.317000       29.997999       27.604000
 H         4.193000       31.181999       27.907000
 O        35.435001       27.037001       25.639999
 H        34.903999       26.497000       26.334999
 H        34.966000       27.971001       25.533001
 O        36.950001        8.093000       28.955000
 H        36.754002        7.540000       29.844000
 H        36.646000        9.106000       29.112000
 O        38.950001        1.583000       33.742001
 H        39.931999        1.556000       33.366001
 H        38.974998        2.615000       33.965000
 O        42.056999        4.531000       13.846000
 H        42.912998        4.945000       14.367000
 H        42.486000        4.111000       12.997000
 O        25.191000        8.689000       43.723000
 H        24.365999        8.432000       43.162998
 H        25.775999        9.402000       43.172001
 O        35.596001       11.849000        3.059000
 H        34.938999       11.634000        3.868000
 H        36.363998       12.302000        3.612000
 O        11.191000        8.380000       45.383999
 H        10.457000        8.248000       46.132999
 H        10.712000        7.922000       44.574001
 O        10.332000        0.439000       41.097000
 H        11.239000        1.010000       41.257000
 H         9.750000        1.016000       40.439999
 O        36.000999        1.305000       29.816999
 H        36.967999        1.082000       29.632000
 H        35.976002        1.870000       30.712999
 O         4.942000        7.847000       22.069000
 H         5.393000        8.526000       21.400000
 H         5.266000        6.811000       21.773001
 O        30.895000        1.681000       15.203000
 H        31.011999        0.998000       14.347000
 H        29.912001        1.546000       15.628000
 O        38.369999       10.054000       44.181999
 H        39.388000       10.008000       43.821999
 H        38.382999       10.652000       45.055000
 O        23.017000       11.061000       30.149000
 H        22.804001       10.212000       29.596001
 H        22.702000       10.795000       31.110001
 O        38.764999        2.557000       12.295000
 H        39.187000        1.594000       12.058000
 H        38.950001        2.609000       13.296000
 O        38.229000       10.309000       36.881001
 H        38.675999        9.913000       37.832001
 H        39.122002       10.805000       36.535999
 O        30.396999       29.166000       25.608000
 H        30.573999       29.790001       26.474001
 H        30.561001       28.162001       25.929001
 O         3.786000        9.999000       10.167000
 H         3.437000       10.959000        9.955000
 H         4.401000       10.102000       11.058000
 O        43.334999       13.450000       23.761999
 H        44.180000       12.903000       24.146000
 H        42.935001       12.756000       22.987000
 O        38.141998        4.877000       18.173000
 H        38.743999        5.760000       18.103001
 H        37.153000        5.290000       17.947001
 O        36.862000        8.126000       43.171001
 H        37.429001        8.959000       43.369999
 H        37.299999        7.311000       43.654999
 O        20.580999        7.777000       41.117001
 H        19.893999        8.235000       40.418999
 H        20.358999        6.804000       41.380001
 O        43.687000        9.012000       35.012001
 H        44.425999        8.772000       34.299000
 H        42.762001        9.118000       34.500000
 O        21.283001       27.716999       15.798000
 H        21.114000       28.777000       15.834000
 H        21.073999       27.525000       14.797000
 O        29.948000       20.454000        7.817000
 H        30.506001       20.882999        7.008000
 H        29.684000       21.311001        8.341000
 O        33.778999       25.688000       27.389999
 H        33.001999       24.983999       27.266001
 H        34.334999       25.327000       28.247000
 O        24.475000       24.906000       27.966000
 H        25.242001       24.764000       27.247000
 H        24.132999       23.912001       28.252001
 O        26.419001       27.865000       32.327000
 H        25.997000       28.105000       31.451000
 H        25.708000       27.313999       32.816002
 O        25.086000        7.459000       31.049000
 H        24.570000        8.013000       31.802000
 H        25.746000        6.814000       31.554001
 O        16.537001        7.132000       43.546001
 H        16.125999        6.491000       44.285999
 H        15.784000        7.105000       42.740002
 O        41.855999        9.135000       12.171000
 H        41.842999        9.230000       11.106000
 H        42.751999        8.607000       12.365000
 O        13.388000       21.768999       32.713001
 H        12.802000       22.451000       33.201000
 H        14.163000       22.261999       32.230000
 O        42.834000        5.938000        2.073000
 H        43.703999        5.383000        2.021000
 H        42.678001        6.347000        1.100000
 O        28.365999       24.438999       14.092000
 H        28.639999       23.677000       14.791000
 H        28.299000       23.923000       13.200000
 O        16.450001        0.120000       42.282001
 H        16.556999        0.911000       41.633999
 H        15.509000       -0.283000       42.141998
 O        21.628000        9.789000        0.038000
 H        22.441999        9.244000        0.453000
 H        21.645000       10.706000        0.540000
 O        38.224998       18.712000       29.784000
 H        38.096001       19.237000       30.662001
 H        37.230999       18.701000       29.368000
 O        37.431999       22.187000        5.040000
 H        38.228001       22.884001        5.278000
 H        37.650002       22.118999        3.944000
 O        39.849998        0.637000       29.183001
 H        39.236000        0.779000       28.384001
 H        40.102001        1.535000       29.627001
 O        42.083000        4.848000       18.247000
 H        43.041000        4.773000       18.709999
 H        42.106998        4.232000       17.392000
 O        45.736000       11.795000       19.253000
 H        44.683998       11.705000       19.305000
 H        45.752998       12.313000       20.195999
 O        39.043999        9.974000       39.594002
 H        39.962002       10.509000       39.606998
 H        39.277000        8.977000       39.973000
 O        43.414001       17.431000       31.860001
 H        42.700001       17.191999       31.062000
 H        43.715000       16.559000       32.366001
 O        28.917999        9.485000       33.236000
 H        29.587000        8.715000       32.881001
 H        28.917000       10.294000       32.567001
 O        16.535000       10.916000       22.715000
 H        16.582001       10.306000       21.862000
 H        17.330000       10.641000       23.354000
 O        36.674000       12.902000       26.841000
 H        37.581001       12.972000       26.358999
 H        36.256001       12.029000       26.495001
 O        31.931999       14.043000        7.382000
 H        31.440001       13.203000        7.029000
 H        31.298000       14.468000        8.108000
 O        42.237999        2.480000       36.417999
 H        43.193001        1.966000       36.683998
 H        41.446999        1.755000       36.598000
 O        29.798000       39.162998       27.077999
 H        29.615999       39.888000       27.823000
 H        30.292999       38.348999       27.535000
 O        37.543999       31.770000       23.011999
 H        37.057999       31.378000       23.878000
 H        38.476002       31.214001       23.177999
 O        22.315001        3.355000       11.833000
 H        23.037001        3.957000       11.296000
 H        22.372999        2.334000       11.595000
 O        44.456001        0.755000       36.584000
 H        43.879002       -0.014000       36.285999
 H        45.000999        0.518000       37.467999
 O        25.778000       10.063000        6.668000
 H        26.698000        9.809000        6.235000
 H        25.191999        9.215000        6.736000
 O        36.012001       21.879000       18.533001
 H        36.491001       21.030001       18.837999
 H        35.224998       21.514999       17.900999
 O        33.952000       20.791000       10.619000
 H        34.314999       20.290001        9.737000
 H        34.853001       21.223000       10.869000
 O        23.903999       15.335000       42.064999
 H        23.226999       16.110001       41.956001
 H        23.475000       14.546000       41.495998
 O        38.379002        3.872000       23.698000
 H        38.852001        3.058000       23.141001
 H        38.577999        3.703000       24.743999
 O        45.505001       22.632000       42.832001
 H        44.922001       22.452000       43.783001
 H        46.478001       22.815001       43.073002
 O        38.028000       17.983000       21.580999
 H        38.323002       17.288000       20.854000
 H        37.352001       17.327000       22.093000
 O        45.582001       17.466000        5.996000
 H        44.674000       17.962000        6.173000
 H        45.908001       17.014000        6.892000
 O        22.011000        9.590000       15.822000
 H        21.899000        9.165000       16.804001
 H        22.441000       10.566000       15.967000
 O        32.370998        9.353000        5.275000
 H        33.279999        9.926000        5.147000
 H        31.955000        9.720000        6.240000
 O        16.406000        0.329000       11.550000
 H        17.250000       -0.086000       11.082000
 H        16.326000       -0.206000       12.476000
 O        38.084999       12.766000       29.570999
 H        38.158001       13.640000       28.961000
 H        38.584999       13.054000       30.473000
 O        45.692001       12.329000       13.982000
 H        45.821999       12.417000       12.996000
 H        45.516998       11.320000       14.061000
 O        33.347000       11.190000       10.913000
 H        33.942001       11.894000       11.448000
 H        33.919998       10.347000       10.705000
 O        31.080999       12.282000       39.825001
 H        31.073999       12.882000       40.721001
 H        30.558001       11.426000       40.171001
 O        40.965000        7.687000       23.350000
 H        40.169998        7.117000       23.851999
 H        41.009998        7.286000       22.398001
 O        25.590000        6.759000        3.782000
 H        26.474001        6.166000        3.826000
 H        25.933001        7.605000        3.290000
 O        23.274000        0.573000       10.582000
 H        24.041000        1.224000       10.961000
 H        23.556000        0.025000        9.731000
 O        37.907001       23.021999       22.812000
 H        37.464001       23.594000       23.636000
 H        37.971001       23.688000       22.018000
 O        29.506001       27.896999       29.283001
 H        29.101999       27.063000       28.711000
 H        29.405001       27.653000       30.309000
 O        14.627000        8.811000       18.718000
 H        15.330000        8.749000       19.521000
 H        14.176000        9.705000       18.982000
 O        43.471001        7.606000       43.063000
 H        43.632000        8.477000       42.429001
 H        44.175999        6.877000       42.803001
 O        29.518000        0.009000       20.867001
 H        29.089001       -0.825000       20.398001
 H        29.305000        0.855000       20.284000
 O        24.278999       19.688000        5.234000
 H        25.226999       19.910999        5.632000
 H        24.424999       19.517000        4.180000
 O        28.153000       22.513000       42.839001
 H        27.445999       23.216999       43.271000
 H        28.093000       22.599001       41.738998
 O        26.516001       28.413000       17.511000
 H        26.972000       28.476000       18.488001
 H        27.027000       27.627001       17.025000
 O        11.108000       14.999000       41.727001
 H        11.261000       13.969000       41.653999
 H        12.005000       15.193000       42.214001
 O         2.454000       36.167999       42.514999
 H         1.550000       36.150002       41.827000
 H         3.310000       35.945000       41.948002
 O         5.200000       23.323999       11.469000
 H         4.276000       23.863001       11.556000
 H         5.490000       23.451000       10.406000
 O         4.975000       19.653999        7.256000
 H         5.210000       18.615000        7.419000
 H         4.392000       19.959999        8.083000
 O        27.747999       23.469000        2.357000
 H        27.058001       24.028000        2.964000
 H        28.000000       22.698000        2.967000
 O         3.295000       21.513000       27.018000
 H         2.958000       22.153999       27.796000
 H         4.277000       21.716999       26.691000
 O         0.128000       28.525999        9.039000
 H         1.067000       28.782000        8.573000
 H        -0.556000       29.332001        8.983000
 O        22.165001       22.886000       45.237000
 H        22.184999       23.547001       46.044998
 H        22.931999       22.124001       45.394001
 O        19.903000       22.490000       19.833000
 H        20.099001       23.183001       20.625999
 H        19.757000       23.122999       19.018999
 O        36.561001       42.323002       17.408001
 H        37.008999       42.567001       16.528999
 H        36.053001       41.442001       17.295000
 O         6.730000       44.728001       38.422001
 H         6.359000       43.893002       37.971001
 H         6.158000       44.542000       39.290001
 O        12.670000        8.604000       30.268000
 H        12.367000        8.007000       31.086000
 H        12.382000        9.566000       30.579000
 O         2.800000       30.362000        7.296000
 H         2.894000       29.313000        7.423000
 H         3.060000       30.615999        6.255000
 O        38.073002        0.197000       23.115999
 H        37.085999        0.503000       23.329000
 H        38.430000        0.950000       22.455000
 O         4.802000        0.491000       37.226002
 H         4.602000        1.371000       37.778000
 H         5.579000       -0.043000       37.664001
 O         5.559000       33.327000       37.132000
 H         6.337000       33.230000       37.870998
 H         5.056000       32.384998       36.998001
 O         5.634000       27.580000       41.036999
 H         4.708000       27.290001       40.578999
 H         5.516000       27.278999       42.032001
 O         9.307000       18.195000       37.116001
 H         9.619000       18.952999       37.841000
 H         8.551000       17.604000       37.583000
 O         1.170000       15.659000       17.764999
 H         1.652000       14.757000       17.677000
 H         0.591000       15.778000       16.896999
 O        20.731001       18.809999       34.630001
 H        19.872999       19.382999       34.491001
 H        21.094999       19.120001       35.605000
 O         1.647000       37.247002       32.806999
 H         0.691000       37.294998       32.285999
 H         2.049000       36.222000       32.847000
 O        18.771999       25.756001       35.840000
 H        18.929001       24.674999       35.644001
 H        19.660000       26.158001       36.243999
 O        31.996000       22.955999       45.625999
 H        32.311001       23.907000       45.853001
 H        31.594000       23.122999       44.678001
 O        15.196000        7.513000        8.884000
 H        16.087999        7.569000        8.324000
 H        15.249000        8.358000        9.423000
 O        12.852000       33.328999       22.816000
 H        12.413000       33.840000       22.059999
 H        13.896000       33.484001       22.742001
 O         3.109000       44.748001       12.397000
 H         3.979000       44.910000       11.853000
 H         3.043000       43.722000       12.308000
 O         0.655000       36.638000       13.935000
 H        -0.366000       36.365002       13.780000
 H         1.314000       35.876999       13.966000
 O        17.799999       16.712999       16.570000
 H        17.382999       17.552000       17.055000
 H        16.972000       16.100000       16.445999
 O        39.700001       23.719000        9.665000
 H        39.061001       22.840000        9.579000
 H        40.762001       23.421000        9.585000
 O        24.889999       37.703999       42.486000
 H        25.007999       38.631001       43.011002
 H        24.711000       36.960999       43.231998
 O         4.423000       14.703000       20.733000
 H         4.303000       15.421000       21.532000
 H         4.101000       15.373000       19.882000
 O         5.577000       39.622002       25.767000
 H         5.689000       40.624001       25.481001
 H         5.285000       39.109001       24.796000
 O        12.662000       24.392000       20.122000
 H        13.569000       23.889000       20.490000
 H        12.969000       24.933001       19.266001
 O         0.785000       44.136002       27.299000
 H         1.721000       44.105999       27.743000
 H         0.700000       45.181999       27.420000
 O        30.666000       26.129999       21.243000
 H        30.191999       25.563000       20.538000
 H        31.195999       26.834000       20.688999
 O         1.653000       34.487999       30.357000
 H         1.383000       35.373001       29.855000
 H         0.798000       34.084000       30.877001
 O         6.460000       17.184999       17.323000
 H         7.181000       17.413000       18.113001
 H         5.852000       18.080999       17.197001
 O        17.593000        7.426000        7.375000
 H        18.207001        6.535000        7.123000
 H        17.302999        7.734000        6.386000
 O        11.193000       25.614000       42.332001
 H        11.243000       24.670000       42.844002
 H        11.671000       25.538000       41.433998
 O        11.777000       37.452000        8.343000
 H        12.691000       37.164001        7.946000
 H        11.804000       38.505001        8.305000
 O         6.198000       24.889999       42.446999
 H         6.408000       24.003000       41.921001
 H         7.109000       25.160000       42.925999
 O        15.219000       42.742001       40.298000
 H        15.559000       42.026001       39.563999
 H        15.260000       42.354000       41.272999
 O         8.273000       38.652000       35.560001
 H         8.417000       37.727001       35.095001
 H         7.759000       38.479000       36.452000
 O         0.572000        8.519000       30.212000
 H         0.520000        8.000000       29.297001
 H        -0.005000        9.418000       30.061001
 O         2.624000       24.375000       12.245000
 H         2.516000       25.407000       12.270000
 H         2.373000       24.142000       13.252000
 O        31.816000       11.672000       36.161999
 H        30.813000       11.312000       36.074001
 H        32.202000       10.969000       36.874001
 O         6.153000       31.044001        8.339000
 H         5.523000       31.726000        7.866000
 H         6.979000       31.577000        8.535000
 O         6.458000       27.296000        5.891000
 H         6.698000       27.947001        5.124000
 H         7.106000       26.468000        5.748000
 O        20.311001       18.108000       18.399000
 H        20.997999       18.333000       17.615999
 H        20.473000       17.082001       18.344999
 O        30.636000       28.087000       34.491001
 H        31.698999       27.870001       34.598000
 H        30.452999       29.160999       34.596001
 O         8.367000        3.086000       29.601999
 H         9.418000        2.862000       29.702999
 H         8.006000        2.295000       30.212999
 O        18.617001       13.036000       19.576000
 H        17.959000       13.166000       20.427999
 H        19.461000       13.451000       20.020000
 O        11.105000       19.785000       31.919001
 H        11.804000       20.226000       32.569000
 H        10.617000       20.594000       31.415001
 O        25.681999       28.569000       35.959000
 H        26.587999       28.347000       36.401001
 H        25.007999       28.669001       36.769001
 O         7.997000       21.625000       37.945000
 H         8.729000       21.031000       38.327999
 H         8.419000       22.599001       38.009998
 O        16.382000       39.117001       13.233000
 H        16.288000       38.310001       12.555000
 H        17.257999       39.008999       13.800000
 O        12.122000       44.945000        7.097000
 H        11.094000       45.326000        6.995000
 H        12.150000       44.205002        6.357000
 O         5.185000       34.629002        9.763000
 H         5.878000       34.034000       10.198000
 H         4.828000       35.220001       10.559000
 O        18.544001       13.245000       14.914000
 H        18.188999       13.404000       15.898000
 H        17.749001       13.535000       14.284000
 O        12.000000       29.855000       18.327000
 H        12.408000       29.407000       17.485001
 H        11.663000       29.139000       19.037001
 O         4.207000       24.877001       23.895000
 H         3.479000       24.950001       24.671000
 H         3.809000       25.132999       22.908001
 O         3.357000       32.188000       29.281000
 H         2.618000       32.866001       29.702999
 H         4.214000       32.813000       29.240000
 O        22.799000       17.784000        9.007000
 H        22.782000       16.790001        8.765000
 H        23.812000       18.162001        9.262000
 O         4.259000       45.543999       21.131001
 H         4.973000       45.293999       20.400999
 H         4.574000       45.403999       22.094999
 O        36.486000       30.799999       25.437000
 H        37.118000       30.982000       26.254999
 H        35.633999       30.304001       25.815001
 O        26.995001       41.194000       17.222000
 H        26.164000       41.157001       17.825001
 H        27.374001       40.219002       17.441999
 O        12.576000       14.587000       24.061001
 H        12.835000       13.928000       24.868000
 H        13.159000       15.429000       24.212000
 O         9.346000       25.315001       19.781000
 H        10.018000       25.368000       18.971001
 H         9.927000       25.275000       20.625999
 O         0.549000       20.337000       23.423000
 H         0.625000       20.951000       24.273001
 H        -0.291000       20.603001       22.938999
 O        19.117001       20.072001       27.570000
 H        19.974001       19.445000       27.363001
 H        19.389999       20.598000       28.483000
 O        21.688000        8.135000       32.601002
 H        21.117001        7.828000       33.470001
 H        21.406000        7.444000       31.865000
 O         4.849000       43.916000       40.453999
 H         3.977000       43.426998       40.217999
 H         4.672000       44.657001       41.202000
 O         2.439000       29.242001       42.347000
 H         2.322000       28.250000       42.160999
 H         1.962000       29.372000       43.396000
 O         7.897000       35.160999        6.853000
 H         7.338000       35.905998        7.419000
 H         7.450000       34.202000        6.823000
 O         2.925000       44.650002        9.093000
 H         2.636000       44.273998       10.053000
 H         2.780000       43.654999        8.630000
 O        10.247000       10.132000        7.775000
 H         9.495000        9.455000        7.437000
 H        10.341000        9.897000        8.773000
 O        18.945000       28.207001       13.468000
 H        19.238001       27.417000       12.825000
 H        18.308001       28.896999       13.032000
 O        20.891001        4.031000       33.219002
 H        21.431999        3.289000       32.705002
 H        21.455999        4.204000       34.153000
 O         1.840000       11.700000       25.934999
 H         2.090000       10.656000       26.027000
 H         2.644000       12.252000       26.306999
 O         2.370000        5.941000       38.398998
 H         2.354000        6.979000       38.035000
 H         2.259000        5.303000       37.557999
 O         1.991000       25.211000        3.081000
 H         2.556000       25.289000        3.979000
 H         1.108000       25.819000        3.160000
 O        24.306000       38.528000       25.115999
 H        25.333000       38.810001       24.983000
 H        23.858000       39.155998       24.429001
 O         2.238000       34.297001       27.018000
 H         2.953000       34.972000       27.365000
 H         1.366000       34.651001       27.322001
 O         3.692000       40.944000       30.907000
 H         2.737000       41.448002       30.926001
 H         3.528000       40.103001       31.479000
 O         9.727000       35.984001        4.951000
 H         9.163000       35.770000        5.853000
 H         9.049000       35.775002        4.181000
 O        10.668000       25.506001       25.264999
 H        11.051000       25.534000       26.252001
 H        10.782000       24.554001       24.877001
 O        20.885000       43.839001        9.537000
 H        21.400000       44.396999        8.805000
 H        20.017000       44.396999        9.758000
 O        20.524000       19.180000       44.375999
 H        20.549000       18.115000       44.255001
 H        20.917999       19.509001       43.430000
 O         1.437000        3.602000       26.627001
 H         0.658000        4.078000       26.072001
 H         1.545000        4.333000       27.420000
 O        24.989000       45.761002       40.501999
 H        24.160000       46.391998       40.516998
 H        24.989000       45.035000       41.257999
 O        37.941002        8.733000       10.782000
 H        37.303001        8.283000       10.050000
 H        37.428001        8.411000       11.648000
 O         3.739000       36.665001       15.990000
 H         4.288000       36.942001       16.802000
 H         2.745000       36.661999       16.330000
 O         2.699000       16.995001       45.134998
 H         2.885000       17.778000       45.786999
 H         3.624000       16.511999       44.959000
 O        11.149000       35.884998       26.716999
 H        11.606000       34.966000       26.495001
 H        11.301000       36.549000       25.849001
 O        28.483999        7.733000        0.691000
 H        28.552999        6.876000        0.191000
 H        29.021999        8.429000        0.127000
 O         6.729000       24.822001       25.429001
 H         5.766000       24.990000       25.073000
 H         6.957000       25.683001       25.987000
 O        14.273000        1.406000       23.285000
 H        13.276000        1.135000       23.072001
 H        14.448000        2.200000       23.973000
 O        30.827000       26.212000       37.965000
 H        30.951000       25.414000       37.334000
 H        30.726000       25.672001       38.915001
 O         2.741000       19.731001       37.233002
 H         3.087000       19.632999       36.229000
 H         3.066000       18.959000       37.820000
 O        29.757999       35.636002        6.056000
 H        30.378000       34.862000        5.609000
 H        30.351999       36.463001        6.239000
 O        27.976999       18.186001       22.457001
 H        28.002001       17.146999       22.719000
 H        28.450001       18.604000       23.326000
 O         6.367000       16.339001       31.941000
 H         6.294000       17.341999       31.521999
 H         6.696000       16.341999       32.932999
 O        16.629000       28.951000       24.056999
 H        16.077000       29.698999       24.509001
 H        17.386999       29.466000       23.471001
 O        23.166000       39.242001       27.746000
 H        23.579000       38.960999       26.782000
 H        23.193001       40.323002       27.794001
 O         0.488000       25.895000       24.093000
 H        -0.230000       26.444000       24.613001
 H         0.750000       26.497000       23.202999
 O        10.229000       40.833000       35.728001
 H         9.619000       39.985001       35.665001
 H         9.579000       41.660000       35.743000
 O         6.796000       25.527000       18.832001
 H         7.724000       25.482000       19.341999
 H         6.931000       26.372999       18.177000
 O        40.011002       33.513000       42.831001
 H        39.231998       34.201000       42.619999
 H        39.506001       32.665001       42.633999
 O        10.090000       43.687000       42.580002
 H        10.083000       44.568001       41.958000
 H         9.106000       43.867001       42.945000
 O         3.065000       42.037998       44.092999
 H         4.029000       42.113998       43.636002
 H         2.702000       42.938999       43.519001
 O         0.375000       10.674000       11.487000
 H         0.876000       11.192000       10.743000
 H        -0.571000       10.478000       11.107000
 O         4.394000       26.780001       19.268000
 H         5.283000       26.179001       19.212999
 H         4.595000       27.799999       19.047001
 O        31.125999       23.483999       37.271000
 H        30.302000       23.464001       36.615002
 H        31.035000       22.671000       37.902000
 O        14.963000       36.269001       16.823999
 H        14.489000       37.035000       16.330999
 H        14.180000       35.542999       17.021999
 O         6.894000       35.450001       22.381001
 H         7.020000       35.653999       23.381001
 H         6.501000       36.271000       21.945000
 O        16.016001       26.690001       42.178001
 H        15.004000       26.754000       41.883999
 H        16.218000       25.656000       42.084999
 O         9.775000       15.744000       39.299000
 H         9.875000       15.379000       38.276001
 H        10.501000       15.304000       39.960999
 O         3.981000       36.173000       28.816000
 H         4.102000       35.323002       29.500000
 H         4.815000       36.837002       29.101999
 O        16.861000        9.543000       20.398001
 H        17.361000        9.810000       19.514999
 H        17.509001        8.770000       20.797001
 O         3.556000       45.161999       26.171000
 H         3.023000       45.958000       25.775000
 H         4.568000       45.245998       25.865999
 O         7.748000       33.256001       38.894001
 H         7.644000       33.244999       39.910000
 H         8.799000       33.368000       38.792000
 O         5.453000        3.260000       43.176998
 H         5.846000        2.816000       42.279999
 H         6.249000        3.868000       43.506001
 O        37.714001       24.487000       31.774000
 H        36.918999       25.058001       31.389999
 H        38.521999       25.120001       32.174000
 O        -0.073000        0.157000       19.438999
 H         0.476000        0.095000       18.475000
 H         0.676000        0.616000       20.028999
 O         6.432000       12.480000       20.601000
 H         5.902000       13.279000       20.903999
 H         7.240000       12.472000       21.243999
 O        22.259001        1.759000       22.149000
 H        22.813999        0.865000       22.219000
 H        22.879000        2.603000       22.325001
 O        14.664000        4.708000       13.640000
 H        15.200000        4.916000       14.583000
 H        15.292000        4.284000       12.936000
 O         6.430000       41.160000       30.334000
 H         5.406000       40.943001       30.430000
 H         6.959000       40.479000       30.888000
 O         3.984000       22.954000       15.308000
 H         3.137000       23.569000       15.303000
 H         4.293000       22.879999       16.291000
 O        16.937000       27.431000        6.247000
 H        16.448999       26.507999        6.425000
 H        16.693001       27.945000        7.165000
 O         8.288000       32.729000       31.886000
 H         9.045000       32.164001       32.494999
 H         7.407000       32.511002       32.429001
 O         3.583000       37.876999       44.250999
 H         3.068000       37.188000       43.650002
 H         4.364000       38.299999       43.696999
 O         6.905000       25.517000       29.506001
 H         6.355000       24.752001       30.063000
 H         6.413000       26.312000       30.020000
 O        15.116000       31.170000       11.571000
 H        16.142000       30.924000       11.723000
 H        15.152000       32.169998       11.175000
 O        24.518000       32.137001        8.168000
 H        24.698000       33.000000        8.853000
 H        23.583000       32.159000        7.635000
 O         6.004000       25.938000       37.699001
 H         6.763000       25.872000       38.449001
 H         6.436000       26.242001       36.804001
 O         1.052000       37.009998        8.434000
 H         0.365000       36.484001        7.787000
 H         1.028000       38.112999        8.272000
 O         3.537000       31.656000        4.867000
 H         2.717000       31.690001        4.254000
 H         4.083000       30.926001        4.420000
 O        42.095001        7.647000        7.207000
 H        41.408001        7.201000        6.560000
 H        43.099998        7.417000        7.004000
 O         7.521000       27.139999       27.152000
 H         7.671000       26.429001       27.947001
 H         7.188000       28.016001       27.606001
 O         2.967000        5.132000       11.504000
 H         3.178000        6.023000       10.898000
 H         2.577000        5.388000       12.452000
 O         4.736000       22.747000       20.775999
 H         4.243000       23.629000       21.042999
 H         4.033000       22.037001       21.156000
 O        14.482000       31.639000       35.778999
 H        14.699000       32.477001       36.374001
 H        15.395000       31.247000       35.511002
 O        27.576000       36.823002       35.471001
 H        27.313000       36.806999       34.487000
 H        27.165001       37.696999       35.841000
 O        27.975000        7.519000       24.879000
 H        28.011999        8.632000       24.834000
 H        27.438999        7.350000       25.799000
 O        16.257999       26.434000       12.866000
 H        16.525000       26.337999       11.885000
 H        15.303000       26.011000       12.974000
 O        16.850000       33.459999       33.840000
 H        15.842000       33.650002       33.543999
 H        16.881001       33.855000       34.821999
 O         6.479000       17.037001       42.951000
 H         6.145000       17.716000       42.234001
 H         6.364000       17.572001       43.881001
 O        19.431999       22.062000       39.610001
 H        18.655001       21.308001       39.347000
 H        20.195000       22.047001       38.831001
 O        12.553000       36.462002       39.752998
 H        11.523000       36.676998       39.777000
 H        12.799000       35.875000       38.938999
 O        16.795000       42.666000       27.136000
 H        16.181999       43.327000       27.728001
 H        16.577000       42.789001       26.112000
 O        21.917000       21.454000       31.858999
 H        21.841000       20.420000       31.669001
 H        22.931000       21.698000       31.650000
 O        33.019001        1.110000       30.086000
 H        33.367001        0.693000       29.167000
 H        33.389999        2.074000       30.105000
 O         2.640000        8.005000       31.777000
 H         1.864000        8.356000       31.114000
 H         3.591000        8.529000       31.518999
 O        42.095001       42.495998       45.731998
 H        41.909000       43.472000       45.382999
 H        41.359001       42.469002       46.457001
 O        24.003000       36.775002        0.433000
 H        23.823999       37.813000        0.274000
 H        23.764000       36.490002        1.456000
 O        14.127000       27.464001        4.109000
 H        14.421000       27.024000        3.222000
 H        13.051000       27.438000        4.006000
 O         9.806000       23.579000       34.820000
 H         9.610000       22.558001       34.965000
 H         9.569000       23.774000       33.778000
 O        13.300000       32.396000        8.122000
 H        13.585000       33.398998        8.249000
 H        14.157000       31.958000        7.644000
 O         6.451000       24.476999        2.701000
 H         6.312000       23.448999        2.567000
 H         6.906000       24.726000        1.819000
 O         3.975000       16.094999       23.003000
 H         3.202000       16.767000       23.162001
 H         4.508000       16.084000       23.912001
 O        18.438000       29.826000       27.018999
 H        17.388000       29.987000       26.913000
 H        18.785999       30.341000       26.187000
 O        27.839001       23.124001       11.821000
 H        28.691999       23.750000       11.676000
 H        27.899000       22.205999       11.255000
 O        10.707000        0.871000       46.237999
 H         9.774000        0.804000       45.770000
 H        11.209000       -0.040000       45.949001
 O        25.669001       19.551001        8.698000
 H        25.298000       20.191000        7.969000
 H        26.202999       18.754999        8.184000
 O        23.232000       27.808001       13.459000
 H        23.051001       27.934000       14.501000
 H        23.702999       26.879999       13.550000
 O        30.101999       37.983002       40.433998
 H        30.396000       38.979000       40.474998
 H        29.468000       37.683998       41.310001
 O        29.580000       15.406000        8.589000
 H        29.139999       15.173000        7.734000
 H        28.906000       15.159000        9.324000
 O        11.013000       32.161999       40.009998
 H        11.101000       31.547001       39.125999
 H        11.875000       32.814999       39.877998
 O        24.716999       41.269001       39.158001
 H        25.240000       41.764000       39.932999
 H        24.649000       40.195000       39.328999
 O         0.333000       31.639999       27.025999
 H         1.172000       32.215000       27.134001
 H         0.492000       30.966000       26.190001
 O         2.682000       20.730000       18.302000
 H         3.533000       21.278000       18.603001
 H         1.969000       20.848000       19.063000
 O        13.092000       28.979000       15.804000
 H        13.445000       29.832001       15.347000
 H        12.506000       28.532000       15.098000
 O        23.906000        7.606000       38.278999
 H        22.997000        7.970000       37.751999
 H        24.584000        7.791000       37.467999
 O        11.711000       16.740999        7.780000
 H        12.667000       16.931999        7.338000
 H        11.785000       17.042000        8.799000
 O        12.316000       18.139000       26.084000
 H        12.505000       17.569000       26.861000
 H        12.840000       17.724001       25.237000
 O        20.839001       32.662998       23.694000
 H        21.468000       31.898001       23.840000
 H        20.841000       32.875999       22.641001
 O        11.229000       22.792000       23.745001
 H        11.242000       21.789000       24.105000
 H        12.253000       22.902000       23.969999
 O        10.952000       43.373001       18.430000
 H        10.819000       42.445999       17.982000
 H        11.971000       43.515999       18.688000
 O         8.184000       22.657000       40.890999
 H         8.626000       21.853001       41.457001
 H         8.833000       22.905001       40.131001
 O        26.798000       32.289001        2.744000
 H        26.879000       33.183998        3.241000
 H        26.743000       32.442001        1.732000
 O         8.212000       25.236000       22.993999
 H         8.250000       24.931000       23.996000
 H         9.241000       25.318001       22.707001
 O        38.764000       39.644001       11.295000
 H        38.430000       38.691002       10.993000
 H        37.962002       40.023998       11.810000
 O        10.994000        7.482000       16.326000
 H        10.722000        8.466000       16.679001
 H        11.205000        7.531000       15.308000
 O         8.116000       38.671001       23.242001
 H         7.964000       37.852001       23.905001
 H         7.306000       38.576000       22.523001
 O         9.267000       17.917000       15.388000
 H         8.640000       17.763000       16.218000
 H         9.566000       18.906000       15.540000
 O        21.226000       19.775999       21.820000
 H        22.080999       20.219999       22.164000
 H        20.905001       20.414000       21.049999
 O        39.342999       12.468000       12.916000
 H        38.486000       11.930000       13.209000
 H        39.124001       13.510000       12.964000
 O         6.244000       37.549000       29.344999
 H         7.132000       37.117001       28.906000
 H         6.367000       37.213001       30.343000
 O        14.507000       17.504000        7.944000
 H        15.311000       18.152000        8.315000
 H        14.956000       16.825001        7.272000
 O        45.847000       38.111000       19.084999
 H        45.448002       37.110001       19.266001
 H        45.189999       38.902000       19.378000
 O         0.932000       20.976999       13.391000
 H         1.370000       21.315001       12.532000
 H         1.785000       20.719000       13.971000
 O        38.904999       29.422001       14.733000
 H        38.198002       28.646999       14.882000
 H        39.804001       29.024000       15.103000
 O        19.625999       11.894000       29.063999
 H        18.877001       12.487000       29.606001
 H        20.476999       12.460000       29.014000
 O        40.153000        4.270000        2.992000
 H        41.063000        4.515000        2.503000
 H        40.183998        3.214000        2.900000
 O        11.547000        0.995000       20.414000
 H        11.763000        0.776000       19.419001
 H        11.738000        1.993000       20.757000
 O        11.518000       26.899000        3.917000
 H        11.102000       27.454000        3.139000
 H        10.862000       26.688999        4.761000
 O        15.642000       37.967999       26.233999
 H        16.292999       38.362999       26.930000
 H        15.193000       38.827000       25.770000
 O        19.747000       44.679001       12.890000
 H        18.992001       45.299999       13.420000
 H        19.485001       44.469002       11.895000
 O        18.621000       37.547001       36.279999
 H        17.891001       37.995998       35.688000
 H        19.340000       37.278999       35.617001
 O        26.559999       23.424999       31.951000
 H        26.124001       23.864000       32.828999
 H        27.046000       24.219000       31.457001
 O        22.715000       25.384001       43.310001
 H        21.740999       25.315001       43.700001
 H        23.073999       24.410000       43.520000
 O        11.532000       32.792000       10.562000
 H        11.950000       32.527000        9.649000
 H        11.086000       33.723999       10.259000
 O         8.410000       41.405998       28.520000
 H         9.265000       41.949001       28.664000
 H         7.699000       41.692001       29.219000
 O         3.746000       26.075001        5.065000
 H         4.791000       26.124001        5.175000
 H         3.328000       25.940001        5.994000
 O        12.624000       27.509001       11.399000
 H        13.209000       28.201000       10.781000
 H        12.482000       27.961000       12.308000
 O        11.275000       20.320999       21.309999
 H        11.828000       19.702999       20.712000
 H        11.345000       19.872999       22.297001
 O        10.092000       11.776000        4.505000
 H        10.986000       12.005000        4.998000
 H         9.306000       12.327000        5.016000
 O         3.089000        7.028000       19.756001
 H         3.723000        7.214000       20.613001
 H         3.526000        7.460000       18.945000
 O         6.177000       17.924999       12.693000
 H         6.551000       18.872000       12.356000
 H         5.486000       18.229000       13.436000
 O         8.551000       31.625999       26.299000
 H         8.134000       31.518000       27.254999
 H         7.976000       31.174000       25.577000
 O        11.798000       42.259998       34.005001
 H        11.493000       43.139000       34.422001
 H        11.415000       41.594002       34.750000
 O         5.604000       32.015999       18.263000
 H         6.570000       32.292999       17.983999
 H         5.223000       32.897999       18.629000
 O         1.693000       41.041000        3.585000
 H         1.508000       40.568001        2.670000
 H         1.549000       42.064999        3.305000
 O        13.768000       25.377001       12.843000
 H        13.401000       26.089001       12.216000
 H        13.209000       24.489000       12.785000
 O         9.332000       33.819000       24.958000
 H         8.827000       33.212002       25.625999
 H        10.273000       33.924999       25.458000
 O        15.630000       16.643000       13.980000
 H        15.221000       16.381001       14.923000
 H        15.995000       17.612000       14.209000
 O         1.857000       28.224001       31.965000
 H         1.671000       29.240000       31.612000
 H         1.510000       27.533001       31.236000
 O        -0.065000       10.884000       33.026001
 H        -0.222000        9.803000       32.848000
 H         0.905000       10.824000       33.429001
 O         0.786000       14.085000       15.616000
 H         0.558000       13.353000       14.906000
 H        -0.045000       14.760000       15.472000
 O        33.645000       39.945999       29.153999
 H        33.521000       39.907001       30.209999
 H        33.693001       41.011002       29.028000
 O        16.886999       15.743000       40.425999
 H        16.080999       15.838000       41.057999
 H        17.476999       16.514999       40.730000
 O        18.292000       24.721001        9.433000
 H        17.346001       25.136999        9.318000
 H        18.898001       25.313000        8.847000
 O        25.264000       35.604000       19.417000
 H        25.042999       34.980000       20.209000
 H        24.681000       36.452999       19.462000
 O         8.986000        2.778000       22.235001
 H         9.271000        3.514000       21.552000
 H         8.283000        3.134000       22.923000
 O         1.018000       32.584000        8.871000
 H         1.832000       32.068001        9.325000
 H         1.000000       33.428001        9.522000
 O         3.648000       18.674999       25.412001
 H         4.602000       18.346001       25.410000
 H         3.396000       18.854000       26.443001
 O         6.874000       13.188000       10.068000
 H         7.795000       13.393000        9.562000
 H         6.790000       14.031000       10.728000
 O        39.480000       16.433001       39.356998
 H        38.640999       16.193001       38.726002
 H        39.918999       17.334999       39.019001
 O         7.182000       43.028000       15.152000
 H         7.823000       43.615002       14.603000
 H         6.190000       43.180000       14.786000
 O        19.903000       21.879999       29.504999
 H        20.472000       22.082001       30.316000
 H        20.261000       22.594000       28.799999
 O         2.348000       45.092999        4.270000
 H         2.165000       44.409000        5.052000
 H         1.900000       45.987999        4.500000
 O        13.365000       16.563999       33.970001
 H        12.493000       17.002001       34.528999
 H        14.259000       16.715000       34.563999
 O         2.608000       33.695999       39.057999
 H         2.327000       32.772999       38.679001
 H         3.536000       33.598999       39.498001
 O         0.542000       39.912998        7.405000
 H        -0.546000       40.053001        7.323000
 H         0.796000       39.376999        6.530000
 O        20.027000       24.023001       22.112000
 H        19.278000       23.999001       22.912001
 H        20.045000       25.091000       21.952999
 O        24.593000       15.917000       28.791000
 H        24.957001       15.001000       29.134001
 H        24.393000       16.542000       29.683001
 O        35.182999       37.118000       14.933000
 H        35.040001       36.132000       15.304000
 H        34.216000       37.387001       14.732000
 O        26.530001       24.419001       21.921000
 H        26.516001       24.205999       20.878000
 H        27.155001       25.261999       22.077999
 O         1.105000       27.629999       21.879999
 H         0.075000       27.855000       21.693001
 H         1.714000       27.709000       21.039000
 O        10.653000       18.621000       29.111000
 H        10.359000       17.711000       28.604000
 H        11.622000       18.434000       29.533001
 O         0.845000       28.393999       11.709000
 H         1.866000       28.150999       11.769000
 H         0.662000       28.503000       10.674000
 O         4.348000       41.207001       39.462002
 H         5.364000       41.008999       39.403999
 H         3.911000       40.349998       39.865002
 O         4.996000       27.278000       14.004000
 H         5.813000       27.841000       13.634000
 H         5.338000       26.645000       14.734000
 O        10.769000       24.759001       21.980000
 H        10.668000       23.865000       22.527000
 H        11.504000       24.549999       21.207001
 O         8.506000        9.132000       14.993000
 H         8.228000        8.160000       15.092000
 H         7.934000        9.712000       15.631000
 O         9.102000       20.386000       41.931000
 H         9.233000       19.405001       41.511002
 H         8.281000       20.153999       42.557999
 O         3.209000        9.048000        7.762000
 H         3.710000        8.101000        7.704000
 H         3.355000        9.346000        8.842000
 O        16.023001       28.914000       37.571999
 H        15.969000       29.657000       38.325001
 H        16.415001       28.002001       37.952000
 O         5.115000       29.353001       18.780001
 H         5.366000       30.327999       18.375000
 H         4.801000       29.694000       19.726999
 O         3.797000       13.274000       27.285999
 H         3.397000       14.215000       27.302000
 H         4.822000       13.359000       26.920000
 O         4.859000       21.198999       13.420000
 H         5.187000       21.742001       12.594000
 H         4.532000       22.011000       14.120000
 O        16.153000        0.482000       37.918999
 H        16.731001        1.282000       38.271999
 H        16.724001       -0.375000       38.028999
 O        15.187000       28.520000       45.242001
 H        15.308000       29.323999       44.618999
 H        15.790000       27.733000       44.904999
 O         7.494000       20.177000       11.826000
 H         7.635000       20.681999       10.875000
 H         7.403000       20.840000       12.638000
 O         0.584000       17.708000       26.862000
 H         0.527000       17.340000       25.861000
 H         1.174000       17.042999       27.382000
 O        14.049000       28.677000       20.757000
 H        14.380000       28.089001       21.534000
 H        13.263000       28.152000       20.306000
 O        19.527000       30.153000       17.542000
 H        20.538000       30.422001       17.646000
 H        19.069000       31.070000       17.396999
 O        42.179001        5.029000       24.313000
 H        41.918999        6.047000       24.323000
 H        43.127998        4.972000       23.778000
 O        14.512000       36.896000       28.721001
 H        15.094000       36.300999       29.304001
 H        15.060000       37.168999       27.872000
 O         0.553000       16.507999        8.414000
 H         1.531000       17.058001        8.344000
 H        -0.143000       17.011000        9.092000
 O         0.656000        2.453000       34.921001
 H         0.058000        1.733000       35.327000
 H         1.587000        1.960000       34.771000
 O         4.684000       37.067001        0.532000
 H         4.449000       35.970001        0.643000
 H         4.254000       37.477001       -0.352000
 O        19.944000       14.426000       -0.165000
 H        20.903999       13.968000       -0.165000
 H        19.766001       14.838000        0.734000
 O         7.838000       14.504000       45.855999
 H         8.203000       15.159000       46.605999
 H         8.282000       15.055000       45.030998
 O        31.242001       21.934999       10.519000
 H        32.285000       21.848000       10.193000
 H        31.334000       21.747999       11.517000
 O        36.546001       25.257999       35.326000
 H        36.486000       24.287001       35.162998
 H        35.775002       25.462000       36.117001
 O        28.281000       16.278999        3.023000
 H        28.966000       15.914000        3.695000
 H        27.739000       15.441000        2.728000
 O        29.589001       11.745000        4.193000
 H        29.910999       11.978000        5.148000
 H        30.413000       11.249000        3.723000
 O        44.294998        0.334000        5.105000
 H        44.053001        0.567000        6.083000
 H        43.376999       -0.285000        4.843000
 O        30.853001       21.350000       38.993000
 H        30.173000       20.591000       38.691002
 H        31.278000       21.066999       39.916000
 O        25.382000       24.783001       34.115002
 H        24.495001       24.402000       34.660999
 H        24.993999       25.820000       34.042000
 O        35.937000       41.816002       25.900000
 H        36.921001       41.964001       25.504999
 H        36.139000       41.036999       26.631001
 O        33.305000       45.469002        4.039000
 H        32.452999       45.867001        3.469000
 H        33.868999       44.683998        3.469000
 O        34.902000       34.333000       38.229000
 H        34.662998       33.444000       38.825001
 H        36.011002       34.487999       38.341000
 O        32.715000       18.159000       26.337000
 H        33.465000       17.441999       26.304001
 H        32.771999       18.794001       27.164000
 O        39.313000       24.436001       12.518000
 H        39.644001       25.476000       12.726000
 H        39.269001       24.214001       11.467000
 O        39.592999       32.848000       27.184000
 H        40.443001       32.554001       27.781000
 H        38.726002       32.792999       27.781000
 O        45.178001        0.074000       33.528000
 H        44.269001       -0.349000       33.407001
 H        45.223000        1.035000       33.084999
 O        30.792000        9.259000       21.987000
 H        30.608999        9.761000       21.084000
 H        30.865999        9.950000       22.750999
 O        28.756001       19.631001       12.640000
 H        28.629999       18.597000       12.404000
 H        28.565001       20.181000       11.777000
 O        18.235001       25.898001       14.618000
 H        17.308001       26.237000       14.239000
 H        18.632000       26.898001       14.736000
 O        34.066002       24.902000       12.646000
 H        34.148998       25.868000       13.002000
 H        34.893002       24.488001       13.143000
 O        39.495998        7.521000       40.660999
 H        40.160000        6.927000       41.323002
 H        38.577999        6.991000       40.623001
 O        30.222000       14.542000       35.769001
 H        30.955000       13.854000       35.646000
 H        29.316999       14.113000       35.493000
 O        17.136000       29.674000       35.098999
 H        17.434000       28.782000       34.590000
 H        16.676001       29.337999       36.016998
 O        43.796001        3.194000       43.841000
 H        44.386002        2.383000       43.472000
 H        43.763000        4.018000       43.221001
 O        25.777000       15.452000       37.244999
 H        25.605000       15.217000       36.242001
 H        24.910000       15.066000       37.706001
 O        36.306999       22.237000       26.885000
 H        35.879002       22.098000       27.913000
 H        35.682999       21.621000       26.221001
 O        25.839001        0.087000        4.969000
 H        26.486000        0.245000        5.773000
 H        26.323000        0.253000        4.036000
 O        32.009998       34.130001       15.805000
 H        31.466000       34.639000       15.029000
 H        32.358002       33.292000       15.319000
 O        36.856998       44.958000       26.181999
 H        36.930000       44.078999       26.761000
 H        36.372002       44.661999       25.363001
 O        34.021000        5.752000       32.467999
 H        33.507999        5.788000       33.410999
 H        33.472000        6.419000       31.747000
 O        45.386002       32.632000       13.349000
 H        46.305000       32.591999       12.843000
 H        45.713001       32.659000       14.360000
 O        28.228001        4.006000       23.495001
 H        29.184000        4.129000       23.907000
 H        27.936001        5.001000       23.018000
 O        43.445000       43.264000        7.933000
 H        43.681999       43.076000        8.974000
 H        44.277000       43.762001        7.510000
 O        16.936001       15.359000       25.511000
 H        17.190001       16.040001       24.724001
 H        17.437000       14.533000       25.080999
 O        43.200001       29.111000       31.507999
 H        42.252998       29.219999       31.855000
 H        43.417999       28.058001       31.363001
 O        44.993999       26.309999       11.514000
 H        44.799999       26.148001       10.499000
 H        45.425999       27.242001       11.551000
 O        30.599001       31.368999       16.316999
 H        30.073999       32.108002       15.808000
 H        29.865999       31.104000       17.037001
 O        44.833000       35.620998        7.863000
 H        44.706001       34.618000        7.675000
 H        44.761002       35.695999        8.902000
 O        32.641998        9.804000       38.298000
 H        33.694000        9.531000       38.313999
 H        32.293999        9.460000       39.250000
 O        44.636002       39.926998       27.695999
 H        44.200001       39.417000       28.500000
 H        45.483002       39.389000       27.298000
 O        36.070999        6.748000       18.068001
 H        36.700001        7.441000       18.593000
 H        35.623001        7.417000       17.330999
 O        14.661000       17.481001        3.640000
 H        13.943000       18.014000        3.108000
 H        15.269000       17.077000        2.853000
 O        40.333000       11.748000       35.834000
 H        39.841000       12.308000       35.110001
 H        41.293999       11.678000       35.476002
 O        28.266001        1.009000       16.149000
 H        27.926001        2.053000       16.316000
 H        27.924999        0.373000       16.867001
 O        11.236000        7.859000       32.626999
 H        10.411000        8.433000       32.888000
 H        11.905000        7.754000       33.521000
 O        37.986000       21.386999        9.587000
 H        37.756001       21.169001        8.602000
 H        38.702000       20.679001        9.902000
 O        42.966999       42.094002       12.971000
 H        42.978001       41.826000       13.954000
 H        42.355999       41.389999       12.469000
 O        45.456001        6.785000       35.813000
 H        44.569000        7.387000       35.852001
 H        45.094002        5.785000       36.034000
 O        33.470001       15.043000       38.750999
 H        33.844002       14.282000       38.057999
 H        32.471001       15.121000       38.537998
 O         2.309000       41.986000       21.511999
 H         1.265000       41.918999       21.547001
 H         2.562000       42.499001       20.632000
 O        40.494999       20.549000       28.628000
 H        40.092999       20.825001       27.653999
 H        39.707001       19.934000       28.965000
 O        40.530998        8.343000       14.950000
 H        41.271000        9.048000       14.731000
 H        40.380001        7.743000       14.065000
 O        41.087002       32.233002       11.851000
 H        41.226002       31.632999       11.039000
 H        41.383999       31.679001       12.739000
 O        39.111000       32.077000        7.420000
 H        38.448002       31.976999        8.280000
 H        39.626999       32.931999        7.672000
 O        41.812000       41.799000       41.077999
 H        42.245998       41.591999       42.025002
 H        42.536999       41.386002       40.425999
 O        41.481998       38.500000       44.841000
 H        42.445000       38.915001       44.779999
 H        41.529999       37.431999       44.599998
 O        24.926001       44.319000       11.376000
 H        24.740999       45.304001       11.615000
 H        25.799999       44.377998       10.763000
 O        41.154999        1.159000        8.294000
 H        40.224998        0.726000        8.232000
 H        40.967999        2.136000        8.109000
 O        44.923000       17.641001       10.225000
 H        44.494999       17.058001       11.035000
 H        44.681999       18.615000       10.485000
 O        20.408001       32.513000       41.980999
 H        19.962999       33.075001       41.171001
 H        21.215000       33.039001       42.428001
 O        41.583000       30.829000       21.457001
 H        41.505001       29.962999       22.084999
 H        40.861000       30.739000       20.690001
 O        38.696999       25.086000       21.174999
 H        39.548000       25.399000       21.778000
 H        39.125000       25.091000       20.201000
 O        40.526001       26.299000       23.232000
 H        39.729000       26.931000       22.851000
 H        40.359001       26.261000       24.243999
 O        29.999001       16.736000       34.230999
 H        30.209000       16.006001       34.929001
 H        29.282000       16.459000       33.568001
 O        34.671001       10.922000        5.389000
 H        35.630001       10.401000        5.476000
 H        34.471001       11.377000        6.317000
 O        35.214001       34.352001       26.028999
 H        36.198002       34.264000       25.577000
 H        35.324001       35.245998       26.600000
 O        31.940001       14.161000       31.893000
 H        32.644001       14.538000       31.299999
 H        32.456001       13.414000       32.471001
 O        32.698002        3.476000        2.909000
 H        32.682999        2.772000        2.121000
 H        31.643999        3.653000        3.170000
 O        38.797001        9.363000        7.581000
 H        39.181999        8.420000        7.358000
 H        39.673000       10.044000        7.462000
 O        45.471001       38.896999       22.226999
 H        45.165001       39.793999       21.806000
 H        46.012001       38.327000       21.521999
 O        34.213001       14.145000       14.158000
 H        34.077999       15.213000       14.198000
 H        34.508999       13.820000       15.115000
 O        36.181000       12.831000        9.594000
 H        36.110001       13.003000       10.627000
 H        37.171001       12.415000        9.559000
 O        38.153999       24.344999       38.560001
 H        38.933998       23.749001       38.400002
 H        37.283001       23.764000       38.493999
 O        31.924999       20.746000       41.591000
 H        32.780998       21.167999       41.985001
 H        32.063000       19.764999       41.827000
 O        21.327000       23.444000        3.202000
 H        22.260000       23.541000        2.738000
 H        21.027000       22.419001        3.195000
 O        27.090000       18.872000       34.646000
 H        27.433001       19.860001       34.567001
 H        27.929001       18.379999       34.965000
 O        30.611000       13.427000       42.284000
 H        30.743000       12.556000       42.848000
 H        30.964001       14.077000       43.007999
 O        38.696999       28.169001       22.299000
 H        39.161999       29.094999       22.430000
 H        37.740002       28.353001       22.021999
 O        23.240999       33.275002       11.862000
 H        22.969999       33.917000       12.649000
 H        24.097000       32.716999       12.103000
 O        43.806000        3.087000       27.771000
 H        44.370998        3.646000       27.069000
 H        43.098000        2.666000       27.084000
 O        33.775002        2.511000        5.158000
 H        33.853001        1.467000        4.919000
 H        33.300999        2.981000        4.276000
 O        45.979000       44.169998       15.123000
 H        46.307999       44.912998       15.758000
 H        45.226002       44.693001       14.483000
 O        12.972000       12.806000       28.471001
 H        13.695000       13.024000       27.750000
 H        13.405000       12.092000       29.087999
 O        25.379000       18.792999       11.470000
 H        25.586000       19.075001       10.515000
 H        26.018999       17.972000       11.440000
 O        33.208000       28.346001       27.990999
 H        33.372002       28.364000       29.033001
 H        33.116001       27.365000       27.665001
 O        42.497002       11.766000       26.547001
 H        41.541000       11.657000       26.995001
 H        42.526001       12.557000       25.789000
 O        39.601002        8.414000        4.094000
 H        39.223000        7.446000        4.113000
 H        38.877998        8.967000        4.673000
 O        27.224001       32.173000       31.687000
 H        26.796000       31.910000       30.767000
 H        27.028999       31.441000       32.411999
 O        40.716999       31.202999       31.754000
 H        40.966000       31.558001       30.781000
 H        39.882999       31.759001       31.988001
 O        36.372002       10.632000       29.742001
 H        36.973000       11.454000       29.739000
 H        35.513000       10.683000       29.139999
 O        40.111000        3.157000       19.101000
 H        39.147999        3.676000       18.959999
 H        40.969002        3.688000       18.863001
 O        22.490000        6.018000        2.596000
 H        23.523001        5.724000        2.721000
 H        22.445000        7.008000        2.990000
 O        34.587002        4.704000        1.340000
 H        35.591999        4.273000        1.457000
 H        33.973999        4.230000        2.038000
 O        40.347000       28.308001       11.908000
 H        39.769001       29.205000       11.815000
 H        40.598999       28.177999       12.922000
 O        22.340000        8.571000       18.378000
 H        21.882000        9.381000       18.927999
 H        22.188999        7.774000       18.955999
 O         9.025000        7.360000       25.499001
 H         8.719000        7.066000       26.469999
 H         9.994000        6.959000       25.246000
 O        26.705999       22.313999       23.627001
 H        26.714001       23.009001       22.844999
 H        26.252001       21.403000       23.212999
 O        34.978001       13.395000       29.254000
 H        35.792999       13.779000       28.655001
 H        35.247002       13.712000       30.202999
 O        41.493000       13.736000       16.073999
 H        41.185001       12.985000       16.729000
 H        42.068001       13.164000       15.368000
 O        24.156000       34.112999        4.549000
 H        25.111000       34.522999        4.556000
 H        24.148001       33.349998        3.839000
 O        38.750000       10.072000       16.468000
 H        39.263000        9.470000       15.773000
 H        38.723000        9.449000       17.297001
 O        41.388000       44.861000       43.792000
 H        42.026001       44.491001       43.061001
 H        40.702999       45.389000       43.216000
 O        32.534000       31.822001       14.398000
 H        32.070000       31.632999       13.488000
 H        31.976000       31.448999       15.195000
 O        35.651001        1.590000       24.007999
 H        35.323002        2.077000       23.125999
 H        36.124001        2.408000       24.466000
 O        38.366001       27.667999        9.985000
 H        38.818001       28.472000        9.420000
 H        38.812000       27.961000       10.893000
 O        41.529999       14.138000        2.582000
 H        42.352001       13.500000        2.504000
 H        41.098999       13.966000        1.576000
 O        33.599998       24.246000        9.925000
 H        33.799999       24.448000       10.933000
 H        34.618999       24.115000        9.550000
 O        24.611000       33.845001       28.195000
 H        24.379999       34.651001       27.570000
 H        25.416000       34.164001       28.806999
 O        40.196999        0.691000       36.573002
 H        40.157001       -0.246000       36.131001
 H        39.229000        1.008000       36.487999
 O        35.266998       42.234001        5.228000
 H        35.637001       43.099998        5.767000
 H        34.314999       41.952000        5.644000
 O        22.754000       14.842000       32.587002
 H        22.945000       15.422000       33.479000
 H        22.136000       14.092000       32.873001
 O        45.064999       22.170000       45.410000
 H        45.201000       21.568001       46.237999
 H        44.715000       23.091999       45.765999
 O         4.496000       23.211000        0.361000
 H         3.703000       22.523001        0.127000
 H         4.407000       23.947001       -0.422000
 O        26.040001       14.077000        3.085000
 H        26.167999       13.644000        4.077000
 H        26.611000       13.429000        2.503000
 O        44.652000       26.030001        8.692000
 H        43.900002       26.051001        7.949000
 H        45.195999       26.941000        8.646000
 O        13.885000       17.219000       23.995001
 H        14.504000       16.752001       23.252001
 H        14.332000       18.146999       24.205000
 O        40.271000       18.503000        1.701000
 H        40.324001       19.493999        1.256000
 H        39.223999       18.329000        1.791000
 O        38.139999       16.594999       45.257999
 H        37.606998       15.748000       45.477001
 H        37.430000       17.364000       45.375999
 O        41.181999       34.904999       30.431000
 H        40.737999       34.896999       31.353001
 H        40.715000       35.674000       29.929001
 O        16.690001       22.782000       37.477001
 H        16.504999       23.808001       37.429001
 H        16.204000       22.502001       36.601002
 O        37.365002       40.754002       34.731998
 H        36.451000       40.174999       34.682999
 H        37.150002       41.588001       34.132999
 O        24.959000       16.974001       21.080000
 H        23.909000       16.767000       20.996000
 H        25.372000       16.028000       20.976999
 O        23.365999        2.648000        2.540000
 H        22.337000        2.765000        2.791000
 H        24.016001        3.087000        3.236000
 O        20.202999        5.832000       23.365999
 H        21.002001        5.288000       23.013000
 H        19.969999        6.373000       22.454000
 O        25.815001        0.545000       20.224001
 H        26.436001        1.416000       20.263000
 H        25.804001        0.160000       21.236000
 O        25.249001       14.792000       34.702000
 H        24.503000       15.512000       34.636002
 H        24.749001       13.930000       34.368999
 O        45.023998       15.438000        4.473000
 H        44.868000       15.809000        3.489000
 H        45.588001       16.112000        5.038000
 O        25.708000        0.779000       30.219999
 H        25.549999        0.135000       31.035000
 H        24.930000        1.452000       30.110001
 O        33.824001       25.072001        5.303000
 H        34.119999       24.113001        5.474000
 H        34.443001       25.802000        5.689000
 O        44.179001       36.320000       19.771000
 H        43.589001       36.884998       20.403000
 H        43.620998       36.176998       18.945000
 O        34.860001        1.878000       43.007000
 H        35.592999        2.541000       42.576000
 H        34.884998        0.937000       42.464001
 O        43.867001       12.136000        2.051000
 H        44.818001       11.826000        2.437000
 H        43.421001       11.297000        1.603000
 O        20.771999       42.380001        5.610000
 H        19.738001       42.632999        5.554000
 H        20.764000       41.389000        5.913000
 O        44.133999       29.253000       28.261000
 H        44.105000       30.250000       28.507999
 H        45.116001       28.924000       28.332001
 O        36.553001        7.491000        8.572000
 H        35.867001        6.823000        8.172000
 H        37.438999        7.570000        7.967000
 O         4.334000       30.763000       21.216999
 H         3.342000       31.024000       20.983999
 H         4.898000       31.540001       21.705999
 O        35.988998       24.219000       24.943001
 H        36.074001       23.535000       25.764000
 H        35.535999       25.101999       25.284000
 O        39.027000       30.796000       20.138000
 H        38.573002       31.427000       19.393000
 H        38.223999       30.202000       20.525000
 O         0.821000       39.580002        1.591000
 H         1.246000       39.549999        0.611000
 H        -0.252000       39.495998        1.432000
 O        43.042999       31.535000       44.563999
 H        42.618999       31.028000       43.695999
 H        44.055000       31.547001       44.417000
 O        34.737000       34.373001       11.893000
 H        35.214001       34.349998       10.960000
 H        35.592999       34.026001       12.483000
 O        29.076000       11.443000       11.763000
 H        28.336000       11.634000       12.487000
 H        28.827000       10.573000       11.326000
 O        31.252001       24.232000        6.252000
 H        30.636000       24.165001        5.433000
 H        32.078999       24.813000        5.855000
 O        41.775002       29.712000        5.085000
 H        41.859001       29.556000        6.071000
 H        41.544998       30.771999        4.977000
 O        23.197001        1.513000       33.993999
 H        22.582001        1.452000       34.834000
 H        23.556999        0.560000       33.939999
 O        34.216000       37.032001       19.048000
 H        35.050999       36.430000       19.290001
 H        34.078999       37.629002       19.903000
 O        44.019001       42.106998       10.362000
 H        43.563000       42.057999       11.291000
 H        43.950001       41.223000        9.793000
 O        46.298000       22.274000       25.559000
 H        46.060001       21.351999       26.046000
 H        45.590000       22.987000       25.912001
 O        45.383999       22.552000       28.865999
 H        44.556000       22.257999       29.584000
 H        45.694000       21.690001       28.365999
 O        39.477001       25.673000        7.667000
 H        38.960999       26.510000        8.038000
 H        39.403999       24.985001        8.466000
 O        42.504002       35.841999       24.872000
 H        41.570000       35.448002       24.726999
 H        42.431000       36.279999       25.830000
 O        13.776000       15.558000       10.136000
 H        13.928000       16.055000        9.217000
 H        13.653000       16.219999       10.952000
 O        36.771000       16.981001       13.777000
 H        36.870998       17.410000       12.869000
 H        37.609001       16.395000       13.969000
 O        31.233000        1.916000       25.561001
 H        31.417999        2.972000       25.481001
 H        30.549000        1.716000       24.774000
 O        38.011002       20.311001       37.660999
 H        38.566002       21.187000       37.694000
 H        37.341000       20.400999       38.473000
 O        20.318001       14.452000        2.837000
 H        20.407000       14.971000        3.758000
 H        21.334000       14.236000        2.626000
 O        37.305000       21.816000       40.758999
 H        36.694000       20.987000       40.554001
 H        37.060001       22.586000       40.090000
 O        11.819000        1.932000        8.828000
 H        12.557000        2.144000        8.058000
 H        11.890000        0.883000        8.718000
 O        37.153999       15.321000        3.495000
 H        38.144001       15.339000        3.163000
 H        37.084000       14.916000        4.430000
 O        38.299999       19.603001       13.429000
 H        38.182999       20.615000       13.783000
 H        37.469002       19.101000       13.762000
 O        30.934000       29.921000       28.132999
 H        31.959999       29.691999       28.277000
 H        30.396999       29.334000       28.879999
 O        33.361000       42.901001       26.080000
 H        33.583000       43.938000       26.247000
 H        34.285999       42.359001       26.049999
 O        32.493999        4.249000       17.552999
 H        32.513000        3.384000       18.063999
 H        31.605000        4.765000       17.825001
 O         9.871000        2.711000       17.493999
 H        10.903000        2.576000       17.554001
 H         9.612000        3.044000       16.540001
 O        45.695000       12.268000       24.443001
 H        46.548000       11.874000       24.982000
 H        45.251999       11.332000       24.132999
 O        42.275002       40.686001       36.742001
 H        41.530998       40.654999       36.030998
 H        43.164001       41.103001       36.231998
 O        40.737000       21.563999       32.460999
 H        39.819000       21.853001       31.968000
 H        40.757000       20.455000       32.450001
 O        37.556999       18.051001       42.068001
 H        38.216000       18.226999       41.257999
 H        37.535000       16.982000       42.110001
 O        34.490002        8.476000       35.054001
 H        34.130001        8.624000       36.030998
 H        35.012001        9.379000       34.741001
 O        30.871000        7.080000       24.396000
 H        31.455000        7.839000       24.775000
 H        29.903000        7.362000       24.518999
 O        32.784000       19.042000       45.286999
 H        33.358002       19.896000       45.495998
 H        31.774000       19.323999       45.453999
 O        40.083000       21.687000       21.856001
 H        40.728001       22.516001       22.028000
 H        39.196999       22.082001       22.171000
 O        43.178001       19.084000        6.286000
 H        43.146000       19.556999        5.284000
 H        42.991001       19.893000        6.929000
 O        44.841999        5.946000        7.399000
 H        45.840000        5.696000        7.187000
 H        44.324001        5.760000        6.424000
 O        20.242001       27.031000       18.544001
 H        19.461000       27.730000       18.334000
 H        20.913000       27.142000       17.738001
 O        43.862999        1.270000        7.497000
 H        42.933998        1.043000        7.880000
 H        44.161999        2.151000        7.918000
 O        34.259998        8.606000       42.376999
 H        33.862999        7.928000       43.020000
 H        35.366001        8.501000       42.505001
 O        10.821000       29.596001        2.526000
 H        10.854000       30.275999        1.674000
 H        11.281000       30.148001        3.357000
 O        39.050999        6.548000       24.931000
 H        38.590000        5.699000       24.514000
 H        39.005001        6.269000       25.944000
 O         7.619000       42.910999        2.963000
 H         7.833000       42.591000        3.955000
 H         6.725000       42.527000        2.610000
 O        30.214001       12.776000       17.146999
 H        29.607000       11.883000       17.017000
 H        29.822001       13.298000       17.964001
 O        44.830002        1.551000       16.082001
 H        44.472000        0.994000       15.266000
 H        45.237999        2.407000       15.810000
 O        32.873001        1.489000       44.674999
 H        33.844002        1.573000       44.205002
 H        32.388000        2.270000       44.213001
 O        27.011999        5.718000       13.915000
 H        26.943001        4.694000       13.723000
 H        27.870001        5.805000       14.549000
 O        27.250999        5.630000       37.900002
 H        26.389999        5.238000       38.344002
 H        27.497000        6.355000       38.602001
 O        36.109001        0.046000       37.779999
 H        36.858002        0.790000       37.662998
 H        35.081001        0.412000       37.772999
 O        13.251000       38.474998       31.979000
 H        13.905000       38.773998       31.236000
 H        13.734000       38.830002       32.831001
 O        28.527000       40.057999       11.045000
 H        28.414000       39.400002       10.234000
 H        27.556000       40.084000       11.503000
 O        20.858999        6.347000       19.745001
 H        21.816999        5.855000       19.733000
 H        20.464001        5.805000       18.922001
 O        36.578999       26.416000       18.988001
 H        36.792999       27.250999       18.412001
 H        37.144001       25.573999       18.754000
 O        29.448999       18.349001       42.766998
 H        29.513000       19.014000       43.623001
 H        30.469999       18.202999       42.514999
 O        41.139000       27.544001       32.443001
 H        41.569000       26.635000       32.683998
 H        41.159000       28.062000       33.327999
 O        45.181000        1.018000       11.608000
 H        45.271000        0.046000       11.216000
 H        45.995998        1.165000       12.266000
 O         5.679000        8.532000        4.514000
 H         6.458000        8.860000        3.901000
 H         6.209000        7.833000        5.113000
 O        28.792000       34.787998       38.234001
 H        28.850000       34.705002       37.210999
 H        27.899000       35.270000       38.493000
 O        30.622999       42.276001       25.816000
 H        31.493999       42.845001       25.806000
 H        30.672001       41.632000       24.983000
 O        44.641998       22.344999       14.095000
 H        44.063999       21.858000       14.766000
 H        45.520000       21.815001       13.940000
 O        26.360001       11.610000       30.671000
 H        26.976999       11.316000       29.849001
 H        25.635000       12.299000       30.398001
 O        46.030998       14.878000       31.438999
 H        45.116001       15.123000       31.923000
 H        45.959000       13.864000       31.214001
 O        41.709999       26.997999       37.595001
 H        41.404999       26.920000       38.591999
 H        41.806000       28.059000       37.567001
 O        30.896000        7.320000       42.875999
 H        31.607000        7.227000       43.581001
 H        30.162001        6.598000       43.035000
 O        33.816002       23.240000       23.778999
 H        34.216000       23.121000       22.788000
 H        34.698002       23.291000       24.340000
 O        43.923000        7.071000       12.707000
 H        44.349998        6.364000       13.414000
 H        43.999001        6.658000       11.677000
 O        25.309999        2.416000       10.698000
 H        26.261999        2.897000       10.934000
 H        25.193001        2.305000        9.667000
 O        42.818001       31.849001       33.561001
 H        43.617001       31.393000       33.029999
 H        41.992001       31.900000       32.914001
 O        26.542999       29.542999       13.564000
 H        26.878000       28.569000       13.369000
 H        27.402000       30.113001       13.413000
 O        23.590000       23.966999        1.512000
 H        23.863001       23.363001        2.280000
 H        24.316000       24.049999        0.786000
 O        27.886999        1.603000       31.907000
 H        28.813999        1.420000       31.504000
 H        27.285000        1.509000       31.079000
 O        22.155001        4.448000       35.528999
 H        23.025000        3.844000       35.848000
 H        22.597000        5.307000       35.084000
 O        32.095001       32.793999       23.934999
 H        31.113001       32.990002       23.551001
 H        32.462002       31.850000       23.521999
 O        29.299999       17.024000       12.104000
 H        30.268999       16.820999       11.665000
 H        29.187000       16.312000       12.822000
 O        37.452999       41.283001        3.712000
 H        37.006001       40.540001        3.186000
 H        36.626999       41.577000        4.257000
 O        45.252998       16.987000       37.806999
 H        44.687000       17.020000       36.951000
 H        45.757999       17.948999       37.816002
 O        35.369999       19.479000        8.484000
 H        35.435001       18.487000        8.383000
 H        36.223999       19.882000        8.028000
 O        33.077000        7.230000       30.357000
 H        33.013000        8.282000       30.410999
 H        33.567001        7.041000       29.448999
 O        34.452000        2.724000       21.732000
 H        33.456001        2.418000       21.443001
 H        35.078999        2.521000       20.917000
 O        15.466000        0.547000       27.346001
 H        16.122999        0.799000       26.537001
 H        14.472000        0.863000       27.025000
 O        26.165001       23.417999        0.015000
 H        26.747999       23.438000        0.886000
 H        26.481001       24.041000       -0.759000
 O        33.380001       44.792000        8.847000
 H        32.931999       45.668999        8.625000
 H        32.780998       44.417999        9.620000
 O        14.823000       42.360001        4.393000
 H        15.590000       41.681000        4.477000
 H        15.381000       43.256001        4.243000
 O        43.773998       23.146000       37.938000
 H        44.181999       22.976999       38.937000
 H        44.285999       23.958000       37.476002
 O        40.897999        6.292000       30.268000
 H        41.840000        6.210000       29.813000
 H        40.254002        6.372000       29.445000
 O        45.201000       21.912001       10.932000
 H        44.861000       21.112000       11.539000
 H        44.844002       21.650000        9.974000
 O        29.232000       10.612000       35.950001
 H        29.021000       10.096000       35.050999
 H        29.650000        9.722000       36.535999
 O        23.862000       17.414000       38.963001
 H        24.847000       17.698999       39.346001
 H        23.768999       16.358000       38.893002
 O        23.173000       36.403000       10.503000
 H        22.278999       35.938000       10.090000
 H        23.267000       37.214001        9.786000
 O        38.962002       45.417999       12.689000
 H        39.466999       44.514000       12.473000
 H        39.401001       45.696999       13.598000
 O        45.410999       24.841999       13.830000
 H        45.248001       25.115000       12.799000
 H        45.077999       23.830999       13.891000
 O        44.158001       21.480000        4.541000
 H        44.846001       21.545000        5.356000
 H        44.699001       20.858999        3.910000
 O        30.764000        4.977000        0.967000
 H        31.535000        4.265000        0.845000
 H        30.355000        4.769000        1.930000
 O        28.370001       43.076000       40.526001
 H        27.987000       43.006001       39.480999
 H        27.570999       42.591000       41.094002
 O        45.622002        6.331000       39.714001
 H        44.584000        6.101000       39.423000
 H        46.209999        6.152000       38.916000
 O        26.021999       14.190000       17.024000
 H        25.716999       13.452000       17.645000
 H        26.801001       14.804000       17.530001
 O        13.173000       43.240002       27.028999
 H        12.883000       43.505001       26.037001
 H        12.626000       42.386002       27.292999
 O        30.391001        8.469000       15.822000
 H        30.761999        9.130000       15.119000
 H        31.176001        8.393000       16.487000
 O        30.017000       16.632999       29.965000
 H        30.166000       16.802999       28.941999
 H        29.646000       17.511999       30.388000
 O        24.327999        6.547000       28.497000
 H        23.371000        6.312000       28.781000
 H        24.725000        6.974000       29.339001
 O        31.855000       27.999001       19.511999
 H        32.785999       27.544001       19.787001
 H        32.062000       28.764000       18.855000
 O        41.655998       39.848000       11.550000
 H        40.619999       39.701000       11.709000
 H        42.063000       39.131001       10.820000
 O        40.627998        1.831000       40.926998
 H        39.838001        2.360000       40.618999
 H        40.973999        1.134000       40.205002
 O        44.546001       23.655001        2.913000
 H        43.676998       23.722000        2.361000
 H        44.300999       22.801001        3.516000
 O        20.201000       34.658001       45.687000
 H        20.249001       34.990002       46.665001
 H        19.521999       35.355000       45.264000
 O        40.841000       36.450001        7.583000
 H        40.804001       35.498001        8.019000
 H        41.667000       36.498001        6.985000
 O        31.652000       24.180000       27.066000
 H        31.924999       23.302000       26.458000
 H        30.790001       23.957001       27.641001
 O        39.692001       10.777000       32.702000
 H        39.250999       11.539000       33.292999
 H        38.960999       10.225000       32.181000
 O        28.875000       39.091000       33.678001
 H        28.377001       39.956001       33.242001
 H        28.200001       38.305000       33.544998
 O        38.323002        8.253000       18.948000
 H        39.099998        7.822000       18.357000
 H        38.797001        8.661000       19.761999
 O        38.820999       44.616001       35.013000
 H        37.848000       44.217999       35.298000
 H        38.778000       45.408001       34.382000
 O         7.089000       35.198002       19.094999
 H         7.706000       35.566002       19.850000
 H         7.586000       34.421001       18.624001
 O         0.698000       20.242001       27.379999
 H         0.561000       19.202999       27.181000
 H         1.717000       20.631001       27.344000
 O        15.730000       29.921000       26.600000
 H        15.359000       29.938999       27.535000
 H        14.875000       30.031000       25.981001
 O        16.879000       42.908001       37.044998
 H        16.972000       42.056999       36.373001
 H        16.316999       43.623001       36.474998
 O        39.695000       42.879002       11.810000
 H        40.321999       42.945000       12.614000
 H        39.207001       41.952999       11.835000
 O         5.200000       39.292000       33.851002
 H         6.141000       39.577999       33.561001
 H         5.011000       38.285999       33.549999
 O        10.214000       40.299000       24.736000
 H         9.532000       39.665001       25.239000
 H         9.710000       41.212002       24.670000
 O        44.001999       34.436001       30.565001
 H        42.948002       34.609001       30.540001
 H        44.511002       35.153999       29.945999
 O         8.981000       45.216000        2.800000
 H         8.410000       44.346001        2.911000
 H         8.341000       46.032001        2.956000
 O        17.038000       24.326000       19.129999
 H        17.892000       24.114000       18.487000
 H        16.846001       25.346001       19.152000
 O         2.429000       42.895000       38.285000
 H         3.251000       42.351002       38.655998
 H         2.729000       43.480000       37.397999
 O        21.598000       37.453999       44.605999
 H        22.593000       37.144001       44.605999
 H        21.461000       37.882999       43.640999
 O        12.156000       25.091000        8.244000
 H        11.511000       24.665001        9.031000
 H        12.087000       26.149000        8.270000
 O         7.548000       21.862000       17.414000
 H         8.109000       22.108999       18.302999
 H         8.114000       22.288000       16.607000
 O         3.013000       27.732000        8.385000
 H         3.951000       27.254999        8.811000
 H         2.502000       26.855000        8.178000
 O        33.234001       30.889999        6.262000
 H        33.418999       29.850000        6.328000
 H        33.750000       31.306000        7.060000
 O        15.101000       23.641001        0.462000
 H        15.752000       23.629999       -0.343000
 H        15.290000       22.677000        1.033000
 O        11.660000       33.243000       42.775002
 H        10.596000       33.168999       43.112999
 H        11.773000       32.669998       41.877998
 O         1.917000       34.402000        6.131000
 H         1.331000       33.917000        6.870000
 H         2.618000       34.888000        6.772000
 O        19.726000       38.722000       46.230999
 H        20.504000       38.122002       45.944000
 H        19.048000       38.647999       45.395000
 O        14.062000       39.849998       25.059999
 H        13.503000       40.320999       25.865000
 H        13.889000       40.477001       24.202000
 O         3.757000       39.629002       21.933001
 H         3.265000       39.148998       21.124001
 H         3.369000       40.598000       21.773001
 O        16.554001       10.151000        3.140000
 H        16.045000       11.078000        3.125000
 H        16.480000        9.576000        2.233000
 O         2.326000       44.372002       43.098000
 H         1.681000       45.057999       43.553001
 H         1.803000       43.847000       42.421001
 O         5.954000       21.947001        2.366000
 H         5.091000       22.142000        1.771000
 H         5.553000       21.381001        3.242000
 O        10.570000       17.697001       43.911999
 H        11.203000       16.874001       43.896000
 H         9.782000       17.350000       44.493000
 O        11.691000       13.684000        9.675000
 H        12.534000       14.286000        9.681000
 H        11.128000       14.036000       10.504000
 O         7.883000       29.846001       15.870000
 H         8.743000       30.334999       16.320999
 H         7.106000       30.518000       15.779000
 O         4.822000       19.277000       28.323000
 H         4.461000       20.125000       27.962999
 H         5.799000       19.437000       28.563000
 O         4.237000       22.174999       23.712999
 H         4.326000       23.177999       23.499001
 H         3.804000       22.127001       24.634001
 O        14.991000       44.763000       22.885000
 H        15.223000       44.631001       21.812000
 H        14.841000       45.817001       22.992001
 O        21.084999       23.629000       33.833000
 H        21.580000       24.377001       33.258999
 H        21.021999       22.794001       33.222000
 O        31.344999       30.788000       11.980000
 H        31.518999       31.230000       11.075000
 H        31.784000       29.884001       11.880000
 O         9.564000       40.568001        4.982000
 H         8.850000       39.806999        5.104000
 H        10.159000       40.383999        4.117000
 O         9.434000       37.306000       28.320999
 H         9.205000       38.026001       27.600000
 H         9.700000       36.500999       27.714001
 O         6.480000       34.485001        0.019000
 H         6.442000       35.220001       -0.736000
 H         6.989000       34.830002        0.805000
 O        34.574001       45.124001       15.155000
 H        34.287998       44.962002       16.160999
 H        35.368000       45.780998       15.256000
 O         5.948000       42.441002       42.756001
 H         6.607000       41.662998       42.955002
 H         5.848000       42.521000       41.717999
 O         2.545000       35.585999       21.124001
 H         2.305000       36.516998       20.594999
 H         1.680000       34.953999       21.350000
 O         7.624000       36.220001       24.830000
 H         8.318000       35.473999       25.094000
 H         6.931000       36.313999       25.584000
 O         4.848000       22.525000       17.909000
 H         4.836000       22.641001       18.924000
 H         5.848000       22.308001       17.641001
 O        14.991000       25.688000       35.938999
 H        14.692000       26.410000       35.221001
 H        14.140000       25.062000       36.137001
 O        32.311001       28.184000       23.025000
 H        31.422001       28.326000       22.510000
 H        32.293999       27.094000       23.191999
 O         7.957000       12.829000       18.031000
 H         8.891000       13.280000       18.000999
 H         7.715000       12.689000       19.052000
 O        30.375999       41.740002       33.048000
 H        29.316000       41.771999       33.278999
 H        30.473000       42.348999       32.240002
 O         3.842000       35.485001        7.578000
 H         4.491000       36.320000        7.530000
 H         4.156000       34.948002        8.447000
 O         7.805000       39.763000       32.880001
 H         8.226000       39.462002       33.785000
 H         8.080000       39.016998       32.143002
 O        12.828000       32.195999       19.277000
 H        13.829000       31.993999       19.405001
 H        12.399000       31.312000       18.809999
 O        10.631000       42.189999       12.540000
 H        11.232000       42.252998       11.708000
 H        10.931000       42.911999       13.230000
 O         5.466000       41.257000        2.265000
 H         5.014000       41.340000        3.239000
 H         4.709000       41.598000        1.632000
 O        34.928001       28.410000       44.210999
 H        35.629002       28.483999       43.435001
 H        35.007999       29.065001       45.027000
 O        17.302000       20.118000       45.609001
 H        18.291000       20.488001       45.716000
 H        16.705999       20.540001       46.450001
 O        20.737000       28.742001       29.872999
 H        20.030001       29.531000       29.761999
 H        21.694000       29.037001       29.483999
 O        22.032000       33.977001       43.466000
 H        23.006001       33.844002       43.842999
 H        21.465000       34.382999       44.284000
 O        13.220000       46.168999       33.330002
 H        14.209000       45.856998       33.181999
 H        12.861000       45.981998       32.369999
 O        14.552000       26.973000        1.362000
 H        13.991000       26.190001        0.988000
 H        14.704000       27.731001        0.565000
 O        15.171000       31.563000        6.312000
 H        14.915000       30.899000        5.481000
 H        14.884000       32.534000        6.005000
 O        18.393999       30.031000        1.120000
 H        18.622000       29.273001        0.385000
 H        19.218000       30.691999        1.191000
 O        21.471001       26.318001       28.735001
 H        21.150000       27.295000       28.854000
 H        21.917000       26.041000       29.667999
 O        10.056000       35.251999       45.518002
 H        10.476000       35.570999       46.443001
 H        10.769000       35.116001       44.827999
 O        22.264000       28.952000       21.249001
 H        22.615999       28.610001       20.238001
 H        21.500000       28.242001       21.476000
 O        11.741000       34.446999       20.625000
 H        11.706000       33.505001       20.132999
 H        10.895000       34.535000       21.284000
 O         0.601000       29.844000       15.969000
 H         0.659000       30.909000       15.945000
 H        -0.193000       29.409000       15.410000
 O         0.262000       21.864000        6.233000
 H         0.515000       20.990999        6.780000
 H        -0.023000       22.483000        7.001000
 O        17.186001       37.875000       32.237000
 H        16.670000       38.437000       31.521000
 H        16.908001       38.098000       33.235001
 O        15.885000       37.396000       43.410000
 H        15.415000       36.541000       43.080002
 H        15.173000       38.187000       43.348999
 O         8.270000       44.356998       13.083000
 H         8.336000       45.397999       12.937000
 H         8.437000       43.932999       12.158000
 O        21.330999       33.717999       31.167999
 H        22.041000       33.935001       31.988001
 H        20.356001       33.964001       31.468000
 O         3.946000       38.067001       24.171000
 H         3.875000       38.529999       23.216000
 H         3.258000       37.304001       24.195000
 O        45.082001       23.746000       23.132000
 H        45.860001       24.280001       23.582001
 H        44.368999       23.611000       23.962000
 O        21.339001       39.255001       42.257000
 H        20.833000       38.703999       41.520000
 H        21.576000       40.111000       41.676998
 O        22.694000       41.012001        8.509000
 H        21.858000       41.566002        8.850000
 H        23.139000       41.636002        7.759000
 O        41.827999       38.624001        3.014000
 H        42.341999       37.837002        2.535000
 H        41.035999       38.202000        3.556000
 O        32.870998       37.372002       41.198002
 H        33.337002       37.501999       40.251999
 H        31.820000       37.526001       41.066002
 O        29.777000       23.186001       28.872999
 H        29.112000       23.488001       29.618999
 H        29.136000       23.021999       28.108000
 O        18.968000       39.284000       14.496000
 H        19.832001       39.237000       13.828000
 H        19.042999       40.306999       14.729000
 O        16.152000       33.174000        9.710000
 H        15.711000       34.030998        9.278000
 H        16.544001       32.550999        9.006000
 O         5.034000       40.504002       12.456000
 H         4.515000       40.085999       13.365000
 H         6.070000       40.581001       12.445000
 O         6.909000       29.721001       24.603001
 H         7.540000       28.834000       24.674000
 H         6.073000       29.370001       24.080000
 O        18.031000       12.601000        5.467000
 H        17.783001       11.752000        6.040000
 H        18.233999       12.414000        4.415000
 O        16.033001        5.220000        5.273000
 H        15.285000        5.898000        5.592000
 H        15.636000        4.537000        4.615000
 O        34.658001       12.776000       20.997000
 H        34.653000       13.769000       21.306000
 H        33.608002       12.629000       20.878000
 O        27.112000       29.412001        5.137000
 H        26.174999       29.138000        5.526000
 H        26.815001       30.222000        4.502000
 O         9.248000       23.927000       38.535999
 H        10.149000       24.318001       38.794998
 H         8.616000       24.687000       38.980999
 O        20.768000       42.209000       20.330000
 H        20.264999       41.449001       19.820000
 H        19.837999       42.612999       20.780001
 O        23.287001       40.936001       31.457001
 H        23.419001       41.763000       30.874001
 H        22.339001       40.501999       31.193001
 O        15.767000       43.304001        1.121000
 H        15.423000       43.476002        0.140000
 H        15.211000       42.493000        1.473000
 O        17.789000       46.028000       20.323999
 H        18.441000       46.792999       20.528000
 H        17.851999       45.222000       20.968000
 O        10.290000       41.784000        7.264000
 H        10.089000       41.306000        6.313000
 H        11.030000       42.480000        7.009000
 O        39.393002       15.524000       13.181000
 H        39.657001       15.449000       12.139000
 H        39.876999       16.407000       13.629000
 O        19.370001       40.654999       34.410000
 H        20.103001       40.570000       35.158001
 H        19.650999       40.019001       33.653000
 O        17.153000       27.818001        2.214000
 H        17.308001       28.806000        1.894000
 H        16.198000       27.500000        1.925000
 O        14.432000       34.257000       32.896999
 H        14.006000       34.727001       33.717999
 H        13.644000       34.339001       32.164001
 O        15.838000       32.415001       28.871000
 H        15.463000       32.636002       27.914000
 H        16.841000       32.668999       28.840000
 O         8.524000       35.312000       14.543000
 H         8.586000       34.556999       13.830000
 H         7.531000       35.754002       14.308000
 O        25.684999       33.766998       36.833000
 H        26.256001       33.498001       36.005001
 H        25.209999       32.916000       37.264000
 O        35.761002       29.509001       12.016000
 H        36.157001       28.597000       12.269000
 H        35.324001       29.893999       12.892000
 O        17.792000       41.980999       18.514000
 H        18.520000       41.201000       18.634001
 H        18.259001       42.923000       18.355000
 O         5.135000       45.299000        3.605000
 H         4.225000       44.950001        4.033000
 H         5.910000       45.252998        4.296000
 O        26.931999       40.056000       29.754999
 H        26.200001       39.382999       30.035999
 H        26.882999       40.126999       28.698000
 O        25.863001       42.736000        1.281000
 H        25.490000       43.126999        2.223000
 H        26.146999       41.714001        1.474000
 O        21.219000       28.695999       37.724998
 H        20.409000       29.326000       37.838001
 H        21.014000       27.781000       38.248001
 O        31.750000        5.179000       27.580999
 H        31.368000        6.193000       27.542000
 H        31.572001        4.803000       26.610001
 O        44.066002        5.154000        4.711000
 H        44.280998        4.127000        4.377000
 H        44.907001        5.766000        4.466000
 O        17.764000       30.664000        4.390000
 H        16.736000       30.615999        4.173000
 H        18.027000       29.625999        4.342000
 O        30.737000       14.539000       38.512001
 H        30.209999       14.451000       37.569000
 H        30.875999       13.576000       38.894001
 O        26.812000       28.672001       27.461000
 H        27.549999       29.388000       27.659000
 H        27.037001       28.212000       26.500000
 O        17.829000       45.882999       34.550999
 H        18.226999       45.036999       34.007000
 H        16.951000       45.660000       35.084999
 O        13.367000       44.571999       15.859000
 H        12.417000       44.175999       15.577000
 H        13.668000       44.117001       16.752001
 O        42.988998       11.400000        5.617000
 H        43.442001       11.993000        6.342000
 H        42.965000       11.981000        4.785000
 O        13.585000       35.377998       35.480999
 H        12.842000       34.619999       35.459999
 H        12.897000       36.179001       35.131001
 O         6.004000       42.615002       37.112999
 H         5.496000       41.653000       37.028999
 H         6.706000       42.430000       36.321999
 O        33.834000       44.666000       30.973000
 H        33.098000       44.153999       31.520000
 H        33.473999       45.636002       30.731001
 O        18.469999       43.830002        4.545000
 H        18.900000       44.722000        4.922000
 H        17.684000       44.139000        3.958000
 O        18.950001       36.560001       42.158001
 H        18.721001       37.368000       42.816002
 H        19.226000       37.071999       41.296001
 O        40.584999       36.951000       38.636002
 H        40.981998       37.395000       37.783001
 H        41.393002       36.563000       39.226002
 O        13.826000       41.028999       22.615000
 H        13.334000       41.754002       21.983999
 H        13.640000       40.129002       22.117001
 O         3.645000       42.438000        0.734000
 H         2.769000       42.827000        1.111000
 H         3.481000       42.553001       -0.321000
 O        37.761002       32.344002       31.823000
 H        37.648998       33.060001       31.049999
 H        36.790001       31.920000       31.896000
 O        40.075001       12.217000       17.906000
 H        39.764999       11.349000       17.431000
 H        39.380001       12.646000       18.591999
 O        44.827999       30.997000        8.571000
 H        44.758999       30.739000        7.542000
 H        45.617001       31.677000        8.701000
 O        28.611000       39.958000        2.105000
 H        27.617001       40.179001        1.706000
 H        28.698999       39.438000        3.021000
 O         2.370000       24.632999       31.816999
 H         3.008000       24.250999       32.636002
 H         1.437000       24.730000       32.325001
 O        44.581001       21.162001       21.816999
 H        43.499001       20.952000       21.781000
 H        44.620998       22.131001       22.268000
 O        45.761002       44.778000        7.607000
 H        46.278999       44.387001        6.821000
 H        45.688999       45.806999        7.440000
 O        43.667999       34.826000       46.015999
 H        44.213001       33.943001       45.988998
 H        43.005001       34.646999       45.144001
 O        18.972000       43.257999       33.428001
 H        19.299000       42.359001       33.875000
 H        19.889999       43.675999       33.438999
 O         5.053000       17.400000       37.085999
 H         4.585000       16.507999       36.848000
 H         5.947000       17.162001       37.664001
 O        37.964001       34.139999       21.726999
 H        37.993999       33.273998       22.362000
 H        38.949001       34.541000       21.749001
 O        34.441002       37.243000       44.945999
 H        34.935001       37.567001       45.793999
 H        34.457001       36.165001       44.990002
 O        38.707001       30.079000       34.873001
 H        39.698002       29.740000       34.881001
 H        38.641998       30.705000       35.731998
 O        30.254999       40.994999       41.130001
 H        29.562000       41.727001       40.761002
 H        30.291000       41.158001       42.151001
 O        30.431999        7.612000       28.034000
 H        30.732000        8.647000       28.261999
 H        29.448999        7.605000       28.202999
 O        33.657001       36.813000       38.551998
 H        34.268002       36.063999       38.176998
 H        32.806999       36.804001       37.931000
 O        18.253000       26.243999       43.835999
 H        17.409000       26.344999       43.183998
 H        18.875999       25.469999       43.587002
 O        21.233999       40.584000       12.665000
 H        22.098000       40.012001       12.869000
 H        21.577999       41.563999       12.607000
 O        11.393000       46.209999       17.749001
 H        10.562000       46.230999       17.094999
 H        11.701000       45.171001       17.688000
 O        16.604000       14.086000       13.059000
 H        16.238001       15.069000       13.190000
 H        15.754000       13.467000       12.744000
 O         4.526000       35.683998       40.798000
 H         4.663000       34.727001       41.104000
 H         5.290000       35.903999       40.118999
 O        14.864000       45.248001       13.789000
 H        14.524000       46.196999       13.391000
 H        14.175000       44.967999       14.607000
 O        21.545000       23.872000       15.887000
 H        21.475000       24.205999       14.917000
 H        21.565001       22.795000       15.833000
 O        35.641998       35.245998       20.702999
 H        35.016998       35.262001       21.545000
 H        36.464001       34.736000       21.122999
 O        22.993999       42.101002       34.319000
 H        23.296000       41.270000       34.916000
 H        23.070999       41.853001       33.320000
 O        36.062000       41.535000        7.874000
 H        35.847000       42.060001        8.770000
 H        35.104000       41.633999        7.353000
 O         7.375000       41.397999        0.416000
 H         6.714000       41.348999        1.283000
 H         7.781000       42.409000        0.328000
 O        27.649000       43.347000       13.150000
 H        26.863001       42.639999       12.797000
 H        27.493999       43.509998       14.175000
 O        18.830000       45.222000       10.079000
 H        18.341000       46.069000        9.680000
 H        18.302999       44.417000        9.669000
 O        41.096001       44.152000       28.378000
 H        40.493999       43.416000       28.886999
 H        40.793999       45.057999       28.749001
 O        34.311001       41.040001       23.518999
 H        34.525002       41.172001       24.589001
 H        33.387001       41.490002       23.264999
 O        18.951000       19.966999        5.274000
 H        19.191999       20.863001        5.742000
 H        19.260000       19.087000        5.679000
 O        10.244000        6.278000        7.398000
 H        10.670000        6.265000        8.364000
 H        10.957000        5.811000        6.827000
 O        25.152000       37.122002       12.447000
 H        25.596001       36.252998       12.802000
 H        24.693001       36.879002       11.573000
 O        28.448999       14.425000       27.764999
 H        28.608999       14.398000       28.753000
 H        28.988001       15.229000       27.365000
 O        11.524000        0.095000       12.916000
 H        11.997000        0.845000       13.429000
 H        11.642000       -0.758000       13.512000
 O        19.403000       22.646000       10.706000
 H        19.039000       23.597000       10.364000
 H        18.813000       21.978001       10.169000
 O         6.061000       34.129002       26.795000
 H         5.716000       33.443001       26.028000
 H         5.490000       34.998001       26.665001
 O        20.905001       31.993000       21.077999
 H        20.549000       30.952000       21.108000
 H        20.722000       32.321999       20.051001
 O         7.739000       38.193001       19.094999
 H         8.155000       37.484001       18.466000
 H         8.490000       38.942001       19.233999
 O        18.202000       20.264999       35.034000
 H        18.754000       20.993000       35.519001
 H        17.636999       20.731001       34.229000
 O        44.604000       25.209000       20.892000
 H        44.959999       24.509001       21.566999
 H        44.618999       24.605000       19.954000
 O        10.114000       30.688000       12.099000
 H        10.827000       31.202000       11.493000
 H         9.705000       30.162001       11.276000
 O        27.108000       20.358999       44.299999
 H        27.622000       21.198999       43.880001
 H        26.701000       19.927000       43.488998
 O         1.172000       37.195999       17.083000
 H         0.447000       37.691002       17.722000
 H         1.233000       37.928001       16.325001
 O         6.076000       41.799999       19.528000
 H         6.585000       42.615002       19.115999
 H         6.472000       41.665001       20.525000
 O        34.285999       34.673000       45.928001
 H        34.103001       33.721001       45.508999
 H        33.442001       34.994999       46.498001
 O        34.987999        4.292000       16.077000
 H        35.450001        5.190000       16.046000
 H        34.112999        4.460000       16.683001
 O        26.837999       15.088000       32.325001
 H        27.389999       14.214000       32.111000
 H        26.218000       14.750000       33.131001
 O        27.649000       42.699001       30.271999
 H        27.815001       43.370998       29.514999
 H        27.561001       41.658001       29.906000
 O        35.532001       33.672001       18.490000
 H        34.917000       32.867001       18.796000
 H        35.528999       34.341000       19.320999
 O        34.654999       26.391001       33.224998
 H        35.509998       26.160999       33.830002
 H        35.159000       26.806999       32.403000
 O        39.450001       30.250000       24.061001
 H        39.014999       29.580000       24.768000
 H        40.463001       30.421000       24.396999
 O        26.591000       39.233002       36.720001
 H        26.534000       39.247002       37.771000
 H        27.538000       39.605000       36.382000
 O        21.826000       40.778999        2.377000
 H        21.132000       41.438999        2.782000
 H        21.760000       40.991001        1.364000
 O        28.799999       44.785000        3.861000
 H        27.903999       44.994999        3.346000
 H        28.875999       43.737999        3.799000
 O        35.599998       36.558998       42.500000
 H        35.306999       36.714001       43.514999
 H        34.797001       36.908001       41.823002
 O        43.666000       39.889000        8.555000
 H        43.176998       39.068001        9.076000
 H        43.089001       40.113998        7.670000
 O        22.278000       44.551998       35.304001
 H        22.014000       44.827999       34.314999
 H        22.844999       43.673000       35.146999
 O        11.098000       45.359001       10.065000
 H        10.103000       45.369999        9.655000
 H        11.062000       45.734001       11.019000
 O        15.884000       21.768999       13.350000
 H        15.752000       22.219999       12.417000
 H        16.497999       22.395000       13.913000
 O        24.292000       38.738998       32.683998
 H        24.002001       38.911999       33.722000
 H        24.035999       39.523998       32.073002
 O        19.334999       11.306000       13.323000
 H        19.204000       12.215000       13.765000
 H        20.407000       11.135000       13.318000
 O        10.161000       44.814999       25.068001
 H         9.331000       44.166000       25.290001
 H        10.973000       44.289001       24.596001
 O        20.868999       32.974998       18.302999
 H        21.794001       32.534000       18.052000
 H        21.058001       34.028999       18.261000
 O         5.206000       29.861000       11.386000
 H         4.423000       29.431999       12.000000
 H         4.733000       30.299000       10.563000
 O         9.114000       37.757999        8.482000
 H         8.738000       37.487000        9.457000
 H        10.110000       37.455002        8.431000
 O         7.757000       44.403999       43.372002
 H         6.875000       43.875000       43.116001
 H         7.329000       45.348000       43.623001
 O        31.851999       42.603001       22.556000
 H        32.411999       42.722000       21.688000
 H        31.573999       41.580002       22.701000
 O        45.098000       42.178001        4.655000
 H        44.748001       41.209000        4.414000
 H        44.785999       42.803001        3.844000
 O        35.737999       45.376999       32.737000
 H        36.604000       45.820000       32.351002
 H        35.165001       44.875999       31.945999
 O        43.554001       20.694000       16.052999
 H        43.331001       21.077000       17.079000
 H        44.091000       19.844000       16.106001
 O        15.053000       37.257999        9.748000
 H        14.561000       37.273998       10.640000
 H        15.440000       38.285999        9.545000
 O        35.842999       40.422001       31.686001
 H        34.868000       39.986000       31.665001
 H        35.754002       41.411999       31.968000
 O        34.883999       10.772000       22.759001
 H        35.050999       11.732000       22.358999
 H        34.671001       10.133000       21.910000
 O        15.518000       44.348999       35.390999
 H        14.792000       44.874001       35.893002
 H        15.014000       43.841000       34.640999
 O        18.598000       20.271000       19.726000
 H        19.292999       19.572001       19.381001
 H        19.039000       21.219999       19.760000
 O        14.241000       45.387001       40.216000
 H        14.479000       44.352001       40.237999
 H        14.268000       45.796001       39.237000
 O        21.577000       32.082001        6.845000
 H        20.830000       32.803001        7.104000
 H        22.113001       32.458000        6.027000
 O        10.762000       34.255001       15.837000
 H        11.166000       34.284000       14.847000
 H         9.826000       34.673000       15.683000
 O        32.047001       17.983999       42.487999
 H        32.506001       17.009001       42.455002
 H        32.465000       18.399000       43.355999
 O        32.944000       33.305000       29.649000
 H        32.289001       32.480999       29.559999
 H        33.675999       33.269001       30.371000
 O        34.792000       32.049000       27.735001
 H        34.667000       32.507000       26.811001
 H        33.924000       32.425999       28.271000
 O        22.306000       43.049000       12.018000
 H        21.580999       43.046001       11.271000
 H        23.091999       43.792000       11.794000
 O        19.113001       44.042999       28.027000
 H        19.628000       43.224998       28.563999
 H        18.202999       43.691002       27.607000
 O        36.504002       24.323999       13.569000
 H        36.724998       24.393999       14.610000
 H        37.459000       24.281000       13.076000
 O         2.929000       21.895000       39.104000
 H         3.915000       21.849001       39.346001
 H         2.833000       21.091999       38.407001
 O        45.416000       42.352001       17.219000
 H        45.804001       43.064999       16.514999
 H        46.285000       41.775002       17.538000
 O        28.983999       40.583000       36.298000
 H        29.926001       40.409000       36.660999
 H        29.150999       40.361000       35.243000
 O        35.007999       26.490000       37.189999
 H        35.749001       27.105000       37.626999
 H        34.467999       26.059999       38.022999
 O         2.006000       21.927999        0.026000
 H         1.104000       21.719999       -0.530000
 H         1.667000       22.205999        1.025000
 O         2.543000       38.662998       19.697001
 H         3.163000       38.639000       18.865000
 H         1.569000       38.556000       19.389999
 O         9.216000       37.590000       44.529999
 H         9.737000       36.759998       44.849998
 H         9.353000       38.338001       45.223999
 O        36.483002       42.500000       22.323000
 H        35.713001       41.998001       22.812000
 H        36.403000       43.480000       22.766001
 O        13.664000       39.445999       34.831001
 H        13.553000       40.463001       34.976002
 H        12.689000       39.009998       34.811001
 O        45.983002       23.648001        8.570000
 H        46.588001       23.524000        9.451000
 H        45.250000       24.296000        8.967000
 O        30.318001       17.222000       39.761002
 H        30.799000       17.340000       40.647999
 H        30.450001       16.226999       39.365002
 O        25.976999       39.953999        2.122000
 H        25.208000       39.787998        1.445000
 H        25.952999       38.973000        2.618000
 O         3.464000       42.998001       19.223000
 H         4.351000       42.438999       19.124001
 H         3.659000       43.979000       19.158001
 O        16.570000       19.212000       14.539000
 H        16.423000       20.086000       14.060000
 H        17.490999       19.309000       15.060000
 O        35.596001       30.452999       45.841999
 H        34.852001       31.125999       45.471001
 H        36.580002       30.959999       45.884998
 O        14.974000       22.697001       39.557999
 H        15.215000       21.900999       40.212002
 H        15.773000       22.737000       38.867001
 O        27.882000       19.677000       18.591999
 H        26.966000       19.414000       18.152000
 H        27.670000       20.613001       19.077999
 O        40.476002       25.858000       19.035000
 H        40.263000       26.868999       18.750000
 H        40.571999       25.283001       18.152000
 O        20.785000       42.932999       16.596001
 H        20.010000       42.785999       15.893000
 H        20.237000       43.527000       17.299999
 O        13.742000        2.282000        7.153000
 H        14.463000        2.754000        7.707000
 H        14.011000        2.454000        6.127000
 O        12.194000       40.448002       26.725000
 H        12.515000       39.578999       27.309000
 H        11.481000       40.217999       25.938999
 O         6.659000       29.268000       28.791000
 H         7.131000       30.112000       29.205999
 H         6.797000       28.631001       29.650999
 O         8.444000       22.952999       15.272000
 H         7.990000       23.426001       14.465000
 H         9.492000       23.118000       15.338000
 O        40.506001       42.513000       18.257999
 H        40.400002       41.481998       17.945999
 H        41.257999       42.534000       19.035999
 O        21.837999       10.805000       32.675999
 H        21.878000        9.791000       32.546001
 H        20.872000       11.046000       33.099998
 O        14.122000       30.839001        1.388000
 H        13.714000       30.186001        0.715000
 H        14.253000       31.726999        0.801000
 O        26.224001       34.703999       32.212002
 H        26.632999       33.743000       32.129002
 H        26.122000       35.069000       31.268999
 O        32.500000       44.763000       44.887001
 H        32.810001       45.671001       44.488998
 H        33.076000       43.896999       44.673000
 O        24.236000       35.387001       16.413000
 H        24.260000       35.284000       17.462999
 H        25.254000       35.351002       16.093000
 O        30.167000       27.447001       12.056000
 H        29.562000       27.886999       11.307000
 H        31.150000       27.809999       11.810000
 O        31.389999       37.832001       31.100000
 H        31.674000       38.005001       30.156000
 H        30.591999       38.518002       31.268000
 O        23.893999       44.391998       28.056999
 H        24.537001       45.243000       28.020000
 H        23.009001       44.800999       27.548000
 O        28.153000       33.091000       16.749001
 H        27.412001       32.362999       16.684000
 H        28.441999       33.173000       17.753000
 O        23.797001       23.204000       39.193001
 H        24.406000       22.400000       39.612000
 H        24.438999       23.952000       38.898998
 O        15.049000       41.521999       19.162001
 H        14.689000       40.557999       18.882000
 H        16.129999       41.556999       19.163000
 O         8.538000       32.366001        8.702000
 H         9.275000       32.615002        7.911000
 H         8.600000       33.147999        9.355000
 O        44.146000       45.895000       14.036000
 H        44.308998       46.022999       13.075000
 H        43.173000       45.563999       14.108000
 O         1.015000       40.549999       37.856998
 H         0.732000       40.368999       38.858002
 H         1.484000       41.557999       37.861000
 O         9.850000       37.070999       41.952999
 H        10.024000       38.105000       41.737999
 H         9.266000       37.039001       42.825001
 O        13.948000       30.832001       22.725000
 H        13.670000       30.040001       22.117001
 H        13.484000       31.649000       22.320000
 O        16.525000       38.907001       17.566000
 H        16.746000       37.874001       17.426001
 H        17.073999       39.534000       16.962999
 O         1.870000       34.595001       36.049999
 H         2.170000       33.992001       36.848000
 H         0.844000       34.814999       36.067001
 O        38.541000       46.075001       40.062000
 H        38.922001       45.245998       39.438000
 H        38.612000       45.756001       41.058998
 O        12.034000       39.073002       18.417000
 H        11.752000       38.080002       18.334000
 H        12.630000       39.280998       17.584000
 O        25.889000       37.439999        7.354000
 H        25.586000       38.162998        6.681000
 H        24.964001       37.098999        7.768000
 O        27.370001       38.471001       17.433001
 H        28.158001       38.215000       18.068001
 H        27.173000       37.548000       16.930000
 O         8.398000       11.337000        0.668000
 H         8.192000       12.392000        0.514000
 H         9.306000       11.433000        1.229000
 O        45.272999       11.462000       29.485001
 H        45.209999       11.568000       28.441999
 H        46.245998       11.813000       29.790001
 O        45.529999       44.080002       35.285000
 H        45.396000       44.757999       34.507999
 H        44.598000       43.881001       35.660000
 O        31.313999       38.230999        6.459000
 H        30.962999       38.487999        7.454000
 H        32.320000       38.576000        6.456000
 O        22.992001       39.198002       21.884001
 H        22.055000       38.652000       21.861000
 H        22.603001       40.150002       22.020000
 O        35.578999       36.536999       27.846001
 H        35.858002       36.838001       28.856001
 H        36.261002       36.856998       27.101000
 O        34.347000       30.261999       41.159000
 H        33.706001       29.414000       41.110001
 H        35.306999       29.830000       41.381001
 O        36.686001        2.443000       32.209000
 H        37.511002        2.409000       32.844002
 H        35.980999        2.821000       32.903999
 O        20.952999       32.671001       10.424000
 H        20.110001       33.018002       10.900000
 H        21.861000       32.980999       10.871000
 O        16.226999       37.754002       20.094999
 H        15.551000       36.969002       20.052999
 H        16.296000       38.136002       19.111000
 O        20.431000       29.865999       10.857000
 H        21.228001       29.646999       11.542000
 H        20.672001       30.889999       10.699000
 O        24.969000       28.337999       22.424000
 H        24.079000       28.680000       21.951000
 H        24.643999       28.099001       23.427999
 O        14.182000       18.712000       32.308998
 H        13.920000       17.806000       32.893002
 H        13.718000       19.587999       32.764000
 O        16.386999       27.160999       19.565001
 H        15.762000       27.205000       20.414000
 H        15.871000       27.243000       18.648001
 O        36.328999       44.664001       11.574000
 H        36.465000       44.993999       10.546000
 H        37.255001       44.891998       12.051000
 O        15.504000       39.465000       30.622999
 H        15.511000       40.469002       30.629999
 H        15.915000       39.188000       29.709999
 O         3.168000       36.884998        3.228000
 H         2.565000       36.113998        3.291000
 H         3.410000       36.929001        2.222000
 O        18.275000       32.700001       18.330999
 H        19.327000       32.783001       18.434999
 H        17.858000       33.687000       18.070000
 O         1.134000        4.566000       23.042999
 H         1.330000        3.657000       23.554001
 H         1.988000        5.105000       23.422001
 O        25.778000       32.912998        0.338000
 H        25.319000       32.681999       -0.580000
 H        26.478001       33.630001        0.273000
 O         2.901000       32.695000       34.146999
 H         2.786000       33.349998       34.865002
 H         2.067000       32.091999       34.152000
 O        42.407001       21.612000       12.425000
 H        43.180000       22.076000       12.929000
 H        41.528999       22.204000       12.613000
 O        26.785000       39.645000       24.330999
 H        27.767000       39.437000       24.652000
 H        26.636999       39.407001       23.306999
 O         2.687000       42.083000        8.286000
 H         3.628000       41.678001        8.267000
 H         2.109000       41.555000        8.980000
 O        16.396000       40.361000       38.784000
 H        15.743000       39.544998       38.917999
 H        17.309999       39.886002       38.470001
 O        26.881001       35.376999       15.517000
 H        26.966000       35.012001       14.539000
 H        27.323000       34.605000       16.058001
 O        17.872000       36.729000       23.868999
 H        17.594999       35.907001       23.238001
 H        17.336000       37.584999       23.507000
 O        21.766001       42.799999       43.231998
 H        21.954000       42.294998       42.303001
 H        21.035000       43.438000       43.049999
 O        41.655998       36.902000       15.102000
 H        40.806999       37.041000       14.497000
 H        41.876999       37.883999       15.432000
 O         9.682000       39.914001       19.549999
 H        10.591000       39.405998       19.334000
 H         9.971000       40.394001       20.430000
 O        29.802000       34.180000       44.543999
 H        30.275000       35.139000       44.457001
 H        29.566000       33.712002       43.608002
 O         2.641000       34.307999       13.205000
 H         2.600000       33.317001       12.885000
 H         3.401000       34.793999       12.639000
 O         8.642000       16.277000        8.599000
 H         8.404000       16.047001        9.579000
 H         9.146000       15.462000        8.277000
 O        41.854000       29.957001       37.835999
 H        42.495998       30.150000       38.662998
 H        41.062000       30.650999       38.056999
 O        17.364000       35.340000       17.660999
 H        17.896000       35.743000       16.858999
 H        16.403999       35.812000       17.611000
 O         7.510000       40.328999       43.986000
 H         7.322000       40.765999       44.907001
 H         8.536000       40.127998       44.055000
 O        19.062000       39.667000       38.180000
 H        19.556000       40.484001       37.720001
 H        19.118999       38.898998       37.457001
 O        31.153000       12.915000       10.604000
 H        30.381001       12.446000       11.157000
 H        32.016998       12.302000       10.545000
 O         8.728000       40.755001        9.248000
 H         8.901000       39.738998        9.271000
 H         9.362000       41.063000        8.497000
 O        25.875000       31.083000       39.337002
 H        26.792000       31.507999       39.148998
 H        26.047001       30.035000       39.445000
 O        42.848000       41.189999       43.422001
 H        42.414001       41.497002       44.271000
 H        43.879002       41.490002       43.373001
 O        32.778999       17.025999       31.099001
 H        32.487000       17.337000       32.074001
 H        31.962000       16.389999       30.697001
 O         6.123000       38.081001       21.511999
 H         6.690000       38.127998       20.584000
 H         5.320000       38.793999       21.577000
 O        23.052999       29.892000       28.688999
 H        23.451000       29.646999       27.719999
 H        23.145000       30.900999       28.847000
 O        31.976000       44.935001       35.528999
 H        32.313999       45.035000       36.542000
 H        32.176998       43.916000       35.283001
 O        18.375000       33.521999       11.352000
 H        17.591999       33.727001       10.663000
 H        18.135000       33.997002       12.211000
 O        25.652000       43.429001       34.393002
 H        26.010000       44.423000       34.492001
 H        25.290001       42.965000       35.285999
 O        18.323000       20.861000       42.041000
 H        18.806999       20.606001       42.931999
 H        18.896000       21.400000       41.347000
 O        45.153000       26.327000        2.988000
 H        44.458000       26.815001        2.391000
 H        45.043999       25.278999        2.817000
 O        12.558000       27.105000       23.284000
 H        11.784000       27.754000       22.973000
 H        11.990000       26.389000       23.777000
 O        36.374001       28.704000       42.035000
 H        37.111000       29.247000       42.507000
 H        36.837002       28.035000       41.359001
 O        20.235001        2.874000       17.278999
 H        20.518999        3.248000       16.280001
 H        20.076000        3.727000       17.830000
 O        19.658001       21.184000        0.066000
 H        19.962999       20.798000        0.979000
 H        20.061001       20.577000       -0.728000
 O         2.449000       28.584999       23.976000
 H         3.527000       28.419001       23.874001
 H         2.008000       28.181999       23.041000
 O        31.731001       30.833000       32.693001
 H        31.493000       30.999001       33.771000
 H        31.000999       31.374001       32.143002
 O        21.211000       43.727001       46.076000
 H        21.337000       42.875000       45.521999
 H        22.190001       43.945999       46.335999
 O        16.694000       39.442001        9.306000
 H        17.461000       39.800999        8.666000
 H        17.079000       39.692001       10.220000
 O        33.835999       34.894001       32.730999
 H        34.751999       34.959999       33.193001
 H        33.972000       33.846001       32.387001
 O        38.696999       45.901001        7.769000
 H        38.910000       44.872002        8.048000
 H        37.845001       46.194000        8.330000
 O         6.677000       30.750000        1.632000
 H         7.386000       31.343000        2.080000
 H         5.954000       31.476999        1.210000
 O        30.076000       19.910999       45.008999
 H        29.725000       19.135000       45.613998
 H        30.041000       20.787001       45.528000
 O         9.961000       22.149000       -0.097000
 H         8.927000       22.195999       -0.442000
 H         9.995000       22.172001        0.948000
 O        37.731998       39.410999       38.008999
 H        38.078999       38.591000       37.433998
 H        36.889000       39.115002       38.592999
 O        32.299999       45.150002       38.522999
 H        31.334999       45.221001       38.993000
 H        32.915001       45.719002       39.195000
 O        41.103001       43.883999       16.096001
 H        40.819000       43.464001       16.966999
 H        40.828999       43.132000       15.345000
 O        37.096001       35.701000        7.563000
 H        37.827999       35.446999        6.803000
 H        36.175999       35.881001        7.098000
 O        45.438000       40.523998       32.029999
 H        46.026001       41.084000       31.421000
 H        45.984001       40.465000       32.933998
 O        43.659000       31.183001       16.952000
 H        44.415001       30.756001       17.509001
 H        43.608002       32.174000       17.266001
 O        27.924000       34.465000        0.493000
 H        27.986000       35.487000        0.632000
 H        28.760000       34.181000       -0.136000
 O        22.337000       37.383999       15.103000
 H        23.063000       36.727001       15.328000
 H        21.948999       37.091000       14.201000
 O        30.695000       44.431000       40.723999
 H        29.795000       43.918999       40.696999
 H        31.405001       43.662998       40.542000
 O        45.042000       32.028999       37.629002
 H        45.605000       32.112999       36.733002
 H        45.570000       31.413000       38.271000
 O        34.943001       35.964001        2.971000
 H        34.455002       35.111000        2.764000
 H        35.604000       36.162998        2.147000
 O        36.408001       14.344000        5.991000
 H        35.361000       14.477000        6.062000
 H        36.775002       13.428000        6.330000
 O        17.510000       43.448002        8.845000
 H        17.933001       42.478001        8.539000
 H        16.474001       43.494999        8.670000
 O        16.788000       43.334000       24.242001
 H        17.731001       43.782001       24.271999
 H        16.117001       44.035999       23.844000
 O        45.009998       30.861000       32.291000
 H        45.754002       30.530001       31.613001
 H        44.264000       30.169001       31.924999
 O        12.307000        9.227000        6.086000
[truncated: 1,132,665 more chars]
