# Supplementary material for: Catalyst-free selective oxidation of C(sp3)-H bonds in toluene on water
Source: Nat Commun. 2024 Jul 20;15:6127. doi: 10.1038/s41467-024-50352-7 (PMC11271591; doi:10.1038/s41467-024-50352-7)
Supplement: Supplementary file 3 — Source Data [file 41467_2024_50352_MOESM3_ESM.zip › Source Data/Source Data/Supplementary Fig. 23b/after_5ns.xyz]

29473
 after_5ns_benzaldehyde_at_oil-water
 C         0.915998       10.647000       46.431999
 C        45.799999       10.593000       45.694000
 C        44.743000       11.341000       46.141003
 C        44.789001       12.122000       47.264000
 C        45.973999       12.258000       47.970001
 C         1.039999       11.488000       47.542999
 C        43.584000       12.933000       47.730999
 H         1.671000        9.889000       46.202000
 H        45.558994        9.845000       44.867001
 H        43.817001       11.281000       45.598000
 H         0.052000       12.930000       48.812004
 H         2.098001       11.495000       47.973000
 O        43.540001       13.937000       48.389000
 O        43.443001       14.699000       42.659000
 H        42.836002       15.375000       42.096004
 H        42.771999       13.903000       42.898998
 O        23.223993       36.543999       34.073002
 H        23.781002       37.320999       33.556000
 H        22.371998       37.153999       34.185001
 O        40.557003       35.500000       22.456001
 H        40.612999       35.396999       23.500000
 H        40.441986       36.532001       22.250999
 O        17.294003       11.056000       48.526001
 H        16.422003       11.570999       48.814003
 H        16.993002       10.569000       47.654999
 O        13.897005       34.258007       13.103000
 H        13.996001       34.274002       12.040000
 H        14.058007       35.166000       13.564000
 O         7.812000       44.850002       43.074001
 H         8.088000       45.322002       42.174000
 H         7.689000       45.599003       43.762001
 O        38.181999        2.896998       36.782001
 H        38.353001        2.519994       35.834003
 H        37.471001        2.298001       37.313000
 O        19.603998       11.786000       33.348999
 H        20.382000       11.094999       33.049000
 H        18.971001       11.856999       32.506001
 O         3.984004        8.519999       44.259998
 H         4.713009        9.295994       44.306000
 H         4.408005        7.630996       44.368000
 O        25.938004       42.898003       11.173000
 H        26.229002       42.653000       12.136000
 H        25.215002       42.159000       10.911000
 O        36.339008       43.316002        5.912000
 H        35.341003       43.142002        5.790000
 H        36.489006       42.873009        6.872001
 O        38.072002        7.407000       28.562000
 H        39.025990        7.021000       28.365999
 H        37.489994        6.587999       28.631001
 O        24.474001       37.159996        3.427000
 H        25.189003       37.402996        4.131000
 H        24.586002       38.025997        2.796000
 O        43.446995        1.215999       41.174000
 H        44.144001        1.590995       41.875999
 H        43.226002        0.226990       41.331001
 O        20.178001       12.799998        6.689000
 H        20.541004       12.999999        5.757000
 H        19.168003       13.007998        6.686000
 O        15.127001       21.120995       39.701000
 H        14.326004       21.710995       40.062004
 H        15.934002       21.803995       39.644001
 O         7.043996        0.894000       24.973000
 H         7.357996       45.870003       24.730000
 H         7.404000        1.086000       25.910999
 O        43.598003       35.601002       13.923000
 H        44.630001       35.346001       14.036000
 H        43.091000       34.730003       14.085000
 O        35.047997        2.000003       20.622002
 H        34.515991        2.335996       21.541000
 H        35.591999        1.132999       21.025000
 O        10.604000       22.931000       27.855000
 H         9.729000       22.875000       28.455999
 H        10.431000       23.603998       27.105000
 O        41.572002       45.607002       19.709999
 H        42.156002       46.005001       20.488001
 H        40.771004        0.283000       19.580000
 O         0.551995        2.942997       30.026001
 H        45.653000        3.355999       30.091002
 H         1.072995        3.643996       29.412001
 O        33.200001        8.924996       21.999001
 H        32.997002        7.852994       21.903000
 H        33.120003        9.383997       21.072001
 O        43.431995       35.185001       45.342999
 H        44.080002       34.329002       45.168999
 H        43.738998       35.510002       46.264000
 O        23.756004       35.300003       44.217999
 H        23.782999       34.542004       44.948006
 H        24.424002       36.030003       44.574001
 O        42.671001       15.829000       46.568001
 H        41.928001       15.171000       46.166000
 H        42.832001       15.353999       47.466999
 O        11.814995       11.527003       25.080000
 H        11.063993       11.302997       24.299999
 H        12.275987       10.659999       25.579000
 O        33.589001       24.794006       16.638000
 H        34.550999       24.719004       16.929001
 H        33.438000       23.816002       16.319000
 O        35.056000       16.150000        7.086000
 H        34.965988       15.471999        7.856000
 H        34.206989       16.737000        7.209000
 O        40.376999        0.715998       37.132999
 H        40.000000        0.796995       38.084999
 H        41.386002        0.928994       37.150002
 O        25.299004       42.449001       34.509998
 H        25.787003       42.843002       33.646000
 H        24.829004       43.320999       34.936001
 O        38.159004       15.831999       11.185000
 H        38.167992       15.037999       10.527000
 H        37.161987       16.198000       11.169000
 O        26.896000        4.343997       31.200001
 H        26.118000        4.577000       31.756001
 H        27.754999        4.658996       31.672001
 O        23.735004       43.137005       42.238998
 H        23.720999       42.230003       42.851002
 H        22.737000       43.209007       41.893002
 O        30.400000       29.888994       27.662001
 H        30.448999       29.081993       28.291000
 H        30.691000       29.607996       26.655001
 O         9.229989       41.458996       10.687000
 H         8.580989       41.524994       11.535000
 H         9.607992       40.428997       10.817000
 O        35.864006       14.164990       17.202999
 H        35.585003       13.282999       16.650999
 H        35.884007       14.972003       16.490999
 O        16.033993       36.718994       23.681000
 H        15.951992       37.435997       22.903999
 H        16.358994       35.880001       23.229000
 O        22.476000       41.958996        6.809000
 H        23.152000       42.599991        6.260000
 H        22.191999       41.275993        6.092000
 O        41.949001        6.287991        6.696000
 H        41.961002        5.266990        6.631000
 H        40.931007        6.461999        6.502000
 O        44.791000       36.822002       27.424999
 H        45.215000       37.798000       27.513000
 H        45.415997       36.017002       27.638000
 O         4.632999        1.035001       27.143002
 H         5.361998        0.945001       26.424999
 H         3.987998        1.664002       26.636000
 O        29.589010       33.150002       12.670001
 H        30.000004       32.190002       12.841000
 H        28.776009       33.112000       13.355000
 O         2.592999       37.994999       31.952999
 H         2.661000       38.645000       32.782001
 H         3.441999       38.160995       31.330000
 O        27.954000       26.655998       40.861000
 H        28.534000       26.151999       40.155998
 H        27.049999       26.192987       40.876999
 O         4.347003        4.954997       17.878000
 H         4.666001        5.695999       17.216000
 H         3.648994        4.371997       17.399000
 O        31.601000       34.199001       36.664001
 H        30.829996       34.175999       37.365002
 H        31.227001       34.786003       35.889000
 O        44.330002       29.703001       42.327000
 H        43.667999       28.917004       42.313000
 H        43.874001       30.549002       42.014999
 O        14.491998        1.606000       38.806000
 H        15.086995        2.110000       38.056000
 H        15.123997        1.301000       39.581001
 O         5.620005       30.115999       17.091000
 H         4.958001       30.792997       17.660000
 H         6.415003       30.693998       16.737000
 O        43.610001       35.620003        7.746000
 H        44.351002       34.837002        7.765000
 H        44.287003       36.384003        7.604000
 O        19.679998       19.795994       43.291004
 H        18.674999       19.611004       43.570004
 H        20.247995       19.778999       44.186001
 O        18.653994       24.870005       11.007001
 H        18.602997       23.830999       11.250000
 H        19.633999       25.080000       11.214000
 O        44.887001       36.633995        4.867000
 H        44.001999       36.066994        4.926001
 H        45.608002       35.960999        4.438000
 O         2.225000       11.860001       32.967999
 H         3.077000       11.571005       33.455002
 H         1.919000       12.657001       33.542999
 O        23.105000       25.658997       28.156000
 H        23.386997       26.115002       27.221001
 H        22.049000       25.688999       28.194000
 O         2.351998        2.936008       17.566000
 H         1.423997        3.410012       17.773001
 H         2.585999        2.251010       18.325001
 O         2.199000       10.939005       42.569004
 H         2.509000       11.565003       43.355999
 H         1.875000       10.041000       43.070000
 O        25.605999       34.457005       40.698002
 H        25.394995       34.252003       41.778999
 H        25.785988       33.497005       40.249001
 O        42.836998       34.537994       36.080002
 H        43.265011       33.598995       35.846001
 H        41.779003       34.368999       36.028999
 O        27.820000       44.680000       30.118000
 H        28.362000       45.400002       29.562000
 H        28.551998       44.301998       30.809000
 O        10.042000       20.490002        5.527000
 H        10.902000       20.786001        4.956000
 H         9.330000       21.282003        5.423000
 O         4.789000        5.101000       25.796000
 H         4.782000        4.964000       24.719000
 H         4.784000        6.123000       25.982000
 O        23.258987       32.487000        7.681000
 H        22.699999       31.829000        7.149000
 H        22.998995       32.449001        8.711000
 O        37.838001       14.588001        3.873000
 H        38.491001       13.848003        3.582000
 H        38.024994       15.278002        3.140000
 O         9.224997       23.605000       31.272001
 H        10.213994       23.751999       30.908001
 H         9.150994       24.226999       32.129002
 O        13.340002        5.778000       12.967000
 H        14.290994        5.478003       13.168000
 H        12.940999        6.029005       13.862000
 O        12.510997       35.182995       23.684000
 H        12.624997       35.623997       22.691999
 H        11.812999       34.378002       23.577000
 O        26.256001       16.614000        6.154000
 H        26.011000       15.596000        5.950000
 H        25.358000       17.122999        6.072000
 O        43.498001        0.329004       36.910999
 H        44.028000       45.573002       37.440002
 H        43.566002        1.130001       37.634998
 O        30.077995       11.608006       44.624001
 H        29.812002       12.682011       44.577999
 H        29.131996       11.088004       44.625000
 O         5.530000       29.978006       34.362999
 H         4.809000       29.493004       33.638000
 H         5.438000       29.403004       35.249001
 O        35.583000        8.852996       15.884000
 H        35.479004        9.685001       15.135000
 H        35.807003        7.952989       15.373000
 O         3.138000       11.002991        6.900000
 H         3.072000       10.622992        5.907000
 H         3.891999       10.518992        7.427000
 O        42.768002       40.861000       23.538002
 H        42.966999       40.512001       22.482000
 H        42.863998       40.001003       24.139000
 O        18.978001       45.897007       39.616001
 H        19.002993        0.026003       40.681999
 H        19.216993       44.940002       39.376999
 O        40.516003       29.602999       11.921000
 H        40.734001       30.589001       12.084000
 H        41.283001       29.256002       11.288000
 O        19.083002        3.802003       46.318001
 H        19.789003        4.373001       46.827000
 H        19.006002        4.203005       45.332001
 O        19.510002       13.462998       21.450001
 H        19.431002       14.475002       21.229000
 H        20.202002       13.118009       20.688000
 O        31.370998       42.861004       41.286999
 H        32.419998       42.973003       41.445999
 H        31.040997       43.022003       42.264999
 O        11.876995        2.250001       28.905001
 H        12.107990        1.178991       28.774000
 H        11.060998        2.398994       28.266001
 O        37.122002       35.312996       42.990002
 H        37.673996       34.629002       43.583000
 H        37.256001       34.970001       42.036999
 O        41.240002       19.271004       24.240000
 H        40.916996       20.150002       23.808001
 H        42.171997       19.565002       24.756001
 O        31.992001       38.786003       15.570001
 H        32.612999       37.978004       15.936000
 H        32.082001       39.447002       16.419001
 O        40.237995       17.371996       14.307000
 H        40.757996       16.496992       14.480000
 H        40.001995       17.788992       15.213000
 O        24.874998       30.462997       10.152000
 H        23.948999       30.103001        9.767000
 H        25.105000       29.725000       10.827000
 O        28.536993       33.251999       34.286999
 H        27.831993       32.632999       33.773998
 H        28.119986       33.302998       35.285000
 O        41.639000       21.089003       16.065001
 H        40.931999       20.537994       15.583000
 H        41.514999       20.591997       16.941999
 O        20.928999       29.669001       16.481001
 H        20.103001       28.986004       16.306000
 H        21.542999       29.091002       17.179001
 O        13.900003       24.679995       47.109001
 H        14.916004       24.565994       46.747002
 H        13.983003       24.766998       48.153999
 O        31.812998        7.556998       38.189999
 H        31.946993        8.501001       38.730000
 H        32.380001        7.720995       37.334999
 O        15.546000       41.313999       23.629000
 H        15.447000       40.389000       24.120001
 H        15.353000       41.210003       22.580000
 O        17.653000        3.621000       22.566000
 H        17.320999        4.535000       22.157000
 H        18.503002        3.899000       23.079002
 O        44.737999       42.938004       29.190001
 H        45.030003       43.928005       29.389000
 H        45.639000       42.413002       29.149000
 O        23.168999        1.316000       42.014000
 H        22.145000        1.299000       42.324005
 H        23.653999        0.416000       42.240002
 O        40.628002       29.042000       25.450001
 H        40.949001       30.010998       25.093000
 H        39.777000       28.943001       24.802999
 O        23.188002       31.585999       27.209999
 H        23.677990       30.652000       27.510000
 H        23.804987       32.326000       27.673000
 O        28.562998       13.443999       19.398001
 H        28.648998       14.270000       20.112000
 H        27.594997       13.364000       18.999002
 O        23.022001       34.295002       35.771999
 H        23.753004       34.538994       36.487999
 H        22.812004       35.032001       35.039001
 O        41.051994       17.964996       45.285000
 H        41.512997       17.246996       45.952999
 H        41.861996       18.206997       44.722000
 O        11.702000        2.438997       17.853003
 H        10.788997        2.399000       17.360001
 H        11.743000        2.002998       18.813999
 O         9.203998       10.702001       40.490005
 H         9.920999       11.440004       40.785000
 H         8.386991       11.353003       40.070000
 O        15.971001       45.104008       21.194000
 H        15.430002       44.639004       22.052000
 H        16.612001       44.400002       20.830000
 O        15.926989       29.509998        2.250000
 H        15.548997       28.513998        2.289000
 H        16.941988       29.355999        2.450000
 O         3.000000       20.170004       33.269001
 H         3.300000       20.631998       32.349998
 H         3.803000       19.575998       33.505001
 O         6.446003       17.200001       26.111002
 H         7.496002       17.329004       26.294001
 H         5.963003       17.469004       27.014999
 O         6.754995       33.681995       19.425001
 H         6.813989       34.108997       20.406000
 H         6.900993       32.662994       19.641001
 O         5.743001       23.183001       37.709000
 H         4.729000       23.118999       38.113003
 H         6.113003       22.193001       37.446999
 O        34.060001       15.502000        1.627000
 H        34.956001       15.107999        1.200000
 H        33.724998       16.355000        1.036000
 O        36.717991       17.392996       13.240000
 H        37.390999       18.147997       12.962000
 H        36.049999       17.362001       12.387000
 O         5.451992       31.104000        8.630000
 H         6.370991       30.769999        8.917000
 H         4.810990       30.306993        8.819000
 O        31.032005        8.188000       31.429001
 H        30.355005        8.991000       31.417000
 H        30.466005        7.293000       31.580999
 O        32.938004        1.889001       39.945000
 H        33.653004        2.608002       39.778000
 H        32.606003        1.545002       39.039001
 O         3.677992        9.471000       21.332001
 H         4.543998        9.077999       20.844999
 H         3.533990        8.748000       22.079000
 O        12.393999       13.131000        8.271000
 H        12.091999       12.170000        8.026000
 H        11.493000       13.615000        7.975000
 O         5.583000       25.842995       16.808001
 H         5.706002       26.095999       17.836002
 H         5.262003       24.837990       16.702000
 O        29.897003       28.189995       45.056999
 H        30.281002       27.504997       44.323002
 H        28.861004       28.172003       45.019001
 O        39.606998        1.221002       18.903000
 H        40.051998        2.069003       18.454000
 H        38.592995        1.478997       19.035000
 O        10.102995        7.997001       30.255001
 H        10.706995        7.193001       30.452002
 H        10.442998        8.727001       30.912003
 O         3.321998       22.215000       10.717000
 H         3.283998       21.759001       11.653000
 H         4.304999       22.570000       10.567000
 O        45.907001       15.313000       12.471000
 H         0.234000       16.264999       12.877000
 H         0.303000       14.553000       13.124000
 O        32.969997       20.765995       26.934999
 H        33.023998       19.690996       27.035999
 H        32.137997       20.985996       26.389999
 O        40.507004        5.485003       16.934999
 H        40.587002        4.733002       17.718000
 H        39.635002        6.001005       17.174000
 O        29.681007       36.443001       27.950001
 H        28.907003       37.123001       27.655001
 H        29.421003       35.483002       27.639999
 O        29.036001        9.535996       34.618000
 H        30.079998        9.264001       34.792000
 H        28.635994        8.937998       35.416000
 O        27.837002       12.915996        4.371000
 H        28.520002       12.100996        4.357000
 H        27.072002       12.450999        4.876000
 O         3.649002       15.779000        7.421000
 H         3.670002       16.796000        7.481000
 H         2.855005       15.550999        6.740000
 O        37.118996       17.225998       28.708000
 H        36.426998       17.959999       28.520002
 H        37.776993       17.239998       27.877001
 O         8.236999       38.288006       39.624001
 H         7.542000       38.837002       39.025002
 H         8.324996       38.763004       40.605999
 O        30.008995       36.604996        3.839000
 H        29.388994       36.473995        4.654000
 H        30.008995       35.605000        3.421000
 O        37.559002       24.821999       43.344002
 H        38.522003       25.030001       43.768005
 H        37.282001       25.562998       42.709000
 O        36.894005        9.240004       36.467999
 H        37.234001        9.067001       37.471001
 H        37.080002        8.390005       35.886002
 O        35.786991       37.589001       42.382999
 H        36.199993       36.772999       42.870998
 H        36.501995       38.384998       42.417999
 O        14.154000       43.412994       14.541000
 H        14.533999       44.411999       14.486000
 H        13.128000       43.457993       14.097000
 O        19.164003       28.792002       33.629002
 H        19.337002       28.533001       32.606998
 H        18.421001       28.206003       34.029999
 O        30.650999       31.166000       18.417000
 H        31.499998       31.747999       18.247000
 H        30.559998       31.309000       19.454000
 O        41.143997       36.446999        0.834000
 H        40.104000       36.465996        0.645000
 H        41.361000       35.439999        0.991000
 O        25.190994        1.903997        6.013000
 H        25.597996        2.399000        6.888000
 H        24.365002        2.473996        5.776000
 O        37.836002        5.092004        4.769000
 H        37.951000        4.047009        5.039000
 H        38.194004        5.496010        5.678000
 O        17.396999       42.560001       19.865999
 H        16.500998       42.070999       20.160000
 H        17.173998       43.004002       18.921000
 O        31.879002       17.254995      139.374008
 H        31.788004       16.482998      138.658997
 H        31.106012       17.521000        0.033000
 O         5.972998       29.844004       24.826000
 H         6.472000       29.076002       24.330999
 H         5.123998       29.341002       25.219999
 O         9.037998       39.424004       42.366001
 H         8.581999       40.330002       42.450001
 H        10.048999       39.761002       42.305000
 O         5.238990        5.468987        1.706000
 H         4.529987        6.093992        2.117000
 H         4.891993        4.460987        1.713000
 O        28.143002       37.161999        6.555000
 H        27.322004       37.667995        6.088000
 H        27.754004       36.161999        6.706000
 O         6.570000        9.014003       10.779000
 H         7.299000        9.475006       11.369000
 H         5.835000        8.511002       11.406000
 O        32.896000       19.684000        5.583000
 H        33.320000       18.987000        4.951000
 H        33.501999       20.520000        5.510000
 O        34.989002        9.027000        8.633000
 H        34.498005        9.023000        9.564000
 H        34.808006        9.981000        8.251000
 O        20.875996       14.310007       11.780000
 H        21.037996       13.834002       12.733000
 H        21.320995       13.643008       11.104000
 O         8.353001        0.741002       27.396000
 H         9.109003        1.524003       27.393999
 H         7.948002        0.723003       28.441999
 O        29.693001       14.258000       44.033001
 H        30.702997       14.656999       43.785999
 H        29.000000       15.015000       44.534000
 O        17.722002       25.144999       27.990999
 H        17.879002       26.146999       28.313000
 H        18.391001       24.516001       28.556999
 O        24.592997       18.540001       14.541000
 H        25.490002       18.361004       15.130000
 H        24.236996       17.549002       14.248000
 O         9.076997       39.373009       16.495001
 H         9.521996       39.487003       15.515000
 H         8.015999       39.278004       16.371000
 O        11.056993       26.016001       37.215000
 H        11.740993       26.745001       37.521000
 H        11.068995       25.195000       37.814999
 O         1.526000       43.459000       13.111000
 H         0.873000       44.213001       13.210000
 H         2.511000       43.584003       13.506001
 O        23.514992       20.148998       43.077000
 H        23.006001       19.213997       43.206001
 H        24.435999       20.179993       43.526001
 O        41.397999       37.605000       28.061003
 H        41.021000       38.530994       27.857000
 H        41.912998       37.556995       28.995003
 O        21.885002       45.663002       44.688000
 H        21.484003       44.839001       44.326000
 H        22.808002       45.718002       44.088001
 O         2.052003       34.523998       19.711000
 H         1.097001       34.558998       19.281000
 H         2.752009       34.136002       19.030001
 O        13.982995        7.700007       24.195000
 H        14.188996        6.647007       24.329000
 H        14.782996        7.912004       23.495001
 O        36.901005       39.411999       26.045002
 H        36.719002       38.969002       25.132999
 H        36.188000       40.181000       26.145000
 O        45.154991       22.631996       29.188000
 H        44.515991       21.821995       29.148001
 H        45.772995       22.344997       30.007000
 O         1.962996       13.772001       18.143999
 H         1.384999       14.658996       18.275000
 H         1.371997       13.107997       17.653999
 O        36.280003        3.784997       33.372002
 H        37.067001        3.169998       33.066002
 H        36.348000        4.076001       34.388000
 O         2.520998        8.573995       30.913000
 H         3.417000        9.016998       31.030001
 H         2.266996        8.691994       29.893000
 O        45.915001        2.365998       36.478001
 H        45.249001        1.968998       35.772999
 H        45.473000        3.267996       36.594002
 O         3.090000       27.028002       18.608000
 H         3.903000       27.482002       18.169001
 H         3.084000       27.226002       19.586000
 O        18.392000        8.079002        8.249000
 H        18.743000        7.370005        7.568000
 H        17.395000        8.136005        8.036000
 O        44.043995       23.623001        8.598000
 H        44.725998       24.029003        9.257000
 H        43.065998       23.862000        8.922000
 O         8.013000       29.910000        9.004000
 H         8.311999       28.974993        8.688000
 H         8.858000       30.204996        9.619000
 O        26.086000       28.531000        5.324000
 H        25.493000       28.615999        6.174000
 H        25.250000       28.555000        4.610000
 O        26.060001       32.693005       11.108000
 H        25.582001       31.736004       10.764000
 H        25.553001       32.913006       11.993000
 O        24.819998        2.699993       13.567000
 H        24.892990        1.680002       13.333000
 H        25.151997        2.544998       14.618000
 O        42.682003       32.917000      139.653992
 H        41.993000       32.764999      138.872009
 H        42.566002       32.075996        0.263000
 O        21.483994        7.633004       34.488998
 H        21.735994        7.173011       33.623001
 H        20.893002        7.000011       35.157001
 O         9.748000       43.399006       29.125999
 H        10.621000       42.896004       28.891001
 H         9.972000       43.988003       30.009001
 O        15.698994        4.301000        8.515000
 H        16.149996        3.355999        8.462000
 H        15.984995        4.786995        7.562000
 O        14.425005       33.306000       37.455002
 H        14.351003       33.284000       38.459000
 H        15.435002       33.031998       37.285999
 O         0.623003       13.046000       38.515999
 H         0.033003       13.592000       39.194000
 H         0.461003       13.411000       37.502998
 O        11.937010       17.807999       10.387000
 H        11.535012       17.359999        9.523000
 H        11.169002       17.694000       11.125000
 O        33.520000       33.040001       29.633001
 H        34.440994       32.667000       30.115999
 H        32.823997       32.764999       30.423000
 O        45.387001       27.594002        4.489000
 H        45.590000       27.332001        5.562000
 H        45.359001       26.705002        3.933000
 O         4.196995       24.485998       41.104000
 H         5.147998       24.632998       40.639000
 H         3.435998       24.167999       40.470001
 O        34.311001       17.833996       31.395000
 H        33.239002       17.674997       31.451000
 H        34.548000       18.174992       30.448999
 O        24.512997       42.550007       21.883001
 H        24.190998       42.633007       22.886999
 H        25.559002       42.569008       21.851002
 O         6.645992        0.402000        9.548000
 H         6.878995        1.212000       10.260000
 H         7.462001        0.285000        8.881000
 O        32.615002       45.216003       13.467000
 H        33.042995        0.198004       13.374001
 H        33.460995       44.612003       13.507000
 O        42.737003       21.235001       36.853001
 H        41.709003       21.431000       37.036999
 H        42.963001       21.819000       35.995998
 O        43.487003        5.690000       32.169998
 H        43.251003        4.937000       32.926998
 H        43.794003        5.164000       31.299999
 O         4.395991       34.076000       11.899000
 H         4.075995       33.104000       12.339000
 H         4.142000       34.057999       10.847000
 O        10.181995       19.754999       23.153000
 H        11.196996       20.047001       23.095001
 H        10.282994       18.948000       23.851999
 O        16.963003       37.680000      139.560989
 H        15.882005       37.728001      139.751999
 H        17.483006       36.870003        0.051000
 O         1.682000       23.669998       25.190001
 H         1.096000       24.200998       25.837000
 H         2.424000       23.321991       25.798000
 O        42.521996       33.217003       14.694001
 H        42.518002       33.229000       15.737000
 H        41.523994       33.151001       14.391001
 O        45.841995       14.047990      139.942993
 H         0.828988       14.134995        0.034000
 H        45.466999       15.022987        0.147000
 O        44.021999        2.454000       33.963001
 H        43.201000        2.554999       33.277000
 H        44.835999        2.262997       33.313000
 O        30.981003        2.023000       12.075000
 H        31.966007        2.285000       11.634000
 H        30.285007        2.328996       11.367001
 O        24.303999        2.017004       25.307001
 H        24.289000        3.068001       25.400999
 H        24.643999        1.616002       26.188000
 O        19.993006       14.399000       30.441999
 H        19.019007       14.004000       30.533001
 H        20.228004       14.715000       29.430000
 O         7.135000       21.885002       47.141998
 H         7.350996       21.524002       48.099998
 H         6.798996       22.850004       47.449001
 O        20.194996       35.691002       22.360001
 H        19.345997       35.174999       22.687000
 H        21.093994       35.145000       22.118000
 O        33.466995        1.831996       16.037001
 H        34.328999        1.675997       15.499000
 H        32.638996        1.992998       15.397000
 O        18.278000       34.981003       29.025000
 H        18.743999       35.929005       29.207003
 H        17.438000       35.040005       29.612000
 O        44.285999       11.077998        7.756000
 H        43.535995       11.701001        7.934000
 H        45.091999       11.310995        8.370000
 O        15.585002       36.507004       36.230999
 H        16.248001       35.804001       36.707001
 H        15.112002       37.019001       37.028999
 O         4.499001        6.396000       39.448002
 H         3.746004        5.840999       39.904999
 H         4.194000        7.355999       39.150002
 O        27.246000       34.726002        3.836000
 H        27.247997       33.663002        3.787000
 H        27.309998       35.033001        4.850000
 O        39.320000       13.221002       33.380001
 H        38.382999       13.269002       32.676998
 H        38.951000       13.573002       34.326000
 O        39.213997        1.210996       43.112999
 H        39.909000        0.656000       43.669998
 H        38.299992        0.628999       43.110004
 O        12.623993       36.605999       21.233000
 H        12.004995       37.282001       21.830999
 H        11.997995       36.466999       20.445000
 O        45.900002        8.564000        4.402000
 H        45.296001        9.427998        4.457000
 H        45.075001        7.877998        4.383000
 O        16.548998       31.666000       10.648000
 H        16.701996       30.775990       10.097000
 H        15.851997       31.488997       11.421000
 O        13.435000       17.906002       14.291000
 H        13.121000       18.624002       13.590000
 H        12.566000       17.655001       14.840000
 O        22.838997       42.533997        9.401001
 H        22.763996       42.228001        8.365000
 H        22.696993       41.590000        9.904000
 O        41.203999       12.286997       16.469999
 H        42.115997       12.461998       15.874000
 H        41.240002       11.737997       17.367001
 O        38.671997       20.371996       30.431000
 H        38.605999       20.214998       29.372999
 H        38.023994       19.603998       30.799000
 O        43.647999       23.514992       15.632000
 H        42.757000       22.961998       15.741000
 H        43.479996       24.259001       14.951000
 O        18.808001       26.962000        7.171000
 H        19.396999       26.159998        6.793000
 H        18.888000       26.889999        8.278000
 O        21.363001       32.893005       25.707001
 H        20.920002       32.278004       24.947002
 H        22.074003       32.370998       26.334999
 O         2.654001       34.255001       34.806000
 H         1.682997       34.445999       34.679001
 H         2.926995       34.605999       35.755005
 O        22.305000       13.245005       42.539005
 H        21.372000       13.591003       42.891998
 H        22.490000       12.436999       43.181000
 O        13.737000       44.648003       44.430000
 H        14.332999       43.897003       44.696999
 H        13.918999       45.449001       45.055000
 O        25.704002       25.208004        8.046000
 H        26.282001       25.131002        8.934001
 H        26.530001       25.276003        7.343000
 O        42.975002       43.522999       18.656002
 H        42.415001       42.753002       18.155001
 H        42.292000       44.234001       19.132999
 O        32.888000       15.389000       17.975000
 H        31.972000       15.435999       17.355000
 H        33.172001       14.371999       17.983999
 O        23.144999       16.934000       18.221001
 H        22.490004       17.563000       17.635000
 H        24.080997       17.267000       17.950001
 O        24.966002       14.591005       20.551001
 H        24.421000       15.515001       20.427999
 H        25.066002       14.081003       19.658001
 O        17.270004       35.119003       26.174000
 H        17.690002       34.978004       27.155001
 H        17.115002       36.215008       26.171000
 O         9.290997       25.234003       33.891998
 H         8.813997       26.018002       33.396999
 H         8.704995       24.870001       34.713001
 O        24.825998       33.338001       19.955999
 H        25.863001       33.230000       19.750000
 H        24.471001       32.423000       20.247000
 O        26.179001       45.360001       27.004999
 H        25.429001       45.999001       27.368000
 H        25.818003       44.401001       27.125000
 O        19.026999        8.621002       33.476002
 H        19.375992        8.458001       32.502998
 H        19.881989        8.492002       34.098000
 O        18.909002       40.028999       30.348000
 H        19.125002       38.986000       30.408001
 H        18.369001       39.910995       29.368000
 O         1.147997       15.962999       35.820000
 H         0.980999       16.476999       34.936001
 H         1.001000       14.955000       35.618000
 O        43.086002       31.033003        1.693000
 H        43.766003       30.851999        2.540000
 H        42.452003       30.211004        1.613000
 O        43.598000       45.968002       27.363001
 H        44.488998       45.901001       27.910999
 H        43.984001       45.419003       26.566000
 O        26.952997       43.342995       40.953999
 H        25.982998       43.103996       41.216000
 H        27.522997       42.739002       41.616001
 O         1.186000        1.065995        8.302000
 H         0.456000        1.497989        7.677000
 H         2.151000        1.081992        7.694000
 O        10.812997       35.729000       14.952000
 H        11.080000       35.894001       13.933000
 H        11.377998       36.337997       15.626000
 O         7.848005       36.852001       28.127003
 H         7.045003       36.619995       28.813002
 H         7.465002       37.474998       27.358999
 O        11.890000       36.542999       41.124001
 H        11.127000       36.784000       41.813999
 H        11.851000       35.554001       40.801998
 O        23.767002       34.989002        6.593000
 H        23.662998       33.965000        6.977000
 H        23.431992       35.624004        7.398000
 O        20.075001       27.263996       46.151001
 H        19.992001       27.287996       45.134998
 H        19.632996       28.162994       46.457001
 O         6.364995       26.622995       21.424999
 H         5.406998       27.011997       21.445000
 H         6.703999       26.740002       20.407000
 O         4.449000       14.399003       12.509000
 H         3.937000       13.507000       12.395000
 H         4.406000       14.540001       13.545000
 O        31.719997       23.334000       27.615999
 H        32.495998       23.893000       27.292000
 H        32.046997       22.660999       28.323002
 O        39.663994       32.411999       32.692001
 H        39.554993       31.717003       31.944002
 H        40.236996       31.951004       33.493000
 O        25.379000        8.655004       11.036000
 H        26.292999        8.142004       10.691000
 H        25.080999        7.943002       11.801000
 O        10.038987        1.255995       23.031002
 H         9.322995        0.581997       23.438000
 H         9.634993        2.217997       22.737000
 O        29.515001       33.490005       38.526001
 H        28.703003       33.769005       37.784000
 H        29.065004       33.945004       39.380001
 O        15.958999       41.743000       10.591000
 H        14.948000       41.613998       10.401001
 H        16.296000       42.419998        9.920000
 O        39.819000       44.882999       46.555000
 H        39.268002       44.044003       46.827000
 H        39.174000       45.684002       46.807999
 O         8.306000       42.226002       35.134998
 H         8.056000       42.127998       36.125999
 H         8.845000       41.334995       34.880001
 O        19.158001       25.916000       35.486000
 H        18.125999       25.789991       35.344006
 H        19.385000       26.945997       35.827999
 O        29.028000       28.668991       22.556999
 H        28.413000       28.622988       23.429001
 H        28.346998       29.163994       21.839001
 O        27.373001        5.664003        8.454000
 H        27.780001        6.281002        9.213001
 H        27.446001        6.202001        7.513000
 O         3.047000       39.622002        7.876000
 H         2.948000       39.025002        8.751000
 H         2.239000       40.278999        7.991000
 O        18.510996       11.735002       40.792999
 H        18.820992       10.936002       41.335999
 H        17.594000       11.950000       41.262001
 O        12.120997       41.832001      139.589996
 H        11.574998       42.283001        0.363000
 H        11.840998       42.104000      138.651993
 O        37.753998       21.815998       22.938999
 H        38.206001       20.894999       22.715000
 H        38.410000       22.382998       23.528999
 O        30.828003       37.467003       24.660000
 H        31.067001       36.469006       24.781000
 H        29.916000       37.534008       24.118000
 O        27.350000       33.568001       36.769005
 H        27.124998       34.559002       36.575005
 H        26.431999       33.104004       36.986000
 O        14.303989       11.733002       29.977001
 H        14.896991       12.338000       30.598000
 H        14.383994       12.140002       29.018999
 O        29.837999       21.949999       41.193005
 H        29.292000       21.108000       41.063004
 H        29.159000       22.789997       41.381001
 O         9.259004       16.194000       47.866001
 H         8.585011       16.451000       48.671001
 H        10.206001       16.688000       48.154999
 O        45.450005       28.308998       23.462000
 H         0.439005       28.695000       23.683001
 H        45.483002       27.642998       22.620001
 O         1.838996       41.488998       24.174000
 H         1.258996       41.050999       23.382000
 H         2.569997       42.070000       23.746000
 O        44.183002       40.147007        7.020000
 H        44.506001       39.255009        6.549000
 H        43.537003       39.783005        7.855000
 O        15.915995       25.967999       16.687000
 H        16.762999       25.340998       16.702999
 H        15.205993       25.278992       16.468000
 O         1.889992        1.116997       40.590000
 H         1.209997        0.462999       41.039001
 H         1.284999        1.857000       40.230999
 O        25.198000       23.741999       46.727001
 H        25.805000       23.155998       47.362999
 H        25.878998       24.142000       45.985001
 O        32.842995       40.025002       13.350001
 H        33.272999       39.408001       12.628000
 H        32.278992       39.431999       13.984000
 O         9.407001       30.675007       13.247000
 H        10.318002       31.131006       13.664000
 H         9.419004       29.611002       13.394000
 O         5.647000       11.729000        2.840000
 H         5.735000       11.871999        3.926000
 H         6.647999       11.858000        2.487000
 O        32.882000       14.548999        4.181000
 H        33.723000       14.185000        4.739000
 H        33.179001       14.838999        3.264000
 O         4.268000       28.353001        5.115000
 H         3.295000       28.146000        4.714000
 H         4.629000       29.059998        4.437000
 O        37.623001        6.819000       35.484001
 H        38.079998        6.347001       36.362000
 H        36.691002        6.410000       35.305000
 O        12.303986       15.029999        5.158000
 H        13.031992       14.378996        5.638000
 H        12.525995       16.054998        5.493000
 O         5.229999       34.714005        6.542000
 H         6.070995       35.283001        6.305000
 H         5.356995       33.828011        5.939000
 O        38.311001       26.181999       15.595001
 H        38.113003       25.525999       14.816000
 H        38.956001       26.959002       15.209000
 O        17.751001       15.535000       34.141998
 H        17.210001       14.601000       34.369999
 H        17.694002       16.138000       34.984001
 O        42.000999       40.516003       32.937000
 H        42.401001       41.076004       32.168999
 H        40.997002       40.670002       32.987999
 O        40.759998       35.160999       25.361000
 H        40.518986       34.537994       26.218000
 H        41.801987       35.463001       25.223000
 O        37.649006       38.166000       39.133999
 H        38.552002       37.993999       38.646999
 H        36.906002       37.851002       38.493000
 O         1.012000       37.620998       35.323002
 H         1.262000       37.216999       34.431999
 H         0.320000       36.917000       35.735001
 O        33.813000       36.103001       30.962000
 H        34.365002       35.517002       30.326000
 H        34.366001       37.009003       30.983000
 O        38.377998       17.018997       18.132000
 H        37.872002       17.035000       17.198000
 H        38.679001       16.023001       18.313999
 O         4.688998       10.923996       25.403999
 H         5.665998       10.976001       25.818001
 H         4.194998       10.555001       26.270000
 O        31.606997       19.662998       29.952999
 H        30.769999       19.451998       29.312000
 H        32.457993       19.805994       29.299999
 O        31.472002        1.265996       37.191002
 H        30.509995        1.529993       36.875999
 H        31.647997        0.239992       37.016998
 O         8.635995       15.000002       13.460000
 H         9.519995       14.736992       12.822000
 H         8.472997       14.176993       14.064000
 O        20.290003       40.879002       32.842999
 H        19.630001       40.472004       32.151001
 H        21.130003       41.195004       32.342999
 O         5.302000       27.291000       45.611000
 H         6.334999       27.279999       45.431999
 H         5.043998       26.309000       45.797001
 O        30.372993       15.385992       16.593000
 H        29.714996       15.707996       15.841000
 H        29.829988       15.824997       17.358999
 O        23.075993       36.195999        8.853000
 H        23.888985       36.403000        9.510000
 H        22.350994       35.556000        9.291000
 O        29.986000       12.432995        7.092000
 H        29.907999       11.799997        6.309000
 H        30.052999       13.359998        6.559000
 O        22.167999       32.054996       10.240000
 H        21.393999       31.283001       10.251000
 H        22.752001       31.884001       11.053000
 O        19.684999       23.556997       18.558002
 H        19.885000       24.181995       19.389999
 H        19.809000       22.626993       18.952999
 O        40.357002       31.275002       43.808998
 H        41.220001       31.792004       44.201000
 H        39.719002       32.043007       43.598999
 O        43.410999       20.868002       22.320000
 H        44.021000       21.595001       22.802999
 H        42.436001       21.064001       22.549000
 O        14.963000       27.775002       10.854000
 H        14.831999       28.534002       11.510000
 H        15.433000       28.281002       10.032001
 O        31.406996       19.004999       14.071001
 H        32.407997       18.829000       13.808000
 H        30.922997       18.083000       13.756000
 O         7.191991       15.153001        2.381000
 H         7.606990       16.156996        2.509000
 H         6.504997       14.960000        3.125000
 O         4.365002       32.567005        1.879000
 H         4.478001       32.691006        0.826000
 H         4.866002       33.400009        2.380000
 O         2.943000       20.767000       23.091000
 H         2.073000       21.094999       22.507999
 H         3.780000       20.643000       22.433001
 O        19.261005       31.509001        1.299000
 H        18.782003       30.936998        2.004000
 H        18.867006       31.578999        0.376000
 O        22.837002       30.423002       21.917999
 H        23.160002       29.411995       21.854000
 H        22.017002       30.504997       21.299000
 O         1.550000       34.462002       22.552000
 H         2.348997       35.112003       22.844999
 H         1.440998       34.650002       21.518999
 O         0.516000       16.880005       40.911999
 H        45.757004       17.496002       40.960999
 H         0.778000       16.692001       39.917999
 O        18.521999        1.664000       37.630001
 H        18.242001        1.120000       36.775002
 H        18.799997        0.908000       38.377998
 O        23.561001       45.770012       22.805000
 H        22.917000       44.949001       22.943001
 H        23.689999       45.968002       21.806999
 O        23.261999       27.964001       38.502998
 H        22.459999       28.108002       39.157001
 H        23.318998       26.946003       38.234001
 O        37.786999       27.480000        4.821000
 H        37.226002       26.609995        4.983000
 H        37.397999       28.105000        4.120000
 O        31.784998       42.146000       36.858002
 H        31.577000       41.839001       35.868999
 H        31.875999       41.233002       37.382000
 O        15.988999       23.170998       19.065002
 H        16.087997       24.223000       19.299999
 H        15.001999       22.870998       19.271000
 O        18.124001       29.152998       42.040001
 H        17.275000       28.722000       41.539001
 H        17.627001       30.027000       42.493000
 O        19.764999       34.651997       18.466999
 H        19.609993       34.783993       17.472000
 H        18.769991       34.652992       18.790001
 O        30.819000        4.970001       14.990000
 H        30.915001        3.944002       14.730000
 H        29.725998        5.108004       15.003000
 O        12.378000       11.072002        0.925000
 H        11.631000       11.809002        0.807000
 H        11.971000       10.176003        1.265000
 O         8.794007       42.395000        8.114000
 H         7.961009       42.753998        8.614000
 H         9.143006       41.791992        8.833000
 O         3.711002       24.436001       13.669001
 H         3.454002       24.450001       14.748000
 H         4.817003       24.450001       13.624000
 O        23.275999       35.636993       29.485001
 H        22.513000       35.946995       28.774000
 H        23.108000       36.388992       30.289001
 O         3.362998       30.865999       18.500999
 H         2.975999       30.506001       17.539000
 H         2.592000       31.544001       18.761999
 O         6.465000       31.436001        6.127000
 H         6.054000       30.850998        6.921000
 H         5.944000       31.069000        5.228000
 O        20.275999        6.985002       13.200000
 H        19.828999        6.120993       13.662000
 H        21.259001        7.176993       13.586000
 O        19.436001        9.205995       16.051001
 H        18.561001        9.723001       16.474001
 H        19.624001        9.621997       15.054001
 O        31.388004       39.216000        8.985000
 H        31.524002       38.198997        9.179000
 H        32.249008       39.610996        9.442000
 O        34.522999       18.243000       34.304001
 H        34.682995       17.672001       33.437000
 H        33.633999       18.813000       34.131001
 O        36.504002       11.642994       22.830999
 H        37.014004       12.539995       22.438000
 H        37.184002       11.265002       23.528999
 O        12.590999        8.944998       15.728000
 H        12.760000        9.361999       16.684999
 H        12.997000        9.787996       15.174000
 O        36.441002        6.266004        8.959000
 H        37.502003        6.560003        9.013000
 H        35.818001        7.097000        8.918001
 O         2.372997       37.897999       40.534000
 H         2.123998       37.175999       41.278999
 H         1.695000       38.735001       40.682999
 O        17.950001       37.312004       15.354000
 H        18.593002       37.949001       14.883001
 H        17.801003       37.643002       16.407000
 O        28.996000        6.133004       38.348999
 H        29.181999        5.948002       39.365002
 H        29.892000        6.631002       38.088001
 O         4.307000       21.007988       25.518999
 H         5.160999       20.472982       25.200001
 H         3.576999       20.859993       24.687000
 O        20.434000        1.666002       43.634003
 H        20.903999        1.059007       44.368999
 H        20.635986        2.657007       43.944000
 O         8.682992       11.384000       12.822000
 H         8.072995       12.048996       13.485000
 H         9.636990       11.674998       13.054000
 O         9.229989        0.392000       39.853001
 H         8.800991        1.188000       40.342999
 H        10.052987        0.320000       40.488003
 O         2.167001       43.301003       28.218000
 H         2.411996       44.005009       28.941000
 H         3.020999       43.230007       27.542999
 O        35.852001        9.023003        4.652000
 H        35.651005        8.084002        4.252000
 H        34.882004        9.368000        4.917000
 O        13.610999        7.486994       20.565001
 H        13.953997        6.558001       20.225000
 H        14.146997        7.587998       21.413000
 O         1.776000       10.698001       13.301001
 H         2.610000       11.061000       12.735000
 H         1.238000       10.203004       12.569000
 O        10.318000       12.923000       19.667999
 H        10.942000       13.210000       18.895000
 H        10.833000       12.100996       20.099001
 O        26.259996       19.492001       47.032001
 H        26.506001       19.571993       46.041000
 H        26.412994       18.487993       47.298000
 O        43.233994       31.591997       29.948000
 H        43.832996       32.270992       30.474001
 H        43.755997       30.757996       30.274000
 O        21.424995       36.365005        4.186000
 H        22.466984       36.226002        4.378000
 H        21.223995       35.556007        3.624000
 O        37.710007       25.501001       20.478001
 H        38.119003       25.560993       19.481001
 H        36.710003       25.460001       20.180000
 O        22.790001        7.510002       14.389000
 H        23.596001        7.190003       13.722000
 H        23.047001        8.258003       15.037000
 O        29.055996       25.954000       21.556000
 H        29.680996       25.379000       22.062000
 H        29.160002       26.915001       22.009001
 O        40.792007       32.854000       22.330000
 H        40.667004       33.941002       22.283001
 H        39.759003       32.500999       22.028000
 O        10.822004        6.469987        0.910000
 H        11.096995        5.889998        0.035000
 H        10.521998        5.674989        1.629000
 O        30.445997       38.117001       31.188000
 H        31.299000       38.743004       31.075003
 H        30.847998       37.274002       31.686001
 O        10.906996       32.694000        9.155001
 H        11.018998       32.439999        8.104000
 H        10.238998       31.969997        9.508001
 O        43.722996       12.925996      138.813995
 H        44.566998       13.292999      139.388000
 H        44.220993       12.167001      138.190002
 O        42.266998       11.587000       39.231998
 H        42.284000       11.947000       38.233002
 H        41.619995       12.348000       39.601002
 O        28.137003        5.350999       24.545000
 H        27.924999        4.957998       23.554001
 H        28.923004        6.007997       24.271000
 O         2.984996       29.007998        9.474000
 H         2.307997       29.497000        8.816000
 H         3.881996       28.520998        9.058000
 O        13.178988       42.677994       20.684000
 H        13.204991       43.320992       19.806000
 H        12.842997       43.283997       21.511000
 O        23.805000       10.641999       40.362999
 H        24.752001       10.759000       40.756001
 H        24.015999        9.952997       39.625000
 O         0.773000        3.261001       39.160000
 H        45.973999        3.948001       39.180000
 H         0.741995        2.822002       38.174999
 O         8.274999       29.216997       27.476000
 H         7.726997       28.447992       27.037001
 H         8.967999       28.825994       28.190001
 O        21.904995        2.445000       10.192000
 H        21.110994        2.931000        9.700000
 H        22.189997        3.225000       10.811000
 O        11.702000       41.911999       37.090000
 H        10.921000       41.358994       37.452999
 H        11.265000       42.533997       36.351002
 O        19.674999       28.250010       36.918999
 H        20.083000       29.040005       36.347000
 H        20.339001       28.028000       37.765999
 O        30.219000        3.491009        7.929000
 H        30.191000        4.496003        8.213000
 H        31.086000        3.166004        7.429000
 O        27.013000       44.162998       38.338001
 H        27.812992       43.782001       37.790001
 H        27.165998       43.865002       39.384998
 O        14.753998        2.583997       22.962000
 H        15.649989        3.103999       22.796000
 H        14.858995        1.889997       23.811001
 O         8.081002       14.919997       22.289000
 H         7.463002       15.250000       23.108999
 H         9.095000       14.867998       22.577999
 O         0.291001       43.355000       10.291000
 H         1.040001       43.910999        9.710000
 H         0.682005       43.392002       11.232000
 O        25.704994       20.770002        3.109000
 H        26.021996       20.433002        2.169000
 H        26.511995       21.459002        3.470000
 O        20.476002        7.738001       45.917000
 H        21.152004        8.113997       45.152000
 H        20.866003        6.831993       46.282001
 O        14.768996       15.795999       15.559000
 H        15.294994       16.181999       16.400999
 H        14.452993       16.663000       15.058000
 O         2.633000        1.783996       44.215000
 H         2.286000        1.111999       44.874001
 H         3.090000        1.210996       43.487003
 O        25.247999       14.268003        3.156000
 H        26.233999       13.852003        3.151000
 H        24.563000       13.903001        3.904000
 O        45.604988        3.688000       13.341000
 H        45.821983        2.980004       12.637000
 H         0.385979        4.366001       13.366000
 O        13.110999       21.845001       11.109000
 H        13.555000       21.073004       11.668000
 H        12.386999       21.314001       10.462000
 O         1.203003       20.893000       36.467999
 H         1.397004       21.902000       36.132999
 H         1.003002       20.209000       35.665001
 O         4.228000       16.486998       35.723999
 H         3.226000       16.728998       35.844002
 H         4.176000       15.981989       34.786999
 O        35.721001       27.961002       16.243000
 H        35.264999       27.748001       15.354000
 H        36.643002       27.428001       16.327000
 O        29.097000       36.820004       18.070999
 H        28.710999       37.839001       18.132999
 H        29.471001       36.800003       19.052999
 O         0.021000       34.810001       34.581001
 H        45.216000       35.438995       34.868999
 H        45.548000       34.191998       33.865002
 O        25.822006        3.968990       34.088001
 H        26.191002        3.052986       33.720001
 H        24.868004        3.844990       34.523998
 O        30.288002       35.841003       13.323000
 H        30.122002       34.899002       12.864000
 H        30.207005       35.800003       14.350001
 O        11.690001       12.841000       34.320000
 H        12.133002       12.086996       33.741001
 H        11.122002       12.344997       35.077000
 O        38.769001       19.591990       15.867000
 H        38.095005       20.427988       16.006001
 H        38.179001       18.746994       15.652000
 O         5.931997       35.528996       36.466999
 H         4.907995       35.841999       36.603001
 H         6.470996       36.418999       36.229000
 O        20.673002       14.934000        4.339000
 H        19.811001       14.362000        4.105000
 H        20.406002       15.924000        4.668001
 O        33.164001        5.299000       40.049999
 H        32.620003        5.933000       39.400002
 H        32.791000        5.463000       41.063004
 O        39.334999       28.142000       32.286999
 H        39.213001       28.184998       33.327000
 H        39.666000       29.049000       32.014000
 O        35.843006        8.412005       11.952000
 H        36.704002        7.826004       11.991000
 H        35.292004        7.853005       11.258000
 O        44.636997       36.755001       42.743999
 H        45.278992       36.305000       43.478001
 H        43.868000       36.142002       42.566002
 O        13.786999       18.210003       20.604000
 H        12.884000       18.750002       20.393999
 H        13.325999       17.273003       20.927999
 O        10.690993       38.983002       10.552000
 H        10.859999       38.322002       11.413000
 H        11.581992       38.895000        9.939000
 O        37.636997       26.275003       31.305002
 H        38.292999       25.854002       30.598000
 H        38.157001       27.044001       31.823000
 O        35.954987       29.067001       21.695999
 H        36.090992       29.371002       20.763000
 H        36.659996       28.323004       21.822001
 O        28.273001       22.786997       11.249000
 H        28.823002       23.631998       11.619000
 H        28.660000       22.395000       10.383000
 O        14.705002       41.633999       41.056000
 H        14.706003       41.636002       39.985001
 H        15.601002       42.134998       41.341000
 O        14.005991        9.374000        3.602000
 H        14.321994       10.375000        3.807000
 H        13.359998        9.292000        4.440000
 O        18.326004       45.643997        7.904000
 H        19.063007       45.965996        7.153000
 H        18.693003       44.817993        8.392000
 O        20.266001        3.779994       37.563999
 H        19.506001        3.101996       37.813000
 H        21.035999        3.078989       37.349998
 O        25.112000        1.841000       28.141001
 H        24.652000        1.906000       29.101000
 H        25.718002        2.694000       28.084000
 O        40.318005       42.652000       22.882999
 H        40.716003       41.910999       23.510000
 H        41.139000       43.202000       22.569000
 O        26.926003       22.124001       48.020000
 H        27.824007       22.544998       47.644001
 H        26.809008       21.080000       47.794998
 O        32.332008       21.203995        7.997000
 H        32.550007       20.466991        7.228001
 H        33.169003       21.893995        7.974000
 O        11.419999       36.367001       12.223000
 H        12.367000       36.142002       11.857000
 H        10.795000       35.568001       11.978000
 O        20.628998        2.576997       16.548000
 H        20.677998        2.309999       17.577999
 H        21.037996        3.532997       16.457001
 O        21.825998       10.362999       11.243000
 H        20.864998       10.211000       10.804000
 H        22.542000        9.975000       10.529000
 O         8.284999       45.118999       23.155001
 H         8.021002       45.284004       22.198999
 H         8.241996       44.055004       23.316000
 O        30.209995        4.056000       29.582001
 H        30.744999        3.105005       29.711000
 H        30.210993        4.260002       28.556000
 O        38.271000       32.270000       21.551001
 H        37.622002       32.023998       20.766001
 H        37.625000       32.626991       22.320999
 O        29.735003       21.025999        9.267000
 H        30.125004       20.379999       10.016001
 H        30.679007       21.216000        8.742000
 O         8.360000       12.232989       10.156000
 H         8.915999       13.098995        9.842000
 H         8.613000       12.011990       11.187000
 O        31.663998       17.382000        3.553000
 H        30.882999       17.763000        4.129000
 H        31.563999       16.325001        3.604000
 O         2.375998       25.455996       16.100000
 H         2.489000       26.037998       16.941000
 H         1.501001       25.642002       15.617000
 O        18.087000        1.240001       21.531000
 H        17.856993        2.065004       22.190001
 H        17.169998        0.730006       21.468000
 O        11.380994       24.205000       12.167000
 H        12.006997       25.014999       12.584000
 H        12.017996       23.356001       12.177000
 O         8.857987       27.601999       36.034004
 H         8.890003       26.552999       36.037998
 H         8.842990       27.867001       35.013000
 O        17.194002       38.439999        8.824000
 H        17.709003       37.617001        9.239000
 H        16.684004       38.910999        9.642000
 O        41.089008        5.779997       42.136002
 H        41.256004        4.778997       42.331001
 H        40.835003        5.749002       41.098000
 O        15.821999        7.967998       22.357000
 H        16.850000        7.599996       22.388000
 H        15.780999        9.012994       22.146000
 O         5.515001       23.304996       31.501001
 H         5.992988       24.167997       31.782000
 H         5.478993       22.827000       32.453999
 O        10.279000       18.258003        7.583000
 H         9.960996       19.200003        7.191000
 H         9.399999       17.950005        8.145000
 O         5.249000        7.831000       26.032000
 H         5.167000        8.246000       25.032000
 H         5.383000        8.574000       26.801001
 O         0.721994       32.310001       27.423000
 H         1.252995       32.060001       26.520002
 H         0.881992       33.346001       27.353001
 O        11.283995       16.300997       27.966000
 H        12.079991       16.821997       27.443001
 H        11.615993       16.096998       28.979000
 O         5.212000       23.020000       16.673000
 H         5.706000       22.992998       17.618000
 H         4.292000       22.626993       17.047001
 O        27.577002       10.227006       38.441006
 H        26.789000       10.633009       37.824001
 H        27.726004        9.325003       37.875000
 O        22.562004       26.154993        3.060000
 H        23.596001       25.968992        3.180000
 H        22.080002       25.204988        3.312000
 O        44.983002        0.708998        5.366000
 H        44.007000        0.853998        5.756000
 H        44.818996       45.785995        4.956000
 O        11.305998       38.027000        2.586000
 H        12.312000       38.129002        2.927000
 H        10.828999       38.029003        3.523000
 O        38.376007       15.485999       41.991001
 H        38.771004       15.648999       43.041000
 H        37.601006       14.754000       42.179001
 O        36.684002       21.134995       45.270000
 H        36.211006       20.484997       44.415001
 H        37.622005       20.652992       45.397999
 O        20.070000       30.300005       40.574001
 H        19.375999       29.920006       41.341000
 H        19.718000       31.291004       40.408001
 O        31.954000        2.714986       34.009998
 H        30.995998        2.637999       34.412998
 H        31.730999        2.311990       33.048000
 O        12.160000       27.628000       48.470001
 H        13.170000       27.620995       48.136002
 H        12.094000       28.429993       49.060001
 O         3.164995       38.161003       10.260000
 H         4.271996       38.194004       10.320000
 H         2.824998       38.715004       11.042000
 O         2.847000       33.346001       30.479000
 H         3.290000       33.801998       31.261000
 H         3.637000       33.333000       29.672001
 O        32.616993       24.203001       32.838001
 H        33.410992       24.864004       32.625999
 H        32.721004       23.429003       32.091999
 O        24.270004        1.765004       46.438999
 H        23.543003        2.094002       45.779999
 H        25.002001        1.298003       45.861000
 O         1.227996       36.586006        9.242000
 H         2.084001       37.170002        9.441000
 H         0.864997       36.794003        8.277000
 O        43.226997        7.690003       46.322002
 H        42.766998        6.733002       46.348999
 H        43.081001        7.892004       47.307999
 O         2.475998       38.778999       24.516001
 H         2.523999       38.568001       25.479000
 H         2.169996       39.786999       24.471001
 O        20.930996       17.450001       38.549999
 H        20.838001       16.540001       38.056999
 H        20.119995       17.968002       38.435001
 O         1.239993       15.136003       44.737999
 H         0.230995       15.436001       44.921001
 H         1.827991       15.973002       45.037998
 O        18.987001       20.667995       47.407001
 H        19.805002       20.476997       46.834999
 H        18.478003       19.722996       47.438999
 O        40.683998       29.835999       41.557999
 H        40.598000       30.287001       42.527000
 H        41.375999       29.015999       41.738998
 O        41.198002        3.731999        6.776000
 H        40.424004        3.869999        7.533000
 H        41.691002        2.792999        6.818000
 O         2.587990        4.787999       43.095005
 H         2.556996        3.855001       43.596001
 H         2.839996        4.620996       42.082001
 O         3.919003        0.795997       42.146000
 H         3.092004        0.788997       41.417999
 H         4.831002        1.195997       41.784000
 O        45.677994       22.779991       32.249001
 H         0.174996       23.563997       31.757000
 H        44.874996       23.275993       32.692001
 O        26.192993        8.476000       14.852000
 H        26.471994        8.113000       15.806000
 H        26.233994        9.524000       14.925000
 O         3.616995        3.334000        4.368000
 H         3.622997        4.230000        4.943000
 H         2.690997        2.890000        4.486000
 O         1.334996       16.901001       38.290001
 H         1.260000       16.678001       37.220001
 H         1.751997       17.896002       38.243999
 O         4.342000       45.862003       24.125000
 H         3.550996        0.329004       24.610001
 H         5.012999        0.535000       23.612000
 O        13.028001       22.449001       45.870998
 H        13.482004       23.285002       46.407005
 H        12.281003       22.038996       46.509998
 O        15.121007       22.984007       29.916000
 H        15.856013       22.386003       30.278000
 H        14.229010       22.455004       29.893000
 O        34.618999        7.429986       30.087000
 H        33.748993        6.939997       29.712999
 H        35.395000        6.977992       29.586000
 O        45.946995       40.173004       41.332001
 H        45.432995       40.067001       40.390003
 H        45.285995       40.718002       41.942001
 O         8.066000       35.691994       32.942001
 H         8.789000       35.381001       33.622002
 H         8.322000       35.260998       32.027000
 O        20.065992       43.398998       20.556999
 H        19.121990       42.972000       20.260000
 H        20.679995       42.587002       20.848000
 O        21.155001       28.237000        6.645000
 H        21.806000       27.408001        6.830000
 H        20.160999       27.959999        6.903000
 O        20.648998       18.823002       31.004999
 H        19.716002       18.252001       30.936001
 H        21.338001       18.202002       30.441999
 O        25.409004       19.209993       10.894000
 H        26.086004       18.785000       10.172000
 H        24.631001       18.468996       10.951000
 O         6.268001        3.014997       32.986000
 H         5.904996        3.175001       33.907001
 H         6.279993        1.977994       32.785999
 O        42.572002        8.320996       19.775000
 H        42.290001        8.258996       18.738003
 H        43.571003        8.660999       19.740000
 O        11.571999       15.702993       18.872999
 H        12.160000       15.666995       19.693001
 H        12.098000       15.132988       18.110001
 O        45.562008       33.648003        8.002000
 H         0.502003       33.375000        8.380000
 H        44.937004       33.001003        8.620000
 O        43.338001       16.339001       17.607002
 H        43.594002       15.421002       18.018999
 H        43.400002       16.394001       16.546000
 O        36.255997       42.374004       31.945000
 H        36.397995       43.319000       32.476002
 H        36.736996       41.630001       32.533001
 O        44.323002       30.331003       37.560001
 H        44.837002       31.118002       37.161999
 H        43.278992       30.333002       37.276001
 O        33.000000        6.492000       34.971001
 H        32.951996        6.192000       33.950001
 H        33.708000        5.785999       35.400002
 O        15.340998       25.890003       30.209999
 H        14.963994       24.950003       30.073000
 H        15.916999       25.859003       31.166000
 O        14.142000       30.925991       35.335999
 H        14.128000       31.824989       35.859001
 H        13.179000       30.761990       35.042999
 O        17.698002       38.209995       34.976002
 H        16.790001       37.724995       35.223000
 H        18.592001       37.804993       35.440002
 O        41.726002       14.118000       14.244001
 H        42.524002       13.421998       14.344000
 H        41.939003       14.507001       13.271000
 O        32.814995       39.618004       30.146000
 H        33.075996       40.404003       30.780003
 H        33.045990       39.688007       29.180000
 O        15.922002       45.585999        1.762000
 H        15.344002        0.103999        2.463000
 H        15.338002       44.699001        1.563000
 O         9.869005       41.841999       20.118999
 H        10.151999       41.893002       19.073999
 H        10.739010       41.841999       20.757999
 O        15.993997       44.616009       38.654999
 H        15.130997       44.047009       38.527000
 H        15.891994       45.150005       39.521004
 O        25.629993        8.081998       30.632002
 H        24.990988        7.261995       30.569000
 H        26.365986        7.842000       29.941999
 O        24.194992        9.352009       32.637001
 H        24.480999       10.364008       32.403000
 H        24.602991        8.717004       31.910002
 O        34.621998       22.896992       29.850000
 H        34.917995       23.883993       30.219000
 H        33.996994       22.416998       30.563999
 O        13.726999       13.129999        1.980000
 H        14.296999       12.594000        2.678000
 H        13.096000       12.424000        1.579000
 O        17.165995       31.813999       42.903999
 H        17.601992       32.258999       42.014000
 H        16.154001       32.060001       42.863003
 O         7.588997       19.187008       38.601002
 H         8.265996       19.731010       39.178005
 H         7.988986       18.207006       38.516998
 O        19.150993       19.570002       17.003000
 H        18.157997       19.912003       16.818001
 H        19.493998       20.027002       17.909000
 O        37.675995        2.981000       41.870998
 H        38.483994        2.535000       42.448002
 H        36.952000        2.957000       42.616001
 O        41.080006       28.938999       45.537998
 H        40.642006       28.118000       44.999001
 H        40.723007       29.820000       45.091000
 O        24.487993       33.502998       31.534002
 H        24.011997       32.674999       31.172001
 H        23.992002       34.314999       31.145000
 O        38.695999       22.799002       31.525999
 H        38.710999       21.810003       31.124002
 H        37.688000       23.025003       31.688000
 O        17.915998       44.461002        0.003000
 H        17.751995       45.311001      139.393997
 H        17.374996       44.806999        0.858000
 O         3.573992       29.148001       47.022999
 H         4.541002       28.917000       46.766998
 H         2.803987       28.549999       46.515999
 O         5.022999       10.098003       30.700001
 H         5.856000        9.701996       30.184000
 H         5.480999       10.785995       31.273003
 O        33.478008        2.842997       43.338001
 H        32.597004        3.152997       42.827000
 H        33.271008        2.240999       44.220001
 O        34.618000       39.341003       33.958000
 H        35.166000       39.164005       33.067001
 H        35.212002       38.839005       34.672001
 O         2.728000       29.832996       27.871000
 H         2.702000       29.268997       26.941999
 H         1.982000       30.576998       27.702999
 O         9.388000       28.893003       17.381001
 H        10.273000       28.753000       16.829000
 H         9.430000       28.071991       18.045000
 O        40.514000       29.196001        1.001000
 H        40.823002       29.175001        0.059000
 H        40.827000       28.281002        1.424000
 O        24.914001       39.324997       18.639002
 H        24.258001       39.845001       18.006001
 H        24.957001       38.366001       18.176001
 O         2.705995       21.016001        8.239000
 H         3.208996       21.614002        7.522000
 H         2.751998       21.584003        9.129000
 O         5.974000       43.060001       12.586000
 H         5.559000       43.938999       12.874000
 H         5.434000       42.983997       11.641000
 O        39.692993       33.115002       38.025002
 H        40.265991       32.681000       38.837006
 H        38.902992       32.447002       37.952999
 O         0.511003       31.733004       46.095001
 H         1.514002       31.768003       45.771000
 H         0.545003       30.890005       46.804001
 O        39.643002       34.213001       19.806999
 H        39.000004       33.835003       20.577999
 H        39.280003       35.176003       19.559000
 O        25.102005       19.289011       26.128002
 H        24.253010       19.633013       26.604000
 H        24.677006       18.916010       25.202000
 O         7.172007       25.659002       31.608000
 H         7.452006       25.314001       30.622000
 H         6.983006       26.699001       31.507000
 O        33.134998       28.741003        3.196000
 H        32.546001       28.195004        2.480000
 H        33.023998       29.795002        3.008000
 O        40.085999        8.124000       34.823002
 H        39.816002        9.027000       34.289001
 H        39.203999        7.650000       35.078999
 O        40.615002       35.512993       44.872002
 H        40.738998       36.565998       44.606998
 H        41.558998       35.237995       45.319000
 O        14.641003       22.080000       32.973999
 H        14.155994       21.434000       33.637001
 H        13.962994       22.824999       32.710999
 O        13.789000        0.695000       12.701000
 H        13.867999       45.992001       11.945000
 H        14.494000        0.388000       13.410000
 O        43.412003       24.500002       11.689000
 H        43.289001       23.487003       11.406000
 H        42.430000       24.951002       11.647000
 O        43.757996       10.195003       17.016001
 H        42.958000        9.560989       16.802999
 H        44.353001        9.736995       17.794001
 O        38.489002       10.946000        6.008000
 H        37.989002       10.129000        6.470000
 H        38.150002       11.859999        6.404000
 O        13.287996        5.426000        8.473000
 H        14.235998        4.933998        8.576000
 H        13.581996        6.258000        7.950000
 O        16.931993       41.175995        6.976000
 H        17.751995       40.602001        7.226000
 H        17.248993       42.094994        6.497000
 O        30.448000       19.194002       11.044000
 H        29.491001       19.565002       11.322000
 H        30.545998       18.205002       11.635000
 O        15.768005       19.396002       19.372999
 H        16.644007       19.140003       19.879000
 H        15.007008       18.893003       19.870001
 O        45.628002       16.221001       24.691000
 H        45.702003       17.249002       24.423002
 H         0.486001       15.749002       24.874001
 O        36.793991       42.126003        8.714000
 H        37.480000       41.472000        8.265000
 H        36.330997       41.688000        9.569000
 O         0.571000       13.230999       13.878000
 H         0.919000       12.251997       13.717000
 H         0.363000       13.316995       14.879000
 O        17.489002       43.293003        5.659000
 H        18.484001       43.021004        5.441000
 H        17.221003       44.162003        5.147000
 O        36.797001       18.202002        6.253000
 H        37.753998       17.841002        6.585001
 H        36.055000       17.454002        6.436000
 O        31.473000       24.266001       35.244003
 H        32.026001       24.840004       35.903999
 H        31.869001       24.257004       34.243000
 O        30.646999       30.222996       10.935000
 H        29.608000       30.337002       11.127000
 H        30.993000       30.317999       11.894000
 O        32.834995        5.813987       12.927000
 H        31.993998        5.366995       13.265000
 H        33.660000        5.250982       13.257000
 O        43.534000       25.919998       14.010000
 H        42.749001       26.630001       13.952000
 H        43.561001       25.472996       13.061000
 O        38.545002       30.737001        9.107000
 H        37.849003       30.226999        8.475000
 H        38.393002       30.319002       10.033000
 O        41.515999       23.655998        9.756000
 H        40.789001       23.110992        9.239000
 H        42.014999       22.909000       10.300000
 O        20.997999        5.840999        2.912000
 H        20.212000        6.507992        3.098000
 H        21.108000        5.967995        1.847000
 O        20.555000       25.932995       28.656000
 H        20.434000       25.607996       29.646000
 H        19.903000       26.745996       28.349001
 O        44.674000       29.738001      139.499008
 H        44.218002       30.341000      138.852005
 H        45.509003       30.233997      139.953003
 O        40.165001       30.223001       15.449000
 H        39.159000       29.837000       15.410000
 H        40.041000       31.213995       15.381000
 O        22.653994       19.722996       37.710999
 H        22.146999       18.840998       37.574005
 H        22.848991       19.844999       38.738998
 O        37.425003        4.926998       40.155998
 H        37.671001        4.000001       40.682999
 H        37.686001        5.711996       40.767002
 O        17.263000       17.183001       10.927000
 H        18.058001       17.443001       10.268000
 H        17.231001       16.087000       11.051000
 O         7.960987        3.624999        0.039000
 H         7.014987        3.191996        0.119000
 H         7.792991        4.668997      139.813995
 O        39.473003        6.887997        5.978000
 H        38.731003        7.417001        6.509000
 H        39.219002        7.142000        4.984000
 O        11.661997        0.193000        2.889000
 H        10.956998        0.326003        2.066000
 H        11.059999       45.742012        3.642000
 O        14.948996       33.617996       25.721001
 H        15.877995       34.086998       25.783003
 H        14.535001       34.234993       24.976999
 O         1.780002       32.591000        9.154000
 H         1.731990       31.858999        8.356000
 H         2.751993       33.016998        9.045000
 O         2.292987       44.584991        9.091000
 H         2.107996       45.555996        8.710000
 H         3.067985       44.237995        8.462000
 O        33.417004       37.722004       19.547001
 H        33.139999       37.159004       18.646999
 H        33.767002       36.918003       20.235001
 O        37.401997       21.436001        3.892000
 H        38.121998       21.076000        4.637000
 H        37.868999       22.260000        3.435000
 O         4.643000       15.864999        1.731000
 H         5.614999       15.589997        1.456000
 H         4.538000       16.902994        1.565000
 O        41.442001       19.550001       40.787998
 H        41.706001       20.557003       40.681000
 H        40.484001       19.654001       41.292999
 O        27.812004        7.626997       17.327000
 H        27.500000        6.720994       16.983999
 H        28.442999        7.446998       18.134001
 O        27.709995       40.665001       16.004000
 H        28.118999       39.971001       15.304000
 H        27.955994       40.217999       16.969999
 O        17.044001       12.171998       12.863000
 H        17.338993       11.276995       13.265000
 H        16.721998       12.790997       13.646000
 O         8.284999       11.839999       28.814001
 H         8.751991       11.371000       29.677000
 H         9.154999       12.071000       28.275999
 O        37.861000        2.817002       16.162001
 H        37.394001        3.638000       15.746000
 H        37.556995        2.707001       17.156000
 O        42.234001       22.036999       19.875000
 H        42.969002       22.116997       19.152000
 H        42.653000       21.628002       20.720001
 O         5.407996       21.334999        3.314000
 H         4.746982       21.566999        2.476000
 H         5.673003       22.326000        3.462000
 O        21.175999       38.662003       34.654999
 H        20.757999       39.207001       33.889999
 H        21.337999       39.277000       35.495998
 O         9.889999        7.973001       27.316000
 H         9.092000        7.269999       27.295000
 H        10.399995        7.983994       28.249001
 O        43.773003       32.692997       41.348999
 H        44.578003       32.928997       40.801998
 H        43.573002       33.514992       41.966000
 O        18.879000       35.590000       44.556999
 H        18.306000       34.990002       45.229000
 H        19.617001       34.914001       44.105000
 O        32.434998       31.891998       35.720001
 H        32.015995       32.742001       36.177002
 H        33.126995       32.453999       35.088001
 O        15.190000       42.862003       32.132000
 H        14.697000       42.637005       33.047001
 H        15.024000       42.045002       31.499001
 O        37.843998       39.422001       41.886002
 H        38.200001       39.202999       40.916004
 H        38.543991       39.124001       42.570999
 O        17.785995       26.757999       20.780001
 H        18.638996       27.271997       20.267000
 H        18.036997       25.702000       20.749001
 O        15.566990       24.073002        7.313000
 H        14.979990       23.763004        8.079000
 H        15.609999       25.166002        7.495000
 O        18.598000       35.591000       10.244000
 H        18.377001       35.299004       11.201000
 H        17.996000       35.028000        9.624000
 O         7.391997       39.617996        5.169000
 H         8.246999       39.153992        5.494000
 H         7.523996       40.644001        5.066000
 O        33.310005       10.660997       33.834000
 H        33.572006        9.972000       33.069000
 H        33.135002       11.572996       33.306000
 O        44.793007       19.378002       37.757999
 H        45.680000       19.868004       37.425003
 H        44.099998       20.111002       37.597000
 O        26.073000        9.478999       46.790001
 H        25.777000        8.833993       45.988998
 H        27.001999        9.086997       47.084000
 O        20.759001        2.251000       31.308001
 H        20.661001        1.388000       31.892000
 H        21.759001        2.339000       30.934999
 O        30.684000       22.597002       20.169001
 H        29.747000       22.257002       20.517000
 H        30.587999       23.088001       19.228001
 O         7.282002        5.826000       22.212000
 H         7.513002        6.808000       21.955999
 H         6.525001        5.515000       21.520000
 O         3.046003        6.407998       34.853001
 H         3.635002        7.158995       35.307999
 H         2.064003        6.889001       34.865002
 O        30.716995       29.585001       41.359005
 H        31.583994       29.422001       40.812000
 H        29.973997       28.963001       40.931999
 O        27.772001        7.360002       10.817000
 H        27.769016        8.069002       11.571000
 H        28.461014        6.658001       11.107000
 O         6.739996        8.448996        6.158000
 H         7.735993        8.780995        6.064000
 H         6.406001        8.415994        5.173000
 O        32.003990       37.284000       11.925001
 H        31.773994       36.844002       10.965000
 H        31.347004       36.851002       12.650000
 O        19.462002       28.549999       22.983999
 H        18.957001       27.874001       23.566000
 H        19.045004       28.411999       22.066999
 O         5.414985       39.142002       18.985001
 H         6.039990       38.911999       19.813000
 H         5.291983       38.193993       18.471001
 O        41.522999       18.333992       38.146000
 H        42.512001       18.676996       38.215000
 H        40.915001       18.905998       38.811001
 O        19.850994       31.073000       13.423000
 H        19.537987       30.841999       14.428000
 H        19.254000       31.870998       13.120000
 O        37.174999       17.250999       15.761000
 H        36.131004       17.218000       15.852000
 H        37.297001       17.055000       14.729000
 O        22.832003        5.462009        9.839000
 H        22.957001        4.910003       10.690000
 H        21.832001        5.775005        9.844000
 O        27.806002        0.487998       12.749000
 H        28.458008       45.688999       12.417000
 H        27.632004        0.338993       13.788000
 O        38.973007       36.137001        8.691000
 H        38.193008       35.917999        7.948000
 H        39.431004       35.209999        8.932000
 O         4.988000       14.116000       30.934000
 H         5.723000       14.847000       30.672001
 H         4.711999       13.632999       30.000999
 O        31.344997       27.816004       31.268999
 H        30.840998       27.136003       30.676001
 H        32.368999       27.702003       31.010002
 O        40.405003       43.438000       29.687000
 H        41.077000       43.112995       30.462000
 H        40.759003       44.318996       29.174002
 O        33.649002       44.056992        9.887000
 H        33.829002       43.287994        9.193000
 H        33.020000       43.651993       10.596000
 O        23.778000       11.669003       26.301001
 H        23.753000       11.846001       27.340002
 H        22.870001       11.138001       26.000999
 O        10.528000       28.917000        3.132000
 H         9.675993       29.209999        2.644000
 H        11.261996       29.333998        2.451000
 O        43.924004       43.273994       22.966000
 H        43.652985       42.262997       22.983999
 H        44.487999       43.482998       22.046001
 O        29.809000       24.964001       11.571000
 H        30.497000       24.876999       10.785000
 H        30.173000       25.862003       12.069000
 O        16.702995       32.342003       29.229000
 H        17.682995       32.385002       29.066000
 H        16.542997       31.337002       29.339003
 O        18.698004       27.824993       16.160999
 H        17.912001       28.373999       16.695999
 H        18.469002       26.785988       16.146000
 O         6.087996        1.919000        7.257000
 H         5.492998        1.662996        8.058000
 H         6.594996        2.796998        7.570000
 O         4.773007       11.984994       20.915001
 H         4.360005       11.164997       21.347000
 H         4.678004       12.659996       21.663000
 O         2.728001       17.438004       45.558998
 H         3.623002       17.575003       45.091000
 H         2.381001       18.436003       45.585999
 O        13.191999       43.726002       38.469002
 H        12.793000       42.778992       37.958000
 H        12.503000       43.813999       39.257000
 O        16.948000        5.461998       25.610001
 H        16.126001        5.568998       25.029001
 H        16.809999        4.459001       25.784000
 O        22.493996       19.203001       16.525000
 H        23.425997       19.262001       16.009001
 H        21.835995       19.030003       15.719000
 O         2.220998       21.628002       13.348000
 H         2.799001       22.480995       13.404000
 H         1.215000       21.939999       13.365000
 O        19.145002       15.025001       14.869000
 H        18.175003       14.619001       15.130000
 H        18.988007       15.863002       14.229000
 O        22.597000       13.936996       30.847000
 H        21.554001       13.841001       30.722000
 H        22.729000       14.692996       31.547001
 O         0.694000       21.342999       21.895000
 H         0.079000       21.208992       21.038000
 H         0.291000       21.989004       22.638000
 O        24.680000       37.549000       45.376999
 H        25.275999       38.106998       45.980000
 H        23.705999       37.715000       45.721001
 O        24.701000       34.466999       17.229000
 H        24.564999       34.209995       18.219000
 H        24.272999       33.800999       16.518999
 O        42.532001       32.084007       45.530998
 H        42.539993       31.248007       46.131001
 H        43.550995       32.242008       45.251999
 O         5.904003       10.410001       44.021999
 H         5.898005       11.347997       43.591999
 H         6.589001        9.820999       43.477001
 O        36.126995        0.230000       22.259001
 H        36.777996       45.507000       21.879000
 H        36.730999        0.737000       22.993000
 O        27.997000       41.884998        7.599000
 H        27.747000       41.025002        8.194000
 H        29.004997       42.138000        7.786000
 O         6.274002       27.909000       18.870001
 H         6.047001       28.706999       18.296000
 H         7.221000       28.224001       19.289000
 O        28.870001       15.337000        3.632000
 H        28.068998       15.938999        3.106000
 H        28.472000       14.388000        3.967000
 O        24.076998       13.980000       24.777000
 H        23.921997       13.033000       25.180000
 H        24.802998       13.858000       24.003000
 O        29.091988       24.564999       34.220001
 H        30.078989       24.357000       34.659000
 H        29.150993       25.583000       34.154999
 O         6.340002       39.437000        8.993000
 H         7.379994       39.258995        8.820000
 H         6.038997       40.209995        8.345000
 O         4.951985       34.880997        3.100000
 H         4.345983       35.424000        3.790000
 H         5.835985       34.960999        3.693000
 O        43.348999        6.299001        9.246001
 H        43.101002        6.411997        8.223000
 H        42.666000        6.870997        9.965000
 O        23.250002       42.358997        1.364000
 H        22.496004       42.985001        0.994000
 H        23.860003       42.946999        1.984000
 O        17.908003       18.238001       26.312000
 H        17.887003       19.077002       26.982000
 H        17.344002       18.583002       25.450001
 O        27.830997       45.396999        4.329000
 H        28.208000       44.445999        3.875000
 H        27.576000       45.159000        5.339000
 O         0.397000       43.208000       26.129000
 H         0.818999       43.196999       27.023001
 H         1.184999       42.766998       25.485001
 O         0.032997       45.995998       12.905000
 H         0.155001        0.472994       11.960000
 H        45.019001       45.878998       13.241000
 O        21.587999       15.588003       36.557999
 H        21.017000       14.706003       36.233002
 H        21.208000       16.287001       35.882000
 O        45.451000       21.562002       19.487000
 H        45.897999       22.370001       19.059999
 H        45.303001       20.927002       18.648001
 O         1.472985       40.930000       29.791000
 H         1.697002       41.903999       29.340000
 H         1.889992       41.049000       30.750000
 O        14.715003       40.308002        5.315001
 H        15.403004       39.965004        4.579000
 H        15.374003       40.540009        6.057000
 O         8.959979       10.418005        7.561000
 H         8.650999       10.965002        6.735000
 H         8.607990       10.935003        8.409000
 O        42.492001       28.302999       20.888000
 H        41.990002       29.014997       20.379999
 H        41.778000       27.605999       21.097002
 O        23.100998       40.950001       17.230000
 H        23.126001       41.710999       17.951002
 H        22.069002       40.859001       17.070999
 O        16.506001       31.646000       23.341002
 H        16.412001       31.252001       24.309002
 H        16.396999       30.809998       22.754999
 O        18.036993       45.944000       45.881004
 H        17.530994       45.083000       46.168999
 H        17.413994        0.559000       45.268002
 O        28.730001       43.238010       24.402000
 H        27.808004       43.576008       24.059999
 H        28.578001       42.840015       25.396000
 O        22.118998        9.379002       19.681999
 H        22.549000       10.349005       19.780001
 H        22.846001        8.696004       19.421000
 O        45.663002       41.890007       14.581000
 H        45.428001       42.671001       15.371000
 H         0.356000       42.268005       13.938000
 O         4.401000       37.440994       16.712000
 H         4.204000       36.804996       15.827000
 H         3.408000       37.589001       17.135000
 O        27.081003       30.463003       24.135000
 H        27.776001       31.229004       24.205000
 H        26.360003       30.970005       23.523003
 O        24.815001        4.767998       39.265999
 H        25.343998        4.332998       40.039001
 H        23.765993        4.681998       39.391998
 O        21.998993       17.759998       43.328999
 H        22.098993       17.062000       42.532001
 H        21.272995       17.176998       43.915005
 O        15.571000       18.371998       28.627001
 H        15.720999       17.749001       29.468000
 H        16.402000       18.992998       28.540001
 O        11.630991        0.919004       20.180000
 H        11.521989        0.647003       21.162003
 H        10.853997        0.445000       19.677000
 O        10.776000       14.428003       11.577000
 H        10.231000       14.695002       10.675000
 H        11.789999       14.496002       11.409001
 O        11.618001       10.794992        7.332000
 H        10.643003       10.487998        7.594000
 H        11.480003       11.078991        6.336000
 O         8.057998       32.882999       43.473000
 H         8.605000       32.063999       43.834999
 H         8.812000       33.196991       42.776001
 O        28.370001       26.895988       37.070999
 H        28.542994       27.759987       37.682999
 H        28.956995       26.123999       37.338001
 O        17.679001       14.102000        2.270000
 H        16.667999       14.377000        2.335000
 H        18.046000       14.472999        1.394000
 O        32.502998       14.921001       30.435001
 H        33.203999       15.141001       29.664000
 H        32.154991       15.794002       30.850000
 O        40.076000       27.282999       43.485001
 H        39.296001       27.327002       42.775002
 H        39.997997       26.217001       43.893002
 O        13.532000       25.592997       13.010000
 H        14.265999       25.691994       12.217000
 H        13.735999       26.324997       13.750000
 O        41.970001       38.881004       36.647999
 H        42.139000       39.797005       36.167999
 H        41.742001       38.288006       35.740005
 O         2.102003       25.433004       12.007000
 H         2.908003       24.971001       12.530000
 H         1.413004       25.610001       12.860000
 O        18.415001       43.841003       12.808000
 H        19.188999       43.343002       12.247000
 H        17.737000       44.356003       12.111000
 O        39.171001       44.190002       19.778000
 H        38.888000       44.514999       18.792999
 H        40.125004       44.648003       19.912001
 O        29.610998        0.365989       16.009001
 H        28.664988        0.191991       16.537001
 H        29.991995       45.402992       15.691000
 O         2.064003       28.424997        0.892000
 H         1.557005       29.252998        0.471000
 H         2.467004       28.655001        1.868000
 O         7.875003       11.209000       36.530998
 H         7.319996       11.822000       35.841999
 H         8.680995       10.803999       36.004002
 O         7.973001       33.227001        7.810000
 H         7.885996       33.296997        8.822000
 H         7.297000       32.468998        7.502000
 O        28.139997        9.193000       13.126000
 H        27.387997        8.828000       13.801001
 H        28.988998        9.113000       13.713000
 O        23.767998       18.481001       23.785999
 H        24.135998       18.871000       22.879000
 H        23.004000       17.778000       23.502001
 O        26.083000       11.630001        6.092000
 H        26.558001       11.052004        6.766000
 H        25.129000       11.264001        5.703000
 O        36.500000       25.202991        7.591000
 H        35.434002       25.476995        7.211000
 H        36.987000       24.889996        6.686000
 O        23.852999        8.688000       38.485001
 H        24.338001        7.827000       38.162003
 H        23.313000        9.022000       37.618000
 O        15.252995        0.027999       41.090000
 H        15.785993        0.263997       41.981998
 H        14.187998        0.097998       41.178005
 O         4.951996        5.931997       43.812000
 H         4.067986        5.407996       43.551003
 H         5.471993        5.178998       44.273998
 O         8.902000        0.411000        8.123000
 H         9.474000        0.934000        7.381000
 H         9.502000       45.971001        8.957000
 O        14.270999       11.894994       21.179003
 H        15.210000       11.483994       21.296000
 H        13.915000       12.365997       22.125000
 O         4.364997       34.247002       17.987000
 H         4.977001       34.940002       17.482000
 H         4.962003       33.971008       18.819002
 O        15.267999       13.284996       32.174000
 H        15.634997       13.076998       33.138000
 H        14.308998       13.736003       32.297001
 O        13.225996       26.595001       20.391001
 H        12.965998       27.382002       19.740999
 H        14.232998       26.312002       20.202999
 O        13.642000        2.445000        5.763000
 H        14.469999        1.914000        6.089000
 H        12.973999        2.565000        6.577001
 O         4.051990       13.375999       41.098000
 H         3.238998       13.727994       41.644001
 H         4.033996       13.844995       40.115005
 O        25.487999       11.680001       37.118999
 H        24.687998       12.328996       37.185001
 H        25.989992       12.041996       36.268002
 O        24.327000       44.832001       36.168999
 H        23.306999       44.820000       36.403000
 H        24.756998       44.537998       37.124001
 O        10.994000       18.006001        3.396000
 H        10.325000       17.392000        3.962000
 H        10.761999       19.020000        3.367000
 O        36.415001       18.268000       40.172001
 H        36.157001       18.900999       39.312000
 H        37.425999       17.888000       40.039001
 O        13.465000       10.677000       45.511002
 H        13.152001        9.816000       45.021000
 H        14.280000       10.512000       46.160999
 O        25.700008       21.464001       34.441002
 H        25.887003       22.528997       34.512001
 H        26.458000       21.000000       33.896000
 O        23.117992       22.174000        3.309000
 H        24.045000       21.645000        3.283000
 H        22.514996       21.322001        3.484000
 O         1.418000       41.812000       34.244999
 H         1.847000       42.602001       34.811001
 H         1.858000       41.843002       33.285000
 O        22.820000        4.244005       28.358999
 H        21.937000        3.847000       28.034000
 H        23.387999        3.556002       28.968000
 O        20.084000       13.395002       35.430000
 H        20.719999       12.723003       35.896000
 H        20.031000       12.890004       34.499001
 O        21.234001       28.666002       31.011999
 H        22.212006       28.390999       30.834000
 H        20.727007       27.795004       31.389000
 O         2.439000       25.443001       37.146999
 H         2.666000       25.841003       36.256001
 H         2.467000       26.224010       37.847000
 O        33.019001       12.411002       18.091999
 H        33.750999       11.874001       18.677999
 H        33.143002       12.241001       17.054001
 O        15.651998       26.049002       19.400000
 H        15.806000       26.112001       18.348000
 H        16.467995       26.570004       19.787003
 O        24.087000       30.854000       41.673000
 H        24.963999       30.368999       41.332001
 H        23.510992       31.170000       40.830002
 O        37.168995       10.850991       17.014999
 H        36.560001       10.058001       16.645000
 H        37.763992       11.203990       16.238001
 O        27.284004       20.321003       24.851999
 H        26.385000       19.908001       25.326000
 H        27.991001       19.502001       24.899002
 O        18.158997       27.176001        9.912000
 H        18.406996       26.144999       10.242000
 H        17.971996       27.769001       10.756000
 O         2.807992       14.136997        9.418001
 H         3.566993       13.862000       10.099000
 H         3.286999       14.639000        8.565000
 O        10.211997       10.660000       22.822001
 H         9.686997        9.996000       23.415001
 H         9.438997       11.332000       22.528999
 O        21.828001       32.567982       19.059999
 H        22.275002       32.469997       18.065002
 H        21.371004       33.481991       19.013000
 O        11.641003       43.857002       13.462000
 H        11.704004       44.546005       14.344000
 H        10.672002       44.138004       12.992000
 O        38.587002       33.641998       44.504002
 H        38.584003       33.006001       45.330002
 H        39.278004       34.398998       44.786999
 O        45.988998       13.601996       41.297001
 H         0.850997       14.104999       41.641998
 H        45.077999       13.910001       41.783005
 O        35.583000       12.960995       10.770001
 H        36.498001       12.476996       10.510000
 H        35.795002       13.237000       11.853000
 O         6.839001       38.254002       35.670002
 H         6.489003       38.766998       36.483002
 H         7.909001       38.068001       35.737999
 O        17.565002       36.507999       31.430000
 H        16.668001       36.091000       31.129000
 H        17.243004       37.338001       31.981001
 O         6.140999       39.113998       38.125000
 H         5.509998       38.283001       37.947002
 H         5.619999       40.047001       37.998005
 O        14.645004        6.556980       35.763000
 H        14.997002        7.040990       36.643002
 H        15.454002        6.388984       35.188999
 O        42.573002       38.452000        2.032000
 H        41.981998       37.643002        1.640000
 H        42.285999       39.232998        1.395000
 O        24.145006       43.974998       38.862000
 H        25.147003       44.417999       39.105000
 H        23.379005       44.390999       39.421001
 O        32.626007        5.125000       32.713001
 H        33.251007        4.848000       31.911001
 H        32.529007        4.201000       33.276001
 O        24.580006        5.314990        7.719000
 H        25.578005        5.477983        8.046000
 H        23.878008        5.497995        8.515000
 O         3.474996        2.521000       24.771000
 H         4.040996        3.347000       24.402000
 H         2.525996        2.863000       24.430000
 O        32.494987        5.886000       21.966999
 H        32.594994        4.888000       22.285999
 H        33.246990        5.986000       21.194000
 O        24.407999       15.909003       13.827000
 H        25.163000       15.455003       13.241000
 H        23.524000       15.838000       13.246000
 O         9.055000       34.948002        5.971000
 H         9.324000       34.493000        5.067000
 H         8.692000       34.236004        6.696000
 O         7.794000       35.734997       18.283001
 H         7.272000       34.885998       18.631001
 H         8.166000       35.522999       17.320000
 O        14.826998       30.355000       39.161003
 H        13.920995       30.870001       39.292000
 H        15.308999       30.938999       38.483002
 O        36.977985       31.547997       17.006001
 H        36.725002       30.906002       16.240999
 H        37.978996       31.726997       16.948999
 O         2.013997       26.966999       43.035999
 H         1.051996       26.836998       42.566002
 H         2.262997       25.985998       43.426998
 O         6.327999       40.492001       32.431999
 H         6.040994       41.269001       31.770000
 H         6.524998       40.972992       33.349998
 O        16.736996       12.005000        7.541000
 H        15.860994       12.473002        7.123000
 H        16.776999       11.060002        7.039000
 O        43.384003       16.608995       14.977000
 H        43.006004       15.598001       14.793000
 H        44.237007       16.648001       14.404000
 O        16.554001       34.104000        9.042000
 H        16.275000       33.223999        9.577000
 H        16.365000       34.089001        8.025000
 O        31.383999       44.625011        6.043000
 H        31.533998       43.807003        6.717000
 H        31.125000       45.291004        6.763000
 O         7.587998       36.967999       43.042000
 H         6.606988       37.206001       42.754002
 H         8.132999       37.844002       42.928001
 O        44.327011       42.115002       42.429001
 H        43.542007       41.436996       42.454002
 H        44.533001       42.375996       41.466999
 O        16.753990       34.378002        6.096000
 H        16.402000       34.053005        5.178000
 H        17.770998       34.416004        5.844000
 O        14.903996       19.855005        2.126000
 H        15.121995       20.768007        2.586000
 H        14.861997       20.053003        1.094000
 O        42.856998       13.407998       24.553001
 H        42.962997       14.413996       24.572001
 H        43.277000       13.129995       25.462000
 O        28.092003       16.368006       32.880001
 H        27.831999       15.669008       33.620998
 H        28.962004       16.843002       33.256001
 O         2.004995       17.570002       27.872999
 H         2.355997       18.572002       27.767000
 H         2.294995       17.337002       28.889999
 O         7.400000       28.625999       38.021000
 H         7.302000       29.666998       37.674000
 H         7.860000       28.150000       37.259003
 O        13.988997       40.353004       26.924999
 H        13.996994       39.652004       27.756001
 H        14.438994       39.721004       26.175001
 O        35.477001       16.983997       10.912000
 H        34.549000       17.455994       10.683000
 H        35.216000       16.019995       10.529000
 O        36.779003       30.255999       14.423000
 H        36.975002       31.237995       13.897000
 H        35.816002       30.168993       14.174000
 O        22.658001        0.709000        7.928000
 H        22.500000        1.355000        8.779001
 H        23.490999        0.187000        8.318000
 O        15.149994        1.305000       19.684000
 H        15.385992        0.601998       20.402000
 H        14.286994        1.750993       20.055000
 O        34.276001       33.046001       33.891998
 H        34.368000       34.056999       33.733002
 H        35.236000       32.752998       34.167000
 O        37.221001       23.468000       36.195000
 H        36.348000       22.832001       36.183998
 H        37.889000       23.097000       35.459999
 O        17.293001       34.045002       46.297001
 H        16.713001       33.902000       47.201000
 H        17.280998       33.111004       45.834000
 O        12.868999       41.123001       10.010000
 H        12.773996       40.317001        9.293000
 H        12.800997       40.625000       10.957000
 O         0.121993       25.953007       46.758999
 H         0.759988       26.629007       46.205002
 H        45.463001       26.540001       47.370003
 O        20.474997        0.700000       46.990002
 H        19.465000        0.702000       46.618004
 H        21.046997        0.062000       46.335999
 O        38.882996       38.250000       45.320000
 H        37.829998       38.391998       45.275002
 H        39.305992       37.855000       44.480999
 O        30.352005       13.457003       29.186001
 H        31.038012       13.871002       29.889999
 H        29.532001       14.137002       29.338001
 O         2.193997        4.956989       12.354000
 H         2.740994        5.242995       11.527000
 H         2.920999        4.620996       13.007000
 O         4.195997       24.176998       29.327000
 H         4.789996       23.598995       28.656000
 H         4.630997       23.906002       30.272001
 O        31.271000        3.521000        4.114000
 H        30.621998        3.618000        3.306000
 H        31.613998        2.555000        4.264000
 O        32.702999       24.715000       21.014002
 H        32.028996       24.848995       21.737000
 H        32.348995       23.831993       20.563000
 O        44.969002       29.670000       30.767000
 H        45.212002       29.281000       29.783001
 H        45.633003       30.434999       30.837999
 O        23.684004       45.568996      139.906998
 H        23.492001       44.748993        0.609000
 H        22.892000       45.650997      139.270004
 O        25.754002       13.781003        7.736001
 H        25.813002       12.854001        7.270000
 H        24.680002       13.952000        7.731000
 O        14.408998       35.117001       10.670000
 H        14.686995       36.009998       11.042000
 H        15.235002       34.749001       10.157000
 O         9.943995       27.250998       14.364000
 H        10.069982       27.375999       13.316000
 H        10.640996       27.924999       14.837000
 O        15.861999       19.454000       49.169998
 H        15.682998       18.604000       49.758999
 H        16.721998       19.339001       48.550999
 O        45.077003       37.918991       21.571001
 H        45.307003       36.897995       21.337999
 H        44.997002       37.957996       22.590000
 O         7.230000        7.028999       38.347000
 H         7.437000        6.073000       37.986000
 H         6.267000        6.948000       38.799999
 O        45.287998       26.533001        6.876000
 H        44.234993       26.388000        6.805000
 H        45.841995       25.631998        6.932000
 O        42.441002       15.133000       21.205000
 H        43.356998       15.602000       21.080999
 H        41.910000       15.629000       22.025999
 O        32.955990       14.279994       44.905998
 H        33.167995       13.274990       45.299000
 H        33.423992       14.986003       45.476002
 O         7.477002       31.972000        0.574000
 H         6.651001       32.132000      139.966995
 H         7.911004       32.991001        0.845000
 O        17.753004       13.086998       28.070999
 H        17.149986       12.280995       27.872000
 H        17.630003       13.890998       27.415001
 O        41.493008       35.657997        5.977000
 H        40.995007       36.299000        6.715000
 H        42.310001       35.334995        6.562000
 O        39.672001       42.190994       13.415000
 H        39.598999       43.162998       13.083000
 H        40.525002       41.739998       12.957001
 O        38.722000       24.798004       17.901001
 H        39.706001       24.882004       18.209000
 H        38.626999       25.290001       16.978001
 O        12.586004       13.716999       31.733999
 H        12.596002       12.860000       31.105000
 H        12.005000       13.553999       32.596001
 O        28.490002       31.884993       28.398001
 H        28.102001       31.676994       29.340000
 H        29.092003       31.113003       28.202999
 O        40.927998       15.423000        0.772000
 H        41.155998       14.392000        0.975000
 H        41.593998       15.803000        0.001000
 O        17.520002       34.308002       36.979000
 H        18.338001       34.528004       37.583000
 H        17.849001       33.770004       36.113003
 O        13.680000        9.701996       25.996002
 H        14.620999        9.783998       26.482000
 H        13.713000        8.837997       25.291002
 O        44.292995        7.740000       13.675000
 H        45.025993        7.428999       12.878000
 H        44.780998        7.509000       14.626000
 O         5.211002       18.650000       33.666000
 H         6.177002       18.847000       33.299999
 H         5.208001       17.690001       34.089001
 O        35.985992       11.328989       35.296001
 H        35.114998       11.079989       34.755001
 H        36.560001       10.452998       35.417000
 O        20.093000        1.584999       19.374001
 H        19.495001        1.302997       20.132999
 H        20.884001        2.196997       19.823999
 O        12.340999       27.874001        9.516001
 H        12.907997       27.448999       10.314000
 H        12.875998       28.679998        9.040000
 O         3.609002       38.148998       36.713001
 H         2.703005       37.941002       36.286999
 H         3.481003       38.217999       37.777000
 O         6.473997        8.473000        3.132000
 H         6.234998        9.298000        2.544000
 H         5.482997        8.029000        3.136000
 O        39.091999        3.897000        8.782000
 H        38.217995        3.376998        8.435000
 H        38.799000        4.957998        8.867000
 O        29.688999       24.229004        2.262000
 H        29.551004       25.274002        2.433000
 H        30.592001       24.011002        2.730000
 O        36.350002       22.299000       13.275000
 H        37.181004       22.146999       12.671000
 H        35.726002       21.529993       12.963000
 O        21.484003       45.228004       36.769005
 H        20.674004       45.002003       36.097000
 H        21.189003       44.854008       37.726002
 O         3.475000       41.057003       19.205000
 H         4.006000       40.149002       19.312000
 H         3.626000       41.186001       18.179001
 O        27.892002       37.159000       43.216999
 H        27.967001       36.102001       43.235001
 H        26.855001       37.482994       43.020000
 O        23.229008       22.049999       27.179001
 H        22.712006       21.318001       26.614000
 H        22.551004       22.752001       27.471003
 O        38.157001       13.014997       27.184999
 H        37.887001       12.331996       26.340002
 H        38.979000       12.556995       27.701000
 O        16.335009        9.421000       26.688000
 H        16.849009        8.467000       26.965000
 H        16.968002        9.894000       25.987000
 O        19.319000       32.862000       40.561001
 H        19.561001       33.486000       39.727001
 H        19.573999       33.422001       41.471001
 O        39.536999       45.527004       34.879002
 H        39.938000        0.255006       35.609001
 H        40.223000       44.883007       34.469002
 O        31.645012       11.353000        9.121000
 H        31.037012       11.604000        8.274000
 H        32.635006       11.287000        8.652000
 O        41.767002       40.601997       12.082000
 H        41.861000       39.598999       12.335000
 H        42.423000       41.103001       12.764000
 O        26.875000        5.941999       42.604000
 H        26.520000        5.341000       43.428001
 H        26.149998        6.238999       41.966000
 O         9.706993       23.734011       47.702000
 H         9.383997       24.118004       46.742001
 H        10.082999       24.533003       48.230000
 O        28.942001       32.155998       24.360001
 H        29.105005       33.086998       23.844000
 H        29.851006       31.639000       24.541000
 O        16.078001       13.562000       15.032000
 H        16.469002       13.282000       16.021999
 H        15.550003       14.476999       15.132000
 O        15.873003       28.106998       24.150999
 H        15.088002       27.448000       24.250999
 H        16.721003       27.484999       24.135000
 O        10.875996       34.917999       37.471001
 H        11.460000       35.712002       37.800999
 H        10.147989       34.843998       38.228004
 O        15.471000        8.379000       10.446000
 H        15.845999        9.294000       10.496000
 H        14.432000        8.545000       10.464000
 O        15.622999       36.874996        3.129000
 H        14.636000       36.920998        3.598000
 H        16.066996       37.825001        3.209000
 O         0.984998       32.007999       19.371000
 H         0.473000       32.363998       18.552000
 H         0.263997       31.889000       20.106001
 O        44.276993       34.255001       11.049000
 H        43.439995       34.838001       11.298000
 H        45.109985       34.953003       11.161000
 O        29.710005       41.629002       22.372000
 H        29.156994       42.161995       23.087000
 H        30.658989       41.825001       22.830000
 O         0.226000       23.506001       17.721003
 H        45.534004       22.986992       17.100000
 H        45.964001       24.535999       17.743999
 O        13.142997       43.916000        2.857000
 H        12.523998       44.782001        2.659000
 H        13.447994       43.492001        1.866000
 O        39.841003       33.553997        9.292000
 H        39.200005       33.136993        8.575000
 H        39.797005       32.993996       10.183000
 O        16.797001       41.900002      139.837006
 H        17.242001       41.106003      139.296997
 H        17.267000       42.843002      139.725998
 O        27.837002       25.104002        6.445000
 H        28.534002       24.366999        6.237000
 H        28.145000       25.931995        5.989000
 O        35.139992       17.225002       25.087999
 H        35.777992       16.717003       24.410000
 H        34.677998       17.990002       24.507000
 O         9.502000       40.519001       38.040001
 H         9.386000       41.339001       38.709999
 H         9.483000       39.625999       38.632999
 O        18.227003       25.507000       40.942001
 H        17.860003       26.038000       40.090000
 H        18.936001       24.830000       40.627998
 O        21.877998       20.195999        4.703000
 H        21.883995       20.860001        5.533000
 H        22.364998       19.275000        4.851000
 O        37.116001       32.654991       13.170001
 H        37.448997       33.273994       13.908000
 H        36.251991       33.140995       12.811000
 O        29.702999        8.431000       15.680000
 H        29.049999        7.988005       16.459000
 H        29.625996        9.471999       15.854000
 O        37.710995       36.613998       28.533001
 H        37.908997       36.581001       27.513000
 H        37.596992       37.625999       28.739000
 O        13.690998       17.427999        2.776000
 H        12.703998       17.718000        3.054000
 H        14.219996       18.287001        2.791000
 O        14.377000       33.286999       28.232000
 H        15.293996       32.915993       28.629999
 H        14.571997       33.304996       27.233999
 O        15.028000        6.038004       16.577999
 H        14.999999        5.360001       17.459999
 H        15.930000        5.880008       16.011000
 O        28.071003       39.806999       21.161001
 H        28.851004       40.125999       21.797001
 H        27.558006       40.646000       20.801001
 O        30.213001       20.516003        5.374000
 H        29.597004       19.691002        5.725000
 H        31.269001       20.181002        5.576000
 O        23.983000       27.744995       21.245003
 H        24.419001       28.140991       20.385000
 H        24.841000       27.803995       21.792000
 O        18.672001       45.402000       17.487000
 H        18.570002       45.586002       16.444000
 H        19.363003       45.999001       18.044001
 O         9.504004       26.271000       18.870001
 H        10.036003       25.521000       19.424000
 H         9.623001       25.806000       17.936001
 O        19.842997       17.186993       17.870003
 H        19.469997       18.133991       17.612000
 H        19.925997       16.570995       17.007999
 O        40.420998        5.219003        3.133000
 H        39.559986        4.659001        3.308000
 H        41.206001        4.582000        3.387000
 O        16.608995       10.391996       16.497999
 H        16.718996       10.115996       15.484000
 H        15.847000        9.778999       16.848000
 O        34.280998       27.727001       35.748001
 H        34.999001       27.040001       35.384998
 H        33.611000       27.892002       34.937000
 O        44.730995        7.481000       43.983002
 H        45.749001        7.237000       44.234001
 H        44.148987        7.313000       44.889999
 O         4.767998       20.066000       43.554001
 H         4.114999       20.108000       42.758999
 H         4.844996       19.072001       43.849998
 O        11.470993       38.293995       22.886999
 H        11.689997       38.079994       23.905001
 H        10.439997       37.939999       22.665001
 O        12.151004       14.102009       43.051998
 H        11.619005       13.372005       43.658001
 H        11.672009       15.056001       43.144005
 O         2.901996       32.265003       25.889999
 H         3.618998       32.541004       25.169001
 H         3.424000       31.960003       26.748001
 O        43.764996       45.326000       34.562000
 H        43.555000       45.694000       35.523003
 H        43.687000        0.164000       33.926998
 O        36.878002       34.381004       37.653004
 H        37.531998       35.042000       37.193001
 H        35.898998       34.695004       37.428001
 O         9.284000       21.591000       42.765003
 H        10.240000       21.479000       43.087002
 H         8.503000       21.528000       43.542000
 O        26.506992       42.929001       28.687000
 H        27.137989       43.701004       29.173000
 H        25.499992       43.135002       28.507000
 O        11.621995       23.666004       30.169001
 H        12.276996       22.814001       30.325001
 H        11.373994       23.482004       29.142002
 O        34.563000       33.111996        5.787000
 H        33.811001       32.459999        5.567000
 H        35.195995       32.465992        6.225000
 O         9.370003        4.202000       38.786999
 H         8.920002        4.039000       39.676998
 H         8.613004        4.124000       38.074001
 O        14.445999        5.242000       24.219000
 H        13.979000        4.920000       25.136999
 H        14.388000        4.412000       23.563000
 O         4.901000        8.431995       35.241001
 H         5.565000        8.661998       36.000999
 H         5.463000        8.063001       34.352001
 O        26.146999        0.529004       39.347000
 H        26.479998       45.514008       39.202000
 H        26.432995        0.967005       38.402000
 O        10.677000       28.603998       42.660000
 H        10.310000       28.727999       41.737999
 H        11.202000       27.649000       42.606998
 O        11.251000       33.845001       40.820000
 H        11.293000       33.367001       41.742001
 H        10.325000       34.259998       40.942001
 O        40.733002       34.821007       12.488000
 H        41.285999       34.967003       11.678000
 H        40.914001       35.608002       13.163000
 O        35.528000       30.874002       10.924000
 H        36.298000       30.110003       10.982000
 H        36.073002       31.741003       10.743000
 O         6.295995        6.219989        7.271000
 H         6.452997        7.069999        6.713000
 H         6.558999        6.400987        8.287000
 O        23.286001       22.599003       23.658001
 H        24.176003       22.615002       24.261000
 H        22.446001       22.720001       24.337999
 O        41.313000       38.640003       25.056999
 H        41.505001       37.719002       25.539000
 H        40.876999       39.160000       25.867001
 O        44.974003       14.574000       26.888000
 H        44.185001       14.886999       27.500999
 H        45.098999       15.286000       26.146999
 O         1.057997       15.518007        6.303000
 H         0.133996       15.648004        6.713000
 H         1.121994       14.425005        6.244000
 O        34.721001       23.019001       41.831001
 H        33.935001       22.408001       41.596001
 H        34.548000       23.121996       42.874001
 O        12.051997       18.770000       39.147999
 H        13.052997       18.834000       38.825001
 H        12.181999       18.312000       40.079002
 O        45.825001       21.544001       47.089001
 H        44.942001       21.070000       47.233002
 H         0.588000       20.910000       46.895004
 O        16.742001       19.802008       35.276001
 H        17.319000       20.529015       34.672001
 H        17.396000       19.436007       36.009998
 O        18.201998       22.369995        6.448000
 H        18.845999       22.278992        7.286000
 H        17.193001       22.433998        6.732000
 O        44.478001       28.707994       39.790001
 H        44.632996       29.215002       40.710999
 H        44.500999       29.386997       38.950005
 O        31.563999        8.951998       18.818001
 H        32.196991        9.039995       17.964001
 H        31.058002        9.905995       18.834000
 O        11.811002       10.778000       20.554001
 H        11.247001       10.621003       21.400999
 H        12.650002       11.268003       20.945999
 O        10.093998        8.476000        9.312000
 H         9.984996        7.447000        8.911000
 H         9.602994        9.117000        8.669000
 O         7.894000        4.047000        7.773000
 H         8.776000        4.444000        8.183000
 H         7.306000        4.784000        7.391000
 O         6.156991       32.437000       32.367001
 H         5.421996       31.743000       32.519001
 H         5.626000       33.358002       32.490002
 O        13.108995       14.368996       17.271999
 H        13.736996       13.717999       17.916000
 H        13.821000       14.780999       16.554001
 O        44.149998       40.120998       39.313000
 H        44.421982       40.881001       38.553001
 H        43.103992       40.014999       39.337002
 O        19.094999        5.266002       43.949005
 H        19.951000        5.047002       43.254002
 H        18.629000        6.136002       43.573002
 O        10.872994       22.914000        7.528000
 H        10.901998       22.886999        6.484000
 H        11.236998       23.871000        7.812000
 O        32.573002       21.428993       41.755001
 H        31.509001       21.549999       41.688000
 H        32.727001       20.380997       41.493000
 O         9.011000       23.125996       11.378000
 H         9.129000       23.060001       10.322000
 H         9.815000       23.594997       11.783000
 O        20.896999       44.285011        0.388000
 H        19.896000       44.030003        0.202000
 H        20.749992       45.214008        0.934000
 O        38.948990       19.700993       41.993000
 H        38.357998       20.548994       41.837002
 H        38.465004       19.023993       41.373001
 O        17.789000       12.690999        4.530000
 H        17.806999       13.136999        3.587000
 H        18.367001       11.810000        4.554000
 O        18.660004        5.487000       30.059002
 H        18.833002        4.552000       29.667999
 H        18.010002        5.345000       30.884001
 O        43.311001       32.683998       17.278000
 H        44.218998       33.058998       16.920000
 H        43.559998       31.900997       17.944000
 O        11.626998       40.588001       42.209999
 H        11.770988       41.126003       43.105999
 H        12.513982       40.738007       41.683998
 O        35.322998       30.422998       34.770000
 H        34.290993       30.600000       35.016998
 H        35.357998       29.739998       33.930000
 O        17.671000       39.413002       28.099001
 H        18.120001       38.683998       27.476999
 H        17.087999       40.079002       27.566000
 O        27.768000       22.738001        3.565000
 H        28.325998       23.327000        2.827000
 H        28.469997       22.621002        4.367000
 O        23.788998       30.738005       46.928001
 H        24.264000       30.689007       47.880001
 H        23.362000       29.758005       46.726002
 O         2.984996       17.910000       10.633000
 H         3.279999       18.201998       11.614000
 H         3.068999       16.879999       10.625000
 O        15.501000        3.673002        2.057000
 H        15.222999        2.789003        2.573000
 H        14.715000        3.638000        1.377000
 O         6.283000       44.887001        3.594000
 H         6.896999       45.027996        4.410000
 H         6.526000       45.593994        2.916000
 O         0.143991        8.737000       32.384998
 H         1.096990        8.933000       31.952000
 H         0.516990        8.402000       33.325001
 O        13.304997        3.564996        0.525000
 H        13.373997        3.108996      139.587997
 H        12.319994        3.697998        0.817000
 O         0.877998       16.176001        2.913000
 H         1.392991       16.872999        3.468000
 H         0.083000       15.593999        3.291000
 O         1.907003        6.638998       19.200001
 H         1.578005        6.349997       20.208000
 H         2.924000        6.408996       19.037001
 O        29.830988       23.056004        5.836000
 H        30.844990       23.541000        5.706000
 H        29.947001       21.999004        5.839000
 O        23.750998       27.668003       30.159000
 H        24.580000       27.452000       30.752001
 H        23.650997       26.744001       29.580000
 O        10.675995       13.143007        0.870000
 H        10.923996       13.855006        0.055000
 H        10.835993       13.812003        1.730000
 O         1.928996       40.881004       43.091000
 H         2.795002       41.226002       42.657001
 H         1.431996       40.348999       42.278000
 O        39.816002       18.369001        0.167000
 H        40.181999       17.536001        0.645000
 H        38.847000       18.100002      139.805008
 O        25.472004       26.634998       44.529999
 H        26.116005       25.844000       44.853001
 H        25.118006       26.171001       43.632999
 O         2.378999        9.514000        4.468000
 H         2.345996       10.391000        3.801000
 H         1.340997        9.250000        4.578000
 O        15.040000       18.905001       10.594000
 H        15.888999       18.367001       10.936000
 H        14.224000       18.291000       10.690000
 O        15.105000       35.342999       29.950001
 H        14.119000       35.811001       30.051001
 H        14.873000       34.537998       29.318001
 O        38.658005       25.668991       37.556999
 H        39.032001       25.094994       36.744999
 H        38.615005       24.960993       38.366001
 O         5.768998       24.332981        6.911000
 H         5.896998       24.745995        7.906000
 H         5.810997       25.200994        6.262000
 O        39.075001       14.071999       13.248000
 H        38.933002       14.783000       12.478000
 H        40.059002       14.205999       13.504000
 O        39.603004       25.284998       11.296000
 H        40.465004       25.915001       11.323000
 H        38.919991       25.591999       10.520000
 O         2.601995       39.500999       14.875000
 H         2.475000       39.276001       13.849000
 H         2.144998       38.723000       15.544000
 O         0.382000       28.551003       11.311000
 H         0.975000       28.459002       10.501000
 H         1.052000       28.956001       11.971000
 O        22.689997        3.307998       34.838001
 H        22.865000        4.232987       35.324001
 H        22.427998        2.724992       35.675999
 O        11.375003       24.192003       50.877998
 H        10.648006       24.688004       50.344002
 H        12.333999       24.746002       50.673000
 O        19.938000       36.742996       35.573002
 H        20.507999       37.545998       35.180004
 H        19.372999       36.181995       34.827999
 O        25.477999       22.719000       11.376001
 H        25.093002       21.875000       11.932000
 H        26.495001       22.997000       11.375000
 O        42.012005       12.823006        0.861000
 H        42.245003       11.979009        1.467000
 H        42.664001       12.885006        0.056000
 O         2.922000       35.014000       37.305000
 H         3.549000       35.721001       37.862999
 H         1.941000       35.162003       37.582001
 O        41.559002       30.298002       37.294998
 H        40.635002       29.798002       37.452999
 H        41.573002       30.946005       38.181000
 O        30.136002       43.829002       15.520000
 H        30.066004       42.952991       16.107000
 H        30.858999       43.584995       14.760000
 O        31.825001       43.141998       29.503002
 H        32.525002       42.861000       30.275000
 H        31.794001       44.237995       29.476000
 O         0.531000       28.851999       36.735001
 H        45.697002       29.338999       37.084999
 H         1.137000       29.666998       36.685001
 O        37.332996        2.892999       18.959000
 H        37.797001        3.655999       19.538000
 H        36.464001        2.677995       19.425001
 O        29.272001        5.852009        4.723000
 H        30.202002        5.381006        4.674000
 H        28.643002        5.429999        4.042000
 O        41.249001        7.881992       24.016001
 H        41.888000        7.214999       23.473000
 H        41.789001        7.954997       24.917999
 O        33.668999       31.107000       21.839001
 H        32.857994       30.483997       21.747999
 H        34.512997       30.439999       21.750000
 O        42.124001       23.552992        1.688000
 H        42.241997       24.050991        2.534000
 H        41.155998       23.167002        1.534000
 O        44.420002        4.972001       39.783001
 H        44.375000        5.360001       40.797001
 H        44.341000        5.797000       39.129005
 O        23.257999       40.173004       10.756000
 H        22.374998       39.707005       10.408000
 H        23.212999       40.061001       11.818001
 O        31.733999       12.283996       40.266998
 H        32.126999       13.255998       40.264000
 H        30.843000       12.286991       39.643002
 O        22.191999        2.772000       20.577999
 H        21.705999        3.137994       21.445000
 H        22.878000        3.549998       20.372000
 O        44.941002       17.325998        7.403000
 H        45.794998       17.759998        7.809000
 H        44.518002       18.250992        7.163000
 O        41.043003        6.641000       21.245003
 H        41.627003        7.376999       20.677000
 H        40.155003        7.222997       21.507999
 O        39.112991       32.440002        2.432000
 H        39.762997       32.828003        3.168000
 H        38.642998       33.256004        1.893000
 O        39.897999       17.044001        9.673000
 H        40.680000       17.512991       10.301000
 H        39.200001       16.734999       10.471000
 O         3.739000       39.381004        2.158000
 H         3.674000       40.244007        2.721000
 H         4.668000       38.922005        2.204000
 O        44.011002       12.823006       15.633000
 H        44.306995       13.081002       16.570999
 H        44.083996       11.795005       15.736000
 O        21.242001       40.444000       36.941002
 H        21.976000       40.901001       37.534000
 H        20.448000       41.110001       36.763000
 O        10.970998       17.984999       48.618999
 H        11.781000       18.504002       49.023998
 H        11.017995       18.453001       47.645000
 O        42.625996       27.118004       38.672001
 H        43.271000       27.810001       39.084000
 H        41.674992       27.386000       38.973999
 O        12.946000       18.212997       24.610001
 H        11.943000       17.979996       24.381001
 H        13.031000       18.340992       25.625999
 O        27.987000       20.259001       44.716003
 H        27.216002       19.547001       44.493000
 H        27.900002       20.971001       43.990002
 O        22.674000       20.638998       18.701000
 H        21.684998       20.843004       19.066000
 H        22.572001       20.082998       17.820999
 O        20.469004       22.905006        8.136000
 H        21.022001       22.193003        7.612000
 H        20.501001       23.855005        7.622000
 O        12.976000       30.241005       45.741001
 H        13.174999       31.288010       45.627998
 H        13.925000       29.819006       45.821999
 O        45.015003       23.711004       45.712002
 H        45.436005       22.884003       46.276001
 H        45.511005       24.546001       46.115002
 O        14.036997       19.015001        5.482000
 H        14.440996       19.151001        6.476000
 H        14.880994       19.156002        4.786000
 O        35.250000        3.826985        9.786000
 H        36.098000        3.324993       10.206000
 H        35.502003        4.819998        9.503000
 O        22.014999       30.668995        1.114000
 H        21.103001       31.022991        1.011000
 H        22.030001       29.625984        1.093000
 O        31.882000       14.774998       13.197000
 H        31.211000       15.488000       12.923000
 H        31.879997       14.109996       12.376001
 O        38.415001       31.801001       25.422001
 H        39.317001       31.547003       24.957001
 H        38.048000       30.836004       25.629999
 O        42.228001       31.194002        5.832000
 H        41.546001       31.083000        5.036000
 H        41.812000       30.802002        6.773000
 O        28.679003       34.469002       43.431999
 H        27.622004       34.254002       43.487003
 H        29.154001       33.612003       43.758999
 O        13.695000       17.450001       46.817001
 H        13.482004       18.417997       47.200001
 H        14.601003       17.454000       46.319000
 O        26.719999       31.055994       18.093000
 H        27.476000       30.629992       17.493000
 H        26.344002       31.793995       17.451000
 O        33.998005       19.138000       23.643000
 H        33.069000       19.143999       23.117001
 H        34.442001       20.152000       23.410000
 O        34.263996        5.925996       19.851999
 H        34.106995        4.960993       19.452999
 H        34.562000        6.560996       19.047001
 O        38.275997        2.867002       22.841999
 H        38.573994        3.640005       22.138000
 H        37.795990        3.354002       23.628000
 O         0.932000       32.976002       14.991000
 H         0.228000       32.383003       14.463000
 H         1.056000       33.903008       14.471000
 O        12.332002       34.228001        3.835000
 H        12.673000       33.872993        2.934000
 H        11.323004       34.224995        3.739000
 O        23.189999       38.535000       26.648001
 H        23.994997       37.841999       26.514999
 H        23.140993       39.193996       25.771000
 O         3.869004        6.134000       10.382000
 H         4.895002        5.828996       10.193000
 H         3.919003        7.004998       10.948000
 O        28.525999        9.692994       31.853001
 H        27.742998        8.929999       31.733000
 H        28.660999        9.567995       32.855999
 O        39.915997       10.696004       12.053000
 H        39.163994       10.931002       12.760000
 H        40.728996       10.306002       12.516000
 O        14.030000       33.371002       40.243999
 H        12.959000       33.724003       40.205002
 H        14.308000       32.563000       40.889000
 O         3.611998       19.102999       13.144000
 H         4.544996       19.264994       13.527000
 H         3.177996       20.048000       13.407001
 O         7.766999       20.577991       27.506001
 H         7.817995       21.529993       28.002001
 H         7.574997       20.741995       26.464001
 O        29.893000        5.312999       31.922001
 H        29.831997        4.794999       30.997000
 H        30.851999        5.212999       32.395000
 O        37.105003       33.833000       23.709999
 H        36.506004       34.379002       24.458000
 H        37.644009       33.151001       24.322001
 O         1.544991        8.147986       25.141001
 H         1.224995        9.148997       25.032000
 H         2.057000        8.067982       26.076000
 O        25.601002       40.773003       25.836000
 H        25.315998       41.820999       25.966999
 H        25.964998       40.492001       26.738001
 O        33.540993        9.300004       31.707001
 H        32.479996        9.110002       31.558001
 H        33.990997        8.494004       31.321001
 O        18.035999        1.109997       34.965000
 H        17.751995        1.947998       34.331001
 H        17.500000        0.269993       34.580002
 O         2.239000       27.959000       14.273000
 H         2.272000       28.681005       13.560000
 H         3.307000       27.837008       14.638000
 O         6.182003       43.833008       18.955999
 H         5.864004       44.513000       18.218000
 H         6.316004       42.918999       18.469999
 O        17.523003        3.176998       15.339000
 H        18.183004        3.137994       16.129999
 H        17.589003        4.157997       14.972001
 O        37.981995       35.374001       14.537000
 H        37.282001       36.050999       15.034000
 H        38.936001       35.918003       14.491000
 O        33.450001       28.579998       42.921001
 H        33.257000       29.530998       43.313999
 H        33.356998       28.558001       41.842999
 O        37.757000       16.539989       23.490999
 H        37.426998       15.578993       23.134001
 H        38.106998       17.029991       22.614000
 O        45.166000       17.802000       10.784000
 H        45.464001       16.974001       11.319000
 H        45.795002       17.964001        9.975001
 O        31.741009        8.062000       14.100000
 H        32.329006        7.276000       13.721000
 H        30.999008        7.821000       14.807000
 O        41.490002       19.624001        7.467000
 H        42.486000       19.768999        6.988000
 H        40.841999       18.929001        7.000000
 O        45.293003       38.801994       14.796000
 H        45.076000       39.757999       14.666000
 H        44.454002       38.159000       14.780000
 O         2.173000       39.847000       12.198000
 H         1.142000       39.864002       11.919000
 H         2.267000       40.862000       12.503000
 O        25.267000       14.353002       15.989000
 H        26.115999       14.209003       15.441000
 H        24.660997       14.959002       15.405000
 O        21.514994       11.715000       37.728001
 H        20.723001       11.005000       37.930000
 H        22.149994       11.111000       37.146999
 O        16.259996       10.036003       29.424999
 H        16.196999        9.839008       28.372002
 H        15.464000       10.676006       29.708000
 O        29.055996       32.700016       16.679001
 H        29.722994       31.965008       17.096001
 H        28.680994       33.092007       17.608999
 O        20.722004       42.459999       12.160000
 H        21.277000       42.492001       13.066000
 H        20.819004       43.479000       11.821000
 O         5.035999       41.560001       38.089001
 H         5.488000       42.452000       37.686001
 H         4.201000       41.719002       38.722000
 O        19.902000       34.227001       38.252998
 H        20.701000       33.749001       37.800999
 H        20.226000       35.201000       38.306000
 O        24.104000       13.744004       34.292000
 H        23.529995       14.663003       34.037998
 H        24.145000       13.879001       35.368999
 O        16.377996       19.198000       32.219002
 H        16.576998       20.194000       31.927002
 H        16.481995       19.116999       33.213001
 O        14.188000        7.542017        7.009000
 H        14.846000        8.093995        7.599000
 H        14.715000        6.985002        6.336000
 O        35.086002       14.456987       25.724001
 H        34.849003       13.880992       24.917999
 H        34.655003       15.438995       25.537003
 O        42.592999       26.515003        6.571000
 H        42.273998       26.726995        7.549000
 H        41.730999       26.766996        6.023000
 O        22.830002       10.051003        7.606000
 H        21.930004        9.764002        7.158000
 H        23.194002        9.203005        8.111000
 O        10.708000       10.896000       35.928001
 H        11.416000       10.098000       36.068001
 H        10.426000       11.081000       36.953999
 O        14.869002       15.534997       41.928001
 H        14.786002       15.265996       42.938000
 H        15.886002       15.489997       41.590000
 O        31.305998       33.832005       41.185001
 H        31.297998       33.094002       41.941002
 H        30.866999       33.367001       40.356003
 O         4.797001        4.184000       30.816000
 H         3.873003        4.548000       31.216999
 H         5.410001        3.765000       31.570000
 O        28.650000       16.563995       14.700000
 H        28.341000       17.552999       14.970000
 H        27.888000       16.155996       14.110000
 O        41.139000       39.827000       39.844002
 H        40.894001       38.959999       39.314999
 H        40.255001       40.363998       39.868004
 O        24.568003        7.023002        5.825000
 H        24.372999        6.337003        6.611000
 H        25.525002        7.398004        6.049000
 O        32.556999        5.767994       26.410000
 H        32.367992        6.200997       27.375000
 H        32.685993        6.634999       25.881002
 O        20.558001        4.062001       13.904000
 H        20.327000        3.281996       14.573000
 H        20.016001        3.976999       12.998001
 O         9.859000       18.586000       41.838001
 H         9.914000       17.575001       41.837002
 H         9.469000       18.827997       42.827999
 O        43.945992       27.713007        1.302000
 H        44.760998       28.041008        1.941000
 H        44.040997       28.268003        0.381000
 O        39.466991       23.545004        3.608000
 H        40.193996       22.900003        3.095000
 H        39.746983       23.691004        4.622000
 O         3.969004        7.618000       23.481001
 H         3.075001        7.830996       24.031000
 H         4.009003        6.562998       23.223000
 O         2.425003       35.535000       42.591000
 H         3.499002       35.327003       42.473000
 H         2.351005       36.055000       43.528000
 O         5.004002       23.373001       26.667002
 H         4.874002       22.415001       26.208000
 H         5.978001       23.665001       26.308002
 O        36.534000       43.670002       44.595001
 H        36.586990       43.025002       43.786999
 H        37.115986       43.396004       45.417999
 O         1.754998       13.390004       30.563000
 H         2.512989       12.978999       29.910000
 H         1.687994       12.697003       31.362000
 O        21.219002       34.577999       10.119000
 H        20.186003       34.592999        9.901001
 H        21.506002       33.564999       10.033000
 O        15.365999       15.664988        7.615000
 H        14.656999       16.313999        7.274000
 H        16.017000       16.197996        8.209000
 O         1.178991        3.366002       23.549999
 H         0.500994        3.173002       24.316000
 H         0.944003        2.652001       22.866001
 O        41.649002       31.284998       20.007000
 H        41.339001       31.936998       20.792000
 H        42.664001       31.123995       19.851999
 O        14.270000       37.532001        0.499000
 H        13.859000       38.495998        0.716000
 H        14.614000       37.206001        1.450000
 O         7.863998       11.709004        5.404000
 H         8.726998       11.470003        4.810000
 H         7.498997       12.643002        5.164000
 O        40.410000       25.596001       34.701000
 H        41.394001       25.883003       34.779999
 H        39.863998       26.473003       34.901001
 O         6.024004       40.185001       41.306999
 H         5.420010       39.370995       41.618000
 H         6.043007       40.248997       40.245998
 O         9.266996       24.566000       44.881001
 H        10.060996       24.123003       44.367001
 H         8.552996       23.932001       44.497002
 O        29.598995       12.091006       38.594002
 H        28.876003       11.304001       38.599998
 H        30.230988       11.878005       37.772999
 O         1.191998        0.636000       27.188000
 H         1.771000       45.911003       26.667002
 H         1.208000        1.604000       26.724001
 O        26.088999       23.145000       14.600000
 H        25.771997       22.226997       14.262000
 H        25.539993       23.375999       15.497000
 O         0.742993        7.287998        6.674000
 H         0.556982        7.884000        5.807000
 H         0.145987        7.808998        7.351000
 O        22.827002       35.294994       12.776000
 H        23.399000       36.194000       12.794000
 H        22.065004       35.477001       12.077000
 O        35.757992       44.921001       17.513000
 H        35.290989       45.743004       18.052999
 H        35.007000       44.298000       17.163000
 O        13.356000        7.622998       42.153000
 H        13.304999        7.636997       41.138000
 H        13.632999        8.548996       42.291000
 O        14.846000        0.652999       24.650000
 H        14.982003       45.747002       24.212999
 H        13.864003        0.669999       24.990000
 O        10.637000       36.289997       19.165001
 H         9.668000       36.637993       18.955000
 H        10.395000       35.354996       19.556002
 O        18.863995       37.736004       26.277000
 H        19.591990       36.985001       25.999001
 H        19.013998       38.591003       25.627001
 O        24.560005       10.911000       17.223000
 H        24.964005       11.228000       16.299000
 H        23.687004       10.396000       16.927000
 O        17.697998       27.123001       38.639999
 H        18.463001       27.520002       38.055000
 H        16.969997       26.599001       38.105999
 O         7.760998       30.274002        2.612000
 H         7.726997       31.052004        1.865000
 H         8.137997       30.848001        3.405000
 O        29.480003       27.289001       18.766001
 H        29.590004       27.044001       19.757000
 H        30.426003       27.149004       18.413000
 O        11.235001       33.034004       24.924000
 H        11.974003       32.326004       25.124001
 H        10.744005       33.306007       25.870001
 O        22.736994       14.349998       17.054001
 H        22.730000       15.309998       17.518999
 H        23.746996       14.033996       16.802999
 O        11.473999       23.643000       43.896004
 H        11.937997       23.228001       44.737999
 H        11.886996       24.615997       43.931999
 O        36.260994       37.311001       15.411000
 H        36.376991       38.269001       15.091000
 H        36.223991       37.403000       16.416000
 O        25.400999       36.995998       25.249001
 H        26.101000       37.318001       26.035000
 H        25.215000       35.989002       25.340002
 O        29.292000       29.159000       38.708000
 H        29.930000       29.952999       38.875999
 H        28.827999       29.379999       37.772999
 O        14.521001       43.796001       28.139000
 H        13.562000       43.438000       28.268999
 H        15.142994       43.032993       27.705999
 O         8.108000       31.355000       34.514999
 H         8.297000       30.336000       34.306999
 H         7.106000       31.551998       34.226002
 O        29.657999        7.127000       19.341000
 H        30.399994        7.854000       19.202999
 H        30.061001        6.697999       20.221001
 O        32.421001       19.455000       16.625000
 H        31.811001       19.280001       15.805000
 H        31.725000       19.620001       17.350000
 O         2.110000       15.064998       42.198002
 H         1.819000       15.831997       41.584000
 H         1.649000       15.270999       43.139000
 O        12.358002       41.421001       32.618000
 H        13.159001       40.971001       32.039001
 H        12.743002       42.175999       33.268002
 O        12.132002       20.079992       42.880001
 H        12.068997       20.199001       43.950001
 H        11.490994       19.279991       42.688000
 O        33.448997       25.250000       12.511000
 H        33.316994       26.204998       12.959000
 H        32.582996       24.893000       11.994000
 O         1.558991       37.822002        1.498000
 H         0.679995       38.320004        1.824000
 H         2.396998       38.316002        1.835000
 O        18.036993       14.337003       11.429000
 H        19.021996       14.342003       11.674000
 H        17.753992       13.330001       11.661000
 O        18.701988        5.984002       18.681999
 H        18.271992        5.120004       19.089001
 H        19.238991        6.452002       19.507002
 O        29.937998       36.816002       20.624001
 H        29.302000       36.764000       21.466000
 H        30.683001       37.565002       20.968000
 O        29.505001        4.672000       27.069000
 H        28.707994        4.759000       26.422003
 H        30.341000        5.145000       26.732000
 O        29.780001       42.410999        2.230000
 H        29.809999       42.227001        1.177000
 H        30.270998       43.292999        2.379000
 O        14.879003       14.981005       48.050999
 H        14.329001       15.819001       47.743999
 H        14.163002       14.218005       48.188000
 O         7.407994       37.319000       20.472000
 H         7.487998       36.528999       19.721003
 H         7.827995       38.212002       20.013000
 O         3.385002        3.904993       28.045002
 H         4.212001        3.941989       28.674000
 H         3.829004        4.276994       27.114000
 O        33.959991       16.636002       21.315001
 H        33.393997       17.070002       20.537001
 H        34.388996       17.468002       21.767000
 O        19.883001       42.109001       24.837000
 H        19.593002       41.121002       24.723000
 H        19.073002       42.718002       24.650000
 O         8.282000       42.619999        5.527000
 H         8.506000       42.585999        6.638000
 H         7.342000       43.046001        5.416000
 O        33.852001        2.154000       35.782001
 H        33.233002        1.773000       36.561001
 H        33.025002        2.474000       35.106998
 O        14.850998       19.273014       42.161999
 H        14.940997       19.789005       41.247002
 H        13.952000       18.715012       42.123001
 O        29.528996       24.307001       25.752001
 H        30.209995       23.981003       26.495001
 H        28.722994       23.688002       25.889000
 O        12.594007        4.476995        4.627000
 H        13.330012        4.680999        3.914000
 H        12.841010        3.590998        5.114000
 O        13.793999        0.255001       34.321999
 H        13.855999        0.069000       35.386002
 H        14.722000        0.013001       34.060001
 O         0.276999       15.913002       19.081001
 H         0.665995       16.843002       18.757999
 H        45.953999       16.136002       20.063000
 O        45.166008       38.641003       31.041000
 H        45.117008       38.804001       32.112999
 H        45.340004       39.542999       30.599001
 O        16.108999       30.129002       25.964003
 H        15.456000       30.067995       26.788000
 H        16.108000       29.216997       25.368000
 O        18.959002       31.561998       16.382999
 H        19.885004       31.011000       16.413000
 H        18.250002       30.878998       16.695999
 O        12.460999        8.223997       36.255001
 H        12.297996        7.452999       36.865002
 H        13.279993        7.913996       35.650002
 O        38.907001       11.689997       37.120998
 H        38.581001       12.477995       36.506001
 H        38.398998       10.846997       36.712002
 O        30.707993       37.398003       43.893002
 H        29.742996       37.132004       43.549000
 H        31.385996       36.721001       43.497002
 O         6.165999       12.086996       31.881001
 H         5.637000       12.913999       31.745001
 H         7.172000       12.345996       31.716000
 O        16.966005       39.472000       11.534000
 H        16.637999       40.370998       11.051000
 H        16.734001       39.551998       12.561000
 O        41.684986       12.059000       36.508999
 H        40.583992       11.981000       36.660000
 H        41.965988       11.294000       35.915001
 O        36.456001       32.112000       41.330002
 H        35.507004       32.303001       40.935001
 H        36.368004       31.202000       41.931999
 O         5.264998       28.143002       11.887000
 H         4.435994       27.815004       11.280000
 H         5.239994       27.752001       12.791000
 O        22.953995       42.151001       29.966999
 H        22.533998       41.348000       29.409000
 H        23.244999       41.614002       30.874001
 O        27.255999       28.477999       45.056000
 H        27.396994       28.337990       46.110001
 H        26.423994       27.847002       44.716999
 O        10.997999        8.810001        2.254000
 H        11.453000        8.638000        3.217000
 H        10.946998        7.897004        1.678000
 O        13.396994       14.747004       35.435001
 H        12.848997       13.890000       35.099998
 H        12.892994       15.549007       34.991001
 O        27.188997       38.934002       39.255001
 H        28.033998       38.328011       39.327999
 H        27.500999       39.874001       38.890999
 O        43.250999       33.851002        2.589000
 H        43.230999       32.898998        2.160000
 H        43.946999       33.788002        3.360000
 O         3.789000       45.705002        4.623001
 H         4.691000       45.159000        4.433000
 H         3.489000       45.951000        3.642000
 O         8.410996       28.373999       33.353001
 H         9.133000       28.558998       32.605000
 H         7.588997       28.747000       32.873001
 O        40.504002        8.976996       40.129002
 H        41.457001        9.376997       40.223000
 H        40.698002        7.963993       39.695000
 O        26.965000       25.513000       10.747000
 H        27.875000       25.916000       11.174000
 H        26.785999       24.778999       11.437000
 O         3.664996       31.190998       32.063999
 H         3.439997       30.274998       31.627001
 H         3.455999       31.917000       31.351999
 O        30.400000       11.833998       22.087999
 H        30.232000       11.594994       21.115999
 H        31.503000       11.970994       22.152000
 O        30.202002       41.347996       33.938000
 H        31.176001       41.578995       33.710999
 H        30.012001       40.575001       34.669998
 O        43.182999        7.159998       38.553001
 H        42.752998        7.526997       37.648998
 H        43.645000        8.025993       38.931999
 O        45.273010       43.235004       20.181999
 H        45.698006       42.320000       19.976000
 H        44.308010       43.279003       19.688999
 O        29.740000       34.482002       23.211002
 H        30.304996       34.760002       22.378000
 H        30.466000       34.589001       23.997002
 O        13.357995       10.693001       42.503002
 H        13.106001       11.048002       43.436001
 H        12.831997       11.270000       41.847000
 O        25.698999       39.696003        8.930000
 H        24.684000       39.497002        8.713000
 H        25.761997       39.948002        9.957000
 O         2.871994        4.156000       40.354000
 H         1.905001        3.939998       39.882000
 H         3.525997        3.411997       39.967999
 O        22.285000       16.278000       20.628000
 H        22.746994       16.615999       19.735001
 H        21.995998       15.330000       20.466000
 O        25.821003       36.921001       17.422001
 H        25.456001       35.918999       17.295000
 H        26.846003       36.680004       17.575001
 O         1.139999       32.397003       11.772000
 H         1.420996       32.584000       10.721000
 H         1.563001       31.474001       12.104000
 O        27.057995       35.702000       13.076000
 H        27.287996       34.752998       13.538000
 H        27.481997       35.658001       12.113001
 O         0.670998       10.927000       24.668001
 H         0.159000       10.633000       23.767002
 H         1.188998       11.835000       24.499001
 O        34.936001       43.426994       13.769000
 H        35.425999       42.850998       14.560000
 H        35.605999       43.368999       12.953000
 O        45.968998       32.393002       23.417999
 H        45.515991       32.809002       24.312000
 H         0.774997       33.017002       23.296000
 O         4.887994       24.283007       47.069000
 H         3.852993       24.143009       47.354000
 H         5.333998       24.911007       47.770000
 O        11.162989       26.499001       27.033001
 H        12.098993       26.235998       27.379999
 H        10.729997       27.153999       27.663000
 O         8.243000       16.654999       38.548000
 H         7.744000       15.740998       38.261002
 H         9.260000       16.755999       38.189999
 O        34.021000       36.013000       33.904999
 H        34.003998       36.220001       32.896000
 H        33.884995       37.018002       34.380001
 O        23.531998       28.531002       33.851002
 H        24.235001       28.212002       33.186001
 H        22.903999       27.710001       34.098999
 O        11.112997       21.424000       38.388000
 H        10.418998       21.025000       39.035999
 H        11.937997       20.985001       38.926998
 O        16.714001       19.653000       43.945999
 H        15.917000       19.669001       43.277000
 H        16.434999       20.351000       44.695999
 O         7.776000       17.864996        2.521000
 H         8.005000       18.243998        3.491000
 H         8.245000       18.518002        1.789000
 O        15.408994       36.743999        6.806000
 H        16.147001       37.413994        7.186000
 H        15.992998       36.042995        6.300000
 O         5.240003       40.924999        6.801000
 H         5.858002       40.146999        6.463000
 H         4.316003       40.465000        7.143000
 O        11.148000       31.698002       43.007999
 H        11.253000       31.751003       44.062004
 H        11.499000       30.663004       42.783001
 O        22.602001       17.418999       29.476000
 H        23.562000       17.862995       29.545000
 H        22.545990       16.847994       28.613001
 O         2.413000       31.853001       38.390999
 H         3.111997       31.533001       37.648998
 H         2.903000       31.393999       39.178005
 O        32.441002        9.584000       11.281000
 H        32.181999       10.184000       10.399000
 H        32.289001       10.225000       12.108000
 O        23.110992       11.538995       45.112000
 H        23.094995       10.729997       45.830002
 H        23.952000       12.204989       45.419998
 O        14.428003       31.034002       17.378000
 H        14.631001       31.792004       18.087000
 H        14.049003       31.475002       16.499001
 O        20.807993        4.556001       41.974998
 H        19.986992        4.036004       41.409000
 H        21.448002        4.803003       41.185001
 O        37.265995        9.087000        2.209000
 H        37.104996        9.236000        3.278000
 H        38.179993        8.598000        2.136000
 O        20.444000       37.633995       30.038000
 H        21.340000       37.664997       30.624001
 H        20.672001       36.929996       29.225002
 O        23.164993       12.921001        7.790000
 H        23.093998       11.849004        7.851000
 H        22.438995       13.265003        8.410000
 O        31.968000       26.993998       37.123001
 H        31.299997       27.446991       36.452999
 H        32.923000       27.319996       36.801003
 O        10.301997       27.837000       11.782000
 H         9.762998       27.339001       10.996000
 H        11.222993       28.197001       11.364000
 O         5.982998       44.118000       28.589001
 H         5.271998       43.881001       27.830002
 H         6.232996       45.167999       28.639000
 O        12.004002       42.186012       28.426001
 H        12.012003       41.374008       29.162001
 H        12.199002       41.917999       27.396000
 O         6.126004       14.960999        7.680000
 H         5.074003       15.095999        7.602000
 H         6.153000       14.397999        8.556000
 O        17.854004       21.990002       20.507999
 H        17.321003       21.358995       21.214001
 H        17.156002       22.495001       19.917002
 O        45.279003       17.888004       27.731001
 H        45.001003       17.408001       28.589001
 H         0.249002       17.632002       27.545000
 O        12.986998       32.860001       44.910999
 H        13.713994       33.633003       44.772999
 H        12.088000       33.285000       44.859001
 O        43.194004       13.193000        4.588000
 H        43.192001       14.111000        5.142000
 H        42.314003       12.667000        4.577000
 O         3.670997       28.059000       22.040001
 H         2.703000       27.556002       22.073999
 H         4.083999       28.117002       22.983000
 O         6.012000       23.955999       43.334999
 H         6.146000       22.945000       43.577999
 H         5.258000       23.941000       42.563000
 O        20.365004        0.489995        6.565000
 H        20.626003        0.184997        5.576000
 H        21.249002        0.642000        7.078000
 O        19.059002       19.806999        5.383000
 H        18.477001       20.652992        5.655000
 H        19.944994       20.103998        4.944000
 O        32.257000       38.181000        4.334000
 H        31.851000       39.192001        4.555000
 H        31.575001       37.602001        3.857000
 O        29.301003       28.689999       14.559000
 H        29.060999       28.936998       15.628001
 H        28.390999       28.389999       14.202001
 O        20.188995       34.254002        2.799000
 H        19.317986       34.742004        2.612000
 H        19.878994       33.239002        2.817000
 O        34.889999       22.214001        8.125000
 H        35.146999       22.441000        9.145000
 H        35.457001       21.337999        7.921000
 O         7.247990       24.204002       35.538002
 H         6.654002       23.767002       34.820000
 H         6.779000       24.009003       36.438000
 O        28.438995       35.365002      139.783997
 H        27.635986       35.645996        0.410000
 H        28.346001       36.026001      138.966995
 O        14.070997        4.170000       29.208002
 H        14.528999        4.358995       30.124001
 H        13.467996        3.324993       29.235001
 O        14.582003       32.992001       21.797001
 H        15.296009       32.734997       22.547001
 H        13.957003       32.101002       21.881001
 O        12.077000       39.515007       17.733000
 H        12.636000       40.383003       17.476000
 H        11.110000       39.530006       17.323000
 O        42.939999       42.693005       31.492001
 H        43.546001       42.729008       32.354000
 H        43.537998       42.568005       30.558001
 O        43.980995       21.082001       25.562000
 H        43.661999       20.028999       25.827999
 H        44.808998       21.194000       26.157000
 O        34.925999       34.903000        3.742000
 H        34.199001       34.528000        3.008000
 H        34.942997       34.165001        4.475000
 O        10.753000       29.096001        5.860001
 H        10.290000       28.368000        6.472000
 H        10.501999       28.936998        4.877000
 O        40.338001       37.694000       42.752998
 H        41.348000       37.831001       43.137001
 H        40.290001       36.730000       42.360001
 O        16.091999        4.978002       11.141000
 H        15.826999        4.918004       10.110000
 H        15.547999        4.288004       11.621000
 O        43.834007       11.158000       11.877000
 H        44.064003       12.048000       11.376001
 H        44.668003       10.572000       11.832000
 O        33.704998        0.579000       18.534000
 H        33.352997        1.071000       17.673000
 H        34.010994        1.238000       19.315001
 O        28.858004       24.552999       42.716999
 H        28.600002       25.438997       42.228004
 H        29.873003       24.670000       43.015999
 O        20.691998       40.939003        2.906000
 H        20.562998       41.414001        3.833000
 H        21.505997       41.398003        2.514000
 O        24.438999       31.091999       34.733002
 H        23.559999       31.746000       34.578999
 H        24.205000       30.109999       34.377998
 O        18.710009        7.445994        3.217000
 H        18.014999        6.974996        2.607000
 H        18.256006        8.365991        3.532000
 O        39.222992       20.107002       44.766998
 H        39.271999       20.020002       43.710999
 H        39.858997       19.263002       44.980999
 O         3.731003       19.515995       18.004000
 H         3.260003       20.430994       18.127001
 H         4.559004       19.556995       17.396000
 O        42.671001       41.539997       27.743000
 H        42.027000       40.996994       28.347000
 H        42.796001       42.464001       28.141001
 O        34.973000       45.218998       36.980000
 H        35.605999        0.007000       36.757000
 H        34.799999       45.266998       38.028000
 O        37.675999       25.615005       23.475000
 H        36.660999       25.377998       23.749001
 H        37.673000       25.207008       22.511999
 O        34.295002       35.245003       36.629002
 H        33.238003       35.040005       36.641998
 H        34.523003       35.485004       35.689003
 O        21.325998       24.488998       11.658000
 H        21.954998       24.073997       10.976000
 H        22.023996       24.705999       12.377000
 O        35.713005       19.289001       43.221001
 H        35.627003       19.340004       42.210999
 H        35.797009       18.267002       43.491001
 O        16.804001       17.834000       40.633999
 H        17.752001       18.215000       41.000000
 H        16.070999       18.349001       41.151001
 O         0.521000       36.037006       25.052999
 H         1.221000       35.622002       24.417000
 H         0.275000       35.391006       25.841000
 O        28.085003       13.999999        8.971000
 H        27.209002       14.011000        8.353000
 H        28.594000       13.078000        8.842000
 O         7.832998       27.876001       48.160999
 H         8.203996       27.646004       47.186001
 H         7.516996       28.854004       48.230000
 O        17.382999        9.687000       13.948001
 H        18.319992        9.936000       13.538000
 H        16.744999        9.006000       13.472000
 O        38.323002       43.758991        3.703000
 H        37.716999       43.439995        4.481000
 H        38.587002       44.749001        3.834000
 O        32.955997        8.871000       16.525000
 H        32.497993        8.474000       15.631000
 H        34.042992        8.820000       16.416000
 O        26.837994       10.190987       41.160000
 H        27.097998       10.358983       40.159000
 H        27.656000        9.583997       41.449001
 O         3.452998       24.656000        1.228000
 H         2.634000       25.048998        0.584000
 H         4.345994       25.039000        0.866000
 O        22.690996        4.209003       12.252001
 H        23.352997        3.456002       12.662001
 H        21.894999        4.401003       12.966000
 O        28.030008        9.961004       44.445999
 H        28.408005        9.281004       43.789001
 H        26.982000        9.657001       44.534000
 O        41.440994       45.942001        3.657000
 H        40.444992        0.331000        3.478000
 H        41.376995       45.369003        4.526000
 O        21.377003       17.222000       22.976999
 H        21.679003       16.875999       22.042999
 H        21.422003       16.344999       23.535000
 O         6.004996       21.481001       21.320999
 H         6.506999       22.020004       22.049999
 H         6.672999       20.737001       21.037001
 O         9.573004       33.865002        3.466000
 H         9.214001       33.079998        3.948000
 H         9.118000       33.885994        2.503000
 O        29.653002       17.752001        0.971000
 H        29.913002       18.594000        1.527000
 H        29.351002       17.002998        1.701000
 O        13.101996       21.311998       29.906000
 H        13.604998       20.493000       30.392000
 H        12.330000       20.796999       29.327000
 O         5.112998       18.615004        2.479000
 H         6.124998       18.334003        2.474000
 H         5.078998       19.616001        2.826000
 O        18.233999       11.908000       30.870001
 H        17.947001       10.884000       30.754000
 H        18.101000       12.257000       29.872000
 O        15.116992        8.711995       32.089001
 H        14.974000        8.094999       31.274000
 H        15.743994        9.473996       31.708000
 O        32.198002       27.000998       16.986000
 H        32.404999       27.291996       17.954000
 H        32.876995       26.217991       16.783001
 O        13.309002       23.549004       19.882000
 H        13.082001       24.495001       20.320999
 H        12.602000       22.910002       20.252001
 O        44.670006       16.044001       44.806000
 H        43.864002       16.032000       45.551003
 H        44.199001       15.653000       43.903000
 O        31.057999       44.817001       25.221001
 H        31.396000       44.228001       25.989000
 H        30.185999       44.434998       24.774000
 O         5.958000       27.487001       40.445999
 H         6.119995       26.564001       40.000999
 H         6.148992       28.187002       39.678001
 O        10.369005       33.523998       19.301001
 H         9.757008       32.740997       18.889000
 H        10.115009       33.605995       20.293001
 O         0.092000       24.591000       27.115999
 H        45.555004       23.712000       27.502001
 H        45.490002       25.474001       27.091000
 O        23.787004       18.208002       34.077000
 H        23.164999       18.986004       33.762001
 H        24.135006       18.499004       35.073002
 O        10.279000       39.597004        0.125000
 H        10.910000       40.468002      139.998001
 H        10.776000       39.083008        0.895000
 O         8.459000       18.318001        5.028000
 H         8.749000       17.540003        5.681000
 H         9.289000       19.000004        5.086000
 O         4.058002        7.331994        3.626000
 H         3.173992        7.878997        3.725000
 H         4.038988        6.671995        4.462000
 O         8.118001       29.123003       43.721001
 H         9.081001       29.220001       43.519001
 H         7.960002       28.078003       43.509998
 O        21.125999       43.703003       41.816002
 H        20.459999       44.526005       41.880001
 H        20.587000       43.028004       42.503002
 O        16.248997       17.215998       17.235001
 H        16.009998       17.856001       18.017002
 H        16.469997       17.945999       16.475000
 O        30.241999       16.596001        8.210000
 H        29.262997       17.000002        8.446000
 H        30.275993       16.109001        7.330000
 O         3.994992       32.991001       22.018999
 H         3.055993       33.313007       21.561001
 H         3.981991       31.940004       21.990000
 O        37.803001       22.265991       42.004002
 H        36.849003       22.499992       41.643002
 H        37.884003       22.955997       42.821999
 O         0.356005       26.050999       14.322000
 H        45.340004       26.237993       14.450000
 H         0.901003       26.964003       14.428000
 O         4.937997       15.523002       42.702000
 H         3.915997       15.503004       42.575001
 H         5.271000       15.766003       41.707001
 O        42.534000       38.044003       44.192005
 H        43.424000       37.817001       43.647999
 H        42.966000       38.633003       44.942001
 O        13.590998       42.742001       34.543999
 H        12.723999       43.258999       34.797001
 H        13.759000       42.063999       35.376999
 O         0.978991       31.019999        0.530000
 H         1.368997       31.715000      139.848999
 H         1.208000       31.472998        1.448000
 O        13.887005       26.424000       27.622000
 H        14.236004       25.480999       27.316999
 H        14.496002       26.633999       28.520002
 O        21.417995       23.996012        4.015000
 H        20.452993       23.664001        3.807000
 H        21.958004       23.208002        3.692000
 O        10.898992       19.337002       29.469002
 H         9.962000       19.108002       30.104000
 H        11.470983       18.475004       29.596001
 O         1.538990       31.176012       34.099998
 H         2.420992       31.082006       33.537998
 H         1.619993       32.117008       34.540001
 O        44.254002       36.850990       35.557999
 H        43.486996       36.071999       35.820000
 H        44.166000       37.570988       36.301998
 O        41.127998       27.527994        8.901000
 H        41.366001       28.568996        8.665000
 H        40.088001       27.323002        8.838000
 O        33.162998       26.033001       26.980000
 H        32.118000       26.004004       27.247000
 H        33.284000       26.787996       26.239000
 O        43.176010       12.764001       20.077999
 H        43.406006       12.166002       20.908001
 H        42.845009       13.605003       20.606003
 O        29.628990        3.003000       35.287998
 H        29.472986        3.100998       36.328003
 H        29.768000        4.032000       35.125999
 O        44.867001       40.564995       26.344999
 H        43.984001       40.770996       26.938999
 H        45.056000       41.435001       25.820000
 O        20.013998        4.104000        8.903000
 H        20.326996        4.030000        7.900001
 H        19.840988        5.138000        9.203000
 O        31.789995       34.555000       24.995001
 H        32.801994       34.214001       24.844999
 H        31.366001       34.161999       25.948000
 O        15.932995       35.888004       40.268002
 H        16.926994       35.806004       40.689999
 H        15.523997       35.029003       40.584999
 O        45.484001       43.890003        6.660000
 H        44.576000       43.456001        6.334000
 H        45.247002       44.668999        7.338000
 O        38.087997       12.833001       45.173000
 H        37.982994       11.831990       45.219002
 H        37.792995       13.110998       44.202000
 O        20.426003        7.152011       20.537001
 H        21.247004        6.682012       20.959000
 H        20.691004        8.101006       20.121000
 O        14.641003       37.651001       38.437000
 H        15.041003       38.641003       38.478001
 H        15.110001       37.053001       39.159000
 O        10.473000       45.771000        5.362000
 H        10.181995        0.732000        5.740000
 H         9.745997       45.070000        5.637000
 O        34.556004       40.983997       27.104000
 H        34.408005       39.982998       26.879000
 H        33.680004       41.372993       26.884001
 O         8.670994       37.468002       22.781000
 H         8.253999       37.474003       21.809999
 H         8.219000       38.257000       23.302999
 O        23.091000       37.895996       30.947001
 H        23.639999       38.456993       30.261999
 H        23.617001       37.963997       31.875999
 O        42.400002       36.148998       10.159000
 H        41.509998       35.952999        9.673000
 H        43.132000       36.012001        9.361000
 O        25.263994        7.538994       41.167999
 H        24.486002        7.852994       40.588005
 H        26.047998        8.234996       41.021000
 O         8.415001       20.094995       21.094000
 H         8.499004       19.092999       20.769001
 H         9.178000       20.196993       21.858000
 O        39.676998        8.870005       14.920000
 H        40.637993        8.994005       14.615000
 H        39.154991        9.758003       14.756000
 O         9.076000       42.523003       39.925999
 H         8.596000       42.259003       40.820999
 H         8.576000       43.292000       39.412998
 O        18.892998       22.180994       11.071000
 H        18.750994       21.132998       11.199000
 H        19.456995       22.234997       10.175000
 O        21.679003       10.243996       32.411999
 H        21.778002       10.370997       31.391001
 H        22.534002        9.806999       32.736000
 O         2.897991       20.263996       27.728001
 H         3.312990       20.323002       28.712999
 H         3.612996       20.400999       26.910999
 O        34.077000       12.335003       15.487000
 H        34.520000       11.691993       14.777000
 H        33.936001       13.213999       14.982000
 O         4.397999       33.471008        9.298000
 H         5.130997       32.649002        9.125000
 H         4.494000       33.976006        8.365000
 O        20.071995        9.768000       13.412000
 H        20.762993       10.177000       12.697000
 H        20.173998        8.708000       13.326001
 O        45.058002       22.717997        1.813000
 H        45.245003       23.772999        2.167000
 H        44.064999       22.768999        1.503000
 O        12.084999       17.155998       44.285999
 H        11.378000       17.715998       44.796001
 H        12.815999       17.097998       45.055000
 O        26.527002       12.706998       42.217999
 H        26.750999       11.642994       41.953999
 H        25.613001       12.894996       41.722000
 O        26.732000       36.351997        1.634000
 H        25.768000       36.845997        1.904000
 H        26.837999       35.547997        2.349000
 O        40.849003        5.681999       28.399000
 H        40.519001        5.161992       29.277000
 H        40.842999        4.876995       27.792000
 O        29.298000       36.680008       36.683998
 H        28.387999       37.095009       36.330002
 H        29.715000       36.203011       35.872002
 O        24.384001       43.449001       26.433001
 H        23.636999       43.049000       25.808001
 H        23.907000       43.987999       27.218000
 O        44.979000       43.614002       16.313999
 H        44.187000       43.403004       17.000000
 H        45.383999       44.538002       16.584000
 O        28.062002       33.707981       18.952000
 H        28.786995       33.599998       19.688999
 H        27.404993       34.536991       19.225000
 O        42.071991       12.906003        7.594000
 H        41.646999       12.812001        8.523000
 H        42.992001       13.401001        7.779000
 O        18.886995       44.900002       30.355000
 H        19.900000       45.015999       30.507000
 H        18.515993       44.228001       31.042999
 O        43.084995       44.301003       42.659000
 H        42.549999       43.743004       41.903000
 H        43.939995       43.764000       42.823002
 O        26.587999       20.875996       17.173000
 H        25.761997       20.944996       17.820999
 H        27.044001       21.812000       17.141001
 O         3.473998       28.568001       25.358999
 H         3.419996       27.604000       25.757000
 H         2.686998       28.907000       24.778999
 O        45.724998       22.714001       42.728001
 H         0.701000       22.994003       42.847000
 H        45.058998       23.425003       43.278999
 O        25.105000       19.713003       36.473999
 H        25.322998       20.597002       35.887001
 H        24.216999       19.683004       36.982002
 O         5.625000        8.293002       19.993999
 H         5.752000        8.979001       19.148003
 H         6.683000        8.136003       20.291000
 O         8.795003       39.050999        8.324000
 H         9.056000       38.119999        7.953001
 H         9.377003       38.980995        9.166000
 O        37.724007       30.138002       36.294003
 H        36.780003       30.357002       35.886002
 H        37.707005       30.655001       37.217999
 O        15.017996       19.067001        7.894000
 H        15.065996       19.089010        8.973000
 H        16.087996       19.081011        7.691000
 O        19.878004        7.480005       30.957001
 H        19.275002        6.660003       30.805000
 H        19.958002        7.952007       30.021999
 O        39.940002        7.920003        2.952000
 H        40.432003        6.949002        2.999000
 H        40.651001        8.690002        2.847000
 O        38.591999       22.820999       11.247000
 H        39.151001       23.739000       11.185000
 H        37.669998       23.154999       10.862000
 O        37.415005       36.216999       22.101999
 H        38.258999       36.538998       21.546000
 H        37.723999       35.331993       22.642000
 O        44.653999       23.208002        5.878000
 H        44.152996       23.377008        6.764000
 H        44.956001       22.235003        6.025000
 O         5.248996        7.000000       16.257999
 H         6.096998        6.750999       15.632000
 H         5.281999        7.972000       16.723000
 O        35.811008        6.337001       15.056000
 H        35.322006        5.566996       15.577000
 H        36.857002        6.145997       15.234000
 O        36.835003       24.807995        4.661000
 H        36.153000       24.240995        4.109000
 H        37.761002       24.402002        4.526000
 O        12.254999       16.511997       30.499001
 H        12.793000       17.324993       30.799999
 H        12.467999       15.682998       31.143000
 O        41.584003       45.231003       15.597000
 H        40.692001       45.747005       15.448000
 H        41.517002       44.320007       16.031000
 O        27.985001       34.648998       10.394000
 H        28.732000       34.357002       11.055000
 H        27.320002       33.834000       10.387000
 O        22.097996       20.104998       25.789000
 H        21.227003       20.532997       25.373001
 H        22.637999       19.625996       25.099001
 O        33.685001       41.882999        8.075000
 H        33.783001       41.868992        6.960000
 H        34.098995       41.035999        8.486000
 O        34.901005       37.538002       37.887001
 H        34.498005       36.820004       37.223999
 H        34.789001       37.073002       38.852005
 O        13.593999       18.795000       31.480000
 H        14.621994       18.903997       31.663000
 H        13.138997       19.179996       32.377998
 O        39.438999       17.507004        7.073000
 H        39.519001       17.443001        8.132000
 H        39.637001       16.568001        6.594000
 O        19.360001       11.462008       18.459000
 H        19.280001       10.587005       19.062000
 H        20.139000       12.056002       18.844000
 O        21.716002        5.091000       16.804001
 H        22.604002        5.222000       16.157000
 H        20.957001        5.654000       16.333000
 O        21.867001       21.136997       13.259000
 H        21.466999       20.471994       13.974000
 H        21.108999       21.819992       12.974000
 O        44.125992       39.550999       45.849998
 H        44.159000       40.547993       46.007000
 H        45.174000       39.301991       45.696999
 O         8.679004       28.284998       20.334000
 H         9.184008       28.278999       21.249001
 H         9.071006       27.438999       19.827000
 O        28.914000       14.823999       37.866001
 H        29.059000       13.848999       38.306000
 H        29.873999       15.365000       38.053001
 O        21.795998       46.011002       16.445999
 H        22.462992       45.931999       15.571001
 H        21.308992        0.953000       16.410000
 O        36.082005       41.011002       23.441000
 H        36.234005       42.082001       23.306000
 H        36.891003       40.484997       22.920000
 O        25.629993        0.821001        3.383000
 H        25.551996        1.336000        4.274000
 H        26.651993        0.819997        3.190000
 O        38.734997       35.139999       33.599998
 H        38.227001       34.424999       33.058998
 H        39.508999       34.425999       33.973999
 O        39.286003       41.229996       19.150999
 H        39.250992       40.997997       18.143000
 H        39.122990       42.257999       19.205000
 O        16.990999       25.501999       32.472000
 H        16.754999       25.669996       33.465000
 H        17.528000       24.640997       32.466000
 O        20.716000       27.969002        3.819000
 H        20.708000       28.050005        4.872000
 H        21.448000       27.194004        3.497000
 O        40.224998        0.618993       31.987000
 H        39.487000        0.663987       31.209999
 H        39.882000       45.813995       32.577999
 O        26.280001       32.171997       39.700001
 H        26.580000       31.252998       40.049999
 H        25.791000       32.178997       38.757999
 O        16.050001       28.280998       40.260002
 H        16.569002       27.667999       39.566002
 H        15.891002       29.247000       39.719006
 O        14.766000        1.199991       45.176998
 H        14.258000        2.065997       44.646000
 H        15.401000        1.683002       45.873001
 O        20.941994        6.342991        0.199000
 H        20.856998        7.407999        0.442000
 H        20.663986        6.202995      139.235992
 O         6.121000       23.966000        3.510000
 H         5.999000       24.815001        4.097000
 H         6.190000       24.440001        2.562000
 O        43.359997       42.428993        3.181000
 H        42.421001       42.220997        2.645000
 H        44.139996       41.903996        2.768000
 O        19.736002       10.361989       49.688000
 H        18.843994       10.501997       49.126999
 H        19.447998       10.136985       50.674000
 O        35.274998       11.512002       31.146000
 H        34.653992       12.167001       31.681002
 H        34.806995       10.536003       31.191002
 O        42.672997       32.845005       27.426001
 H        41.922993       33.495998       27.792999
 H        42.955997       32.222000       28.256001
 O        35.797001       35.223000       20.184000
 H        36.453003       35.680000       20.827000
 H        35.184002       34.588001       20.785999
 O         0.383993       40.139999       36.185001
 H         0.876001       39.200005       35.911999
 H         0.787988       40.861000       35.426998
 O        17.500999       18.545002       21.152000
 H        17.035000       17.775995       21.622000
 H        18.431999       18.830000       21.500000
 O         8.830000        5.374994       42.512001
 H         7.912000        5.330986       42.002998
 H         8.874000        6.365999       42.882004
 O        28.458000        8.753004        4.005000
 H        27.889000        8.924001        3.147000
 H        28.066000        7.773004        4.325000
 O         3.386999       43.460995       19.995001
 H         4.383001       43.645000       20.172001
 H         3.214998       42.492985       19.649000
 O        17.486988       11.185000        1.698000
 H        18.294989       10.882000        1.042000
 H        16.520000       11.208000        1.241000
 O         0.573003       35.733002       14.416000
 H         1.107005       36.430000       14.948001
 H         0.493001       36.031002       13.377000
 O         2.763000       27.795000       38.432999
 H         2.707001       28.020000       39.426998
 H         1.927004       28.138000       37.914001
 O        23.282999        5.619999       35.858002
 H        23.868999        5.795999       36.703003
 H        22.684999        6.455000       35.658001
 O         3.357996       45.220001       33.312000
 H         2.704996       45.812000       33.859001
 H         3.639997       44.372002       33.904999
 O         1.086995       37.728996       16.386999
 H         0.385996       38.266998       15.824000
 H         0.879995       37.986996       17.363001
 O        26.681995       32.232002        8.171000
 H        26.188999       32.648003        9.005000
 H        26.855000       31.238007        8.401000
 O        29.096001       24.555002       47.122002
 H        29.924997       25.114002       46.914005
 H        29.591000       23.657001       47.130001
 O        30.866005       31.596008        4.560000
 H        31.758003       31.643005        3.966000
 H        29.938004       31.578003        4.005000
 O        35.638996       14.270999       34.618000
 H        35.028996       14.268000       33.714001
 H        35.961998       13.321999       34.932999
 O         0.330002        1.365003       32.283001
 H         0.744005        1.985982       31.591000
 H        45.879002        0.657997       31.681999
 O        33.925999       11.193000        7.537000
 H        34.345001       12.021999        7.117000
 H        33.741001       10.592000        6.678000
 O        38.763000        4.701999       20.875000
 H        38.157001        5.385000       21.461000
 H        39.674000        5.125001       20.839001
 O        45.807999       10.870005       41.123001
 H        45.803001       11.926005       40.973000
 H         0.718000       10.757004       41.700001
 O        20.002995       35.688999       32.390999
 H        20.302990       34.888996       31.768000
 H        19.137999       36.241997       32.032001
 O        39.565002       20.750996       20.780001
 H        40.452003       20.764996       20.224001
 H        38.895004       21.028994       19.996000
 O        41.434002       24.857004       19.247000
 H        41.430004       23.787001       19.337999
 H        42.279003       25.105001       18.667000
 O        30.781002       22.169996       38.528000
 H        30.688984       22.021990       39.605000
 H        31.318993       21.327995       38.148998
 O         7.293001       12.923000       14.687000
 H         6.350995       13.342000       14.881000
 H         7.843997       13.040999       15.567000
 O        28.396000       22.364998       37.073002
 H        29.313000       22.291994       37.564999
 H        28.591999       22.557993       36.061001
 O         7.952007        1.460000       13.202000
 H         7.122004        1.435000       13.901000
 H         7.767010        2.046000       12.302000
 O         7.804994       43.569000       32.689999
 H         8.536993       44.313000       32.466000
 H         7.868991       43.223003       33.722000
 O        32.287003       27.874001       19.742001
 H        32.037003       28.373999       20.698000
 H        33.243999       28.313999       19.570000
 O         7.817000       30.886002       30.608000
 H         7.241000       30.981003       29.752001
 H         7.364000       31.476002       31.395000
 O        18.501993       30.298000       27.525000
 H        19.071993       31.186001       27.365000
 H        17.563997       30.325998       26.961000
 O         5.843000       36.212002       30.089001
 H         6.123000       35.531002       30.799999
 H         5.711000       37.100006       30.611000
 O        23.465998       25.049006       13.330000
 H        24.427000       24.913002       12.858000
 H        23.513000       24.544008       14.258000
 O        17.430002       31.463999       45.560001
 H        18.436005       31.501993       45.577000
 H        17.136003       31.410999       44.548000
 O        32.741001       17.583000        7.750000
 H        32.542999       18.403004        7.119000
 H        31.924997       16.944000        7.811000
 O        35.049999        3.517999       39.533001
 H        34.272999        4.236997       39.755001
 H        35.890999        4.056000       39.935001
 O         0.497999        7.496000       34.799999
 H         0.301992        6.447000       34.882000
 H         0.182994        7.914000       35.745998
 O        44.514999       39.129002       33.551998
 H        44.436001       38.402000       34.347000
 H        44.064999       40.072002       33.831001
 O        33.993999       19.224001       45.777000
 H        34.852001       19.762001       45.425999
 H        34.382999       18.395002       46.339005
 O        23.011000        8.202997        9.703000
 H        23.857000        8.600996       10.236000
 H        23.044001        7.157996        9.820000
 O         7.435003        1.167000       44.264999
 H         6.841003        1.989997       44.071999
 H         8.320001        1.422999       44.694000
 O        35.450005       14.109996       19.871000
 H        34.802002       14.937997       19.989000
 H        35.823006       14.226996       18.834000
 O        33.783001        0.756998       23.381001
 H        34.502003        0.391997       22.745001
 H        33.017002        0.025997       23.162003
 O        16.891001       13.474000       44.929005
 H        15.984999       13.877999       44.665001
 H        16.975000       12.498000       44.514999
 O        36.702000       36.206001        2.343000
 H        35.852001       35.745003        2.926000
 H        37.167999       36.903004        2.942000
 O        17.628998       36.792999       20.559999
 H        16.856997       36.056999       20.492001
 H        18.541996       36.360001       20.792999
 O        24.766001       22.157000       21.384001
 H        24.104002       22.244999       22.214001
 H        25.664000       22.702000       21.587000
 O        19.609001       32.043999        7.052001
 H        19.508001       32.966000        6.528000
 H        20.456005       31.637999        6.740000
 O        38.519001       10.024000       19.372999
 H        38.030003       10.399000       18.523001
 H        39.535999       10.063000       19.356001
 O        43.404991       42.414001        6.090000
 H        43.393997       42.112999        5.096000
 H        43.681995       41.494003        6.572000
 O         3.190987       38.388000       27.441999
 H         2.255991       38.643002       27.806000
 H         3.468984       37.466003       27.886999
 O         1.672000       26.599001       33.861000
 H         1.382000       26.202993       32.952000
 H         0.907000       26.398989       34.577000
 O        37.233002        8.416004        6.852000
 H        36.697002        8.292005        5.937000
 H        36.411003        8.763001        7.488000
 O         2.546995       24.127001       22.607000
 H         2.375000       24.107998       23.603001
 H         2.038996       23.301001       22.084000
 O        23.839001       20.854002       46.643002
 H        23.917999       21.832001       47.005001
 H        24.784000       20.433008       46.987000
 O        27.268002       38.222996       35.646999
 H        27.268999       38.938999       36.382000
 H        27.433002       38.703999       34.757000
 O         5.702006        3.093998       41.104000
 H         5.576003        2.323998       40.348000
 H         6.488008        3.701997       40.834000
 O        20.673992        0.350003       26.517000
 H        19.673990        0.102003       26.348000
 H        20.893993        0.736992       25.602001
 O        29.142000       11.102997       16.042999
 H        29.452999       10.909996       17.054001
 H        29.804998       11.837997       15.579001
 O        14.242998       23.655001        9.529000
 H        13.814999       22.743000       10.154000
 H        14.937997       24.135998       10.153000
 O        10.081002       36.942001        7.299000
 H         9.721002       36.168999        6.679000
 H        10.982002       36.505001        7.696000
 O        12.814000        8.774000       10.730000
 H        12.196000        8.919000        9.928000
 H        12.335000        7.928999       11.121000
 O         2.883000       17.112000       30.392000
 H         3.314000       16.941000       31.291000
 H         1.871000       17.039000       30.627001
 O         6.368001        5.737000       41.370998
 H         5.743001        6.018000       42.195000
 H         5.904996        5.985000       40.467999
 O        18.180000       24.922998       16.507999
 H        18.395998       24.226995       15.759001
 H        18.462000       24.388004       17.386000
 O        22.498995       31.716003       16.423000
 H        21.839998       30.884005       16.408001
 H        22.190994       32.571007       15.861000
 O         8.233992       20.851999       24.669003
 H         9.104990       20.384996       24.308002
 H         7.485996       20.151993       24.365999
 O        15.595000       39.542004       17.365000
 H        15.059008       38.923008       18.059999
 H        15.176003       40.429008       17.503000
 O        31.266001       17.459999       24.945000
 H        30.923998       16.601990       25.538002
 H        31.328999       17.143995       23.944000
 O         6.059000       26.424999        4.731000
 H         6.586000       26.698997        3.838000
 H         5.348000       27.233000        4.908000
 O        20.127998        0.842000        1.859000
 H        19.291994        1.437000        2.312000
 H        20.715998        1.702000        1.585000
 O        30.733990       28.944004       25.037001
 H        31.020994       29.915003       24.639999
 H        31.670994       28.329002       25.191000
 O         7.436997       12.652999       38.943001
 H         7.036996       13.553003       38.466000
 H         7.815998       12.073002       38.143002
 O        16.589998       42.382008       14.436000
 H        15.708995       42.876003       14.211001
 H        17.199995       42.626007       13.597000
 O         5.894996        9.553002       37.880001
 H         6.189999        8.950006       38.645000
 H         6.677996       10.141006       37.542999
 O         9.215989       27.607998        7.790000
 H         8.929994       26.792994        7.200000
 H         9.766992       27.178995        8.627000
 O        12.110009       43.740002       22.943001
 H        12.078005       44.023003       24.020000
 H        11.492015       42.863003       22.989000
 O         7.614999       19.912994       14.554001
 H         7.732000       19.233999       13.822000
 H         6.719995       20.451000       14.502000
 O        28.784000       17.056000       18.547001
 H        28.924000       16.655001       19.537001
 H        27.771999       17.141001       18.323999
 O        35.113003        9.892001       39.520000
 H        35.081001       10.538993       38.757000
 H        36.042004        9.408990       39.653004
 O        44.185001       13.906999       31.747999
 H        44.570995       14.595000       31.046000
 H        44.314999       12.964000       31.341999
 O        11.294000       24.087997       39.208000
 H        11.123000       23.091997       39.062000
 H        10.501000       24.436001       39.831001
 O        40.262001       11.525003       22.228003
 H        40.146004       11.825001       23.247999
 H        40.005001       12.349002       21.669001
 O        14.426997        6.869000       45.861000
 H        15.233000        7.471000       46.107002
 H        13.598996        7.505000       45.639999
 O        38.947002        0.152000       29.822001
 H        38.307003       45.424004       29.573000
 H        39.824001       45.876999       29.349001
 O        22.735996        4.935007       44.258999
 H        22.354998        5.281006       45.164001
 H        21.888992        4.549006       43.766003
 O        24.388000       37.316994       20.577999
 H        24.801998       38.218998       20.174000
 H        23.476000       37.029995       20.094000
 O        26.176996       24.423998       39.986000
 H        26.171001       24.615000       38.948002
 H        26.114004       23.362000       40.007000
 O        20.267002        3.157002       26.765001
 H        20.821003        2.287002       26.759001
 H        19.733002        3.096000       27.671000
 O        16.311001       43.690002       35.761002
 H        16.353003       44.147003       36.720005
 H        16.338001       42.689003       35.960999
 O        18.666994       22.930000       14.607000
 H        18.343000       22.041998       14.941000
 H        17.971996       23.112000       13.816000
 O        41.021000       17.264999       19.376001
 H        42.058998       17.125999       19.237000
 H        40.488998       16.518999       18.775999
 O         3.650990        1.299997       11.043000
 H         4.086001        1.695993       11.922000
 H         4.381992        1.383995       10.324000
 O        18.518000       29.500004        3.396000
 H        19.445000       28.891001        3.381000
 H        18.253000       29.678001        4.434000
 O        43.431995       36.882000       30.172001
 H        43.860001       36.585995       29.215000
 H        44.167999       37.614998       30.600002
 O        20.661001       17.868000       34.658001
 H        20.545006       18.790001       34.174999
 H        20.316002       17.212000       33.935001
 O        28.209003       30.050001       36.272999
 H        27.696001       30.912003       36.577999
 H        27.440002       29.455004       35.876999
 O        16.683992        7.182000       12.589000
 H        16.039995        7.755000       11.953000
 H        16.600992        6.403000       11.961000
 O        15.264998       32.021999       14.734000
 H        16.093998       32.526993       15.105000
 H        14.803995       32.826000       14.230000
 O        39.237003        6.060002       24.603003
 H        39.794006        6.917001       24.316999
 H        39.955006        5.257000       24.652002
 O        31.389996       11.685997       36.664001
 H        32.383995       11.674998       37.063999
 H        31.283001       10.774997       36.188000
 O        14.826002        5.305001       43.612999
 H        14.803002        5.842996       44.561001
 H        14.358002        5.993997       43.013000
 O        39.430004       43.077999       43.223000
 H        38.496002       42.682003       42.872002
 H        39.862003       42.418003       43.817005
 O         8.056999       12.169996       22.421000
 H         7.261990       12.137998       23.144001
 H         8.101994       13.152997       22.087999
 O        30.664989       40.072998       25.759001
 H        29.828991       40.186996       25.127001
 H        31.180992       39.273994       25.334999
 O        43.898994       18.538000       44.648998
 H        44.646000       19.180000       44.203999
 H        44.274998       17.576000       44.712002
 O        16.981997        6.296999       37.316002
 H        16.377996        5.491994       37.060001
 H        17.574997        6.124998       38.178001
 O        39.494003        0.977000       26.080999
 H        39.747002        0.922000       25.056999
 H        38.545002        0.509000       26.343000
 O         3.979002        9.912995       28.041000
 H         4.398005        9.850995       29.016001
 H         2.993000        9.460995       28.115999
 O        17.619003        9.062997       19.207001
 H        18.080000        8.238996       18.767000
 H        16.692999        9.188001       18.729000
 O        29.542000        8.440992       47.304001
 H        30.037998        8.341996       46.414001
 H        30.021999        9.166003       47.890999
 O        16.289999       26.048004       35.189999
 H        15.543000       25.542999       35.689003
 H        16.076996       27.162001       35.185001
 O        42.942001       26.687000       35.544998
 H        44.062004       26.496998       35.462002
 H        42.638004       26.732000       36.563999
 O        37.758007       37.908005        4.236000
 H        38.393002       38.748009        4.302000
 H        36.744007       38.254002        4.478000
 O        30.283997       35.429005       34.647999
 H        29.651999       34.603008       34.375999
 H        30.701998       35.511002       33.662998
 O        15.144997        3.505009       13.672000
 H        14.632998        2.597003       13.768001
 H        16.004995        3.395008       14.260001
 O        28.076988       37.593006       22.975000
 H        27.964991       38.149006       22.093000
 H        27.097998       37.222004       23.264000
 O        13.507000       41.640991       17.021000
 H        13.514000       41.946991       16.000000
 H        13.524003       42.524994       17.632999
 O        30.277002       14.840000        5.991001
 H        31.208002       14.598000        5.583000
 H        29.655001       14.999999        5.164000
 O         4.927991       32.729000       36.716000
 H         4.518993       32.289005       35.813999
 H         5.249995       33.688999       36.515999
 O        19.720999        6.512002       36.294003
 H        19.802999        5.546001       36.618000
 H        18.681999        6.503003       36.400002
 O        34.243004        3.555001       13.613000
 H        33.862000        3.320001       12.712000
 H        35.254002        3.754995       13.476000
 O        33.495003       38.494007       26.330000
 H        33.362003       37.894005       25.497000
 H        33.091999       37.987003       27.170000
 O        10.297997       14.447000        6.977000
 H        11.286995       14.485000        6.583000
 H         9.711996       14.553999        6.106000
 O         2.437000       44.334999       16.400999
 H         1.588000       44.904007       16.752001
 H         2.259000       43.270012       16.658001
 O         6.896999       20.959999       10.048000
 H         7.875996       21.084000       10.509000
 H         7.041999       21.357000        9.100000
 O        11.087998       16.902000       15.443000
 H        10.254994       16.900999       16.114000
 H        10.808000       16.778999       14.457000
 O        27.134007       19.471998        1.326000
 H        27.420002       19.240000        0.348000
 H        28.063011       19.739000        1.795000
 O        11.747992       33.964001       17.052000
 H        11.405998       34.317001       16.083000
 H        11.029992       34.096001       17.761000
 O        19.520998       33.845001       34.487999
 H        19.671999       34.428001       33.605000
 H        20.132996       34.237999       35.238998
 O         8.322003       40.206993       24.190001
 H         8.271002       40.802994       25.056000
 H         8.134003       40.930996       23.447001
 O        35.252998        8.287006       26.808001
 H        34.898998        8.922007       26.059000
 H        35.217995        8.954005       27.606001
 O        34.388996       18.274986        3.792000
 H        33.714001       17.622992        3.354000
 H        35.341995       17.841995        3.727000
 O        33.441998       18.683002       10.309000
 H        33.182991       18.490002        9.303001
 H        32.547997       18.974001       10.737001
 O         8.357002       31.733999       26.667999
 H         8.186003       30.857998       27.247000
 H         7.920003       31.630999       25.686001
 O        12.524000       39.094013        8.274000
 H        13.098999       39.000008        7.370000
 H        11.743000       39.651005        7.884000
 O        12.155000       32.991989       35.893002
 H        13.064000       33.285992       36.345005
 H        11.563000       33.304996       36.733002
 O        11.275996       20.326002       27.047001
 H        10.906996       21.281002       27.131001
 H        10.961996       19.780001       27.875000
 O        20.293993       39.198002       17.750999
 H        20.304996       40.003002       17.052999
 H        19.351000       38.921001       18.122999
 O        38.431999        5.435996       37.741001
 H        38.450993        4.447997       37.316002
 H        38.004997        5.382998       38.720005
 O        28.381998       34.817001       40.764999
 H        27.378002       34.644001       40.754005
 H        28.694983       34.821999       41.812000
 O         5.433003        3.081995       43.888000
 H         4.703003        2.302999       43.973999
 H         5.528000        3.220994       42.875000
 O        43.970997        9.530006       39.467999
 H        43.305000       10.312003       39.401001
 H        44.775002        9.849010       40.009998
 O        44.969994       16.430000        0.678000
 H        44.517002       16.379000        1.629000
 H        45.361996       17.452000        0.667000
 O        43.491001       29.278997       46.685001
 H        42.526001       29.071999       46.296001
 H        44.210999       29.347998       45.964005
 O        19.569004       31.153999       35.115002
 H        19.465002       30.319000       34.404999
 H        19.388004       32.028999       34.551998
 O        42.884003       24.190006       44.108002
 H        43.672001       24.326004       44.757000
 H        42.504002       23.243008       44.347000
 O        11.532993        2.220998       41.161999
 H        12.146001        2.645997       40.391998
 H        12.060994        1.398998       41.605000
 O        11.296002       19.362991       46.043999
 H        11.093004       20.200998       46.728001
 H        10.480005       19.226999       45.376999
 O        39.782001       41.942993        2.153000
 H        39.185001       42.476002        2.935000
 H        39.742004       42.726997        1.462000
 O         5.010001       33.716000      139.546005
 H         5.305000       34.619999      139.884003
 H         4.260001       33.908001      138.824997
 O         4.326001       43.194004       35.033005
 H         3.617001       42.961006       35.835999
 H         5.224003       43.432003       35.480000
 O        37.487003       35.872009        6.424000
 H        36.446999       35.858009        6.518000
 H        37.714005       36.554012        5.617000
 O        15.244001       11.628995        0.154000
 H        14.294003       11.254996        0.454000
 H        15.458004       12.606000        0.463000
 O        41.202995       23.902002       31.294001
 H        40.647995       24.794001       31.011999
 H        40.404991       23.302999       31.555000
 O         0.938002       41.855999       46.927002
 H        45.896999       41.827003       47.039001
 H         1.428995       42.418003       47.622002
 O        28.262995       16.151003       10.705000
 H        27.740004       16.883001       10.203000
 H        27.990999       15.310003       10.035000
 O         1.256999       18.232988       17.754002
 H         1.478997       18.018999       16.778999
 H         2.168000       18.631990       18.115999
 O        42.552002        4.387993       20.719002
 H        42.195004        5.328990       21.153999
 H        42.469002        3.643991       21.495001
 O        18.389999       13.755999       37.634998
 H        18.791000       13.675000       36.729000
 H        19.083000       13.421000       38.320000
 O        15.192000       15.231996        2.948000
 H        14.637000       16.118990        2.963000
 H        14.612000       14.455989        2.391000
 O         4.590002       31.565002       13.412000
 H         5.478998       31.491005       12.825000
 H         4.888998       32.274006       14.148000
 O        39.994003       21.738001        8.583000
 H        40.407001       21.059999        7.952000
 H        39.331001       21.334000        9.228000
 O         4.588992       38.233002       42.477001
 H         4.165995       37.532005       41.748001
 H         4.194993       37.959007       43.354000
 O        26.289001       32.068005       33.041000
 H        25.758001       32.821003       32.529999
 H        25.630001       31.447002       33.569000
 O         2.545004       22.235001      138.528992
 H         3.132001       22.246000      137.686996
 H         1.591003       22.681000      138.328995
 O         6.246003       16.728001       18.723000
 H         5.843004       15.759000       18.730000
 H         6.444001       17.063999       17.725000
 O        25.886003        2.349996       16.087000
 H        26.746002        2.712995       16.546000
 H        25.219002        2.004995       16.785000
 O        32.696003       18.906002       41.411999
 H        32.008007       18.361004       40.869999
 H        32.565002       18.416002       42.360001
 O        24.443001       29.363007       27.891001
 H        25.528000       29.212006       27.861000
 H        24.135998       28.752003       28.687000
 O         0.300001       45.876999       17.066000
 H         0.212996        0.966000       16.905001
 H         0.385996       45.799000       18.084000
 O        31.643997       15.555009       42.757999
 H        31.511993       16.568012       43.023998
 H        32.337997       15.130004       43.483002
 O        26.074999       11.196002       10.174000
 H        26.602999       11.234002       11.094000
 H        25.624996       10.250000       10.261001
 O         5.544998       39.728004       11.493000
 H         5.951998       39.459003       10.532000
 H         4.953001       40.546001       11.212001
 O         6.582994       34.935001       44.946999
 H         7.011992       35.723999       44.339005
 H         7.052993       34.092999       44.571999
 O        28.135994       20.174995       12.338000
 H        28.302992       21.203995       12.096000
 H        27.128992       20.111998       11.984000
 O        42.131001       18.639999      138.598999
 H        42.576004       17.700001      138.326996
 H        41.197002       18.481001      139.095993
 O        30.698999        4.043997       18.211000
 H        31.166998        3.185994       17.816999
 H        31.146999        4.943998       17.804003
 O        14.300007        1.626993        3.318000
 H        13.467013        1.058996        2.942000
 H        14.085008        1.913997        4.354000
 O        13.302995       22.282000       41.375999
 H        13.382999       21.315998       41.783005
 H        12.472998       22.731997       41.880001
 O        15.098001       32.208008       32.160999
 H        15.602000       31.543005       32.730000
 H        15.699998       32.792004       31.537001
 O        30.058998       30.217999       32.423000
 H        30.246000       29.217997       32.188000
 H        30.315998       30.386999       33.403000
 O        23.036001       25.741997        8.271000
 H        24.074003       25.446993        8.076000
 H        22.930002       25.187000        9.159000
 O        44.911999       35.535999       20.486000
 H        44.563999       34.776001       21.055000
 H        44.080997       35.695999       19.851002
 O         4.607000       33.866001       39.818001
 H         3.800000       33.160000       39.879002
 H         5.143000       33.549999       38.953999
 O        24.405001       14.149993       10.552000
 H        24.334999       13.396994       11.288000
 H        25.032000       13.886993        9.781000
 O        27.006001       15.646999       28.136999
 H        27.064995       15.057998       28.999001
 H        27.421000       15.078998       27.358000
 O        18.850998       27.823008       28.493000
 H        19.263994       28.164003       29.384001
 H        18.693996       28.731003       27.929003
 O        12.853000       20.955000       22.218000
 H        13.754000       20.497000       22.465000
 H        12.465999       20.507000       21.372999
 O        42.233997        5.428000       45.355003
 H        42.108994        4.388000       45.272003
 H        41.518997        5.865000       44.724998
 O        14.643002       28.631002       42.511002
 H        14.992004       28.264004       41.585999
 H        13.807003       28.033001       42.700001
 O         6.311985       18.453001       10.243000
 H         5.289986       18.188002       10.149000
 H         6.416983       19.512001       10.158000
 O        19.227005        9.972000       38.223999
 H        18.778000        9.692001       37.299999
 H        18.514002       10.362003       38.798000
 O        29.789988       10.507000       29.458000
 H        28.898987       10.177004       29.959000
 H        29.676991       11.549001       29.212999
 O         4.574992       36.321003       46.478001
 H         5.157000       35.574001       46.027000
 H         4.989991       36.545002       47.422001
 O         1.385004       24.485998        7.513000
 H         1.092003       23.960999        8.406000
 H         1.905003       23.898998        6.854000
 O         4.410000       22.273001        0.878000
 H         4.081000       23.254999        1.013000
 H         3.679000       21.916000        0.143000
 O        13.908999       11.606000       15.016000
 H        14.833000       12.129999       15.112001
 H        13.716999       11.653000       14.022001
 O         8.564993       23.351999       16.916000
 H         7.739998       23.096992       17.514999
 H         8.064998       24.021000       16.282000
 O        22.218994       27.883987       18.218000
 H        22.644999       27.510988       17.320000
 H        22.903992       28.105997       18.952000
 O        39.264004       14.306008       18.052999
 H        39.981003       13.885008       17.429001
 H        38.322006       13.923014       17.798000
 O        45.777992        2.470000       16.521999
 H        44.722992        2.332000       16.629999
 H        45.829998        3.136000       15.718001
 O        35.995003       31.504993        1.957000
 H        36.606003       30.655993        2.022000
 H        36.448002       32.286991        1.453000
 O        35.073002       22.159002       25.865999
 H        34.182995       21.774002       26.177002
 H        35.743999       21.971003       26.676001
 O        40.345001       35.540001       41.098999
 H        40.580002       35.748001       40.060001
 H        39.373001       35.139004       41.040001
 O         5.423998        9.408003       41.397999
 H         5.786997       10.418005       41.290001
 H         4.470998        9.398005       41.785004
 O        44.723999       18.692997       18.240999
 H        45.761002       18.591999       18.037001
 H        44.207001       17.843998       17.886000
 O        21.887995       27.841999       24.219999
 H        20.883987       28.184998       24.148001
 H        21.954998       27.187998       23.337999
 O        14.187998       10.951995       36.101002
 H        14.884988       10.269993       36.498001
 H        13.543003       11.098992       36.931999
 O         6.627001       26.966000       26.445999
 H         6.793000       27.193993       25.405001
 H         5.613998       26.647999       26.478001
 O         9.470996       20.127007       11.321000
 H        10.210999       19.780008       10.642000
 H         9.806001       21.039005       11.719000
 O        21.903999        2.734998        0.765000
 H        22.084000        3.618998        0.300000
 H        22.915001        2.458998        0.951000
 O        24.176989       23.287001        5.632000
 H        24.699991       24.231001        5.667000
 H        23.853996       23.019001        4.675000
 O        25.615993        4.459004        1.678000
 H        25.371986        3.458001        1.683000
 H        25.073002        4.823001        2.494000
 O        28.356998       16.256008       45.529999
 H        28.884998       17.074009       45.880001
 H        27.645998       16.242002       46.280998
 O        21.399004        8.683002        1.472000
 H        21.452002        9.155005        2.439000
 H        22.393003        8.328005        1.395000
 O        34.460991       14.820996       28.403000
 H        35.263992       14.618000       29.013000
 H        34.839001       14.815998       27.375000
 O        35.055000        4.838002       36.491001
 H        35.462002        4.628004       37.452000
 H        34.688999        3.857003       36.168999
 O        42.668999        7.620000       28.920000
 H        41.809998        6.974999       28.830002
 H        42.382000        8.442999       29.545000
 O        41.355000       31.727009       39.720001
 H        42.109001       32.334003       40.192001
 H        41.066002       30.988003       40.419998
 O        18.337000        6.145997       39.735001
 H        17.441999        6.643996       40.150002
 H        18.173000        5.156002       40.030003
 O        31.818998        2.130000       31.079000
 H        32.801998        2.553000       31.179001
 H        31.820999        1.581000       30.212000
 O        17.164995        3.685995       42.848999
 H        16.286997        4.260998       42.866001
 H        17.857996        4.094998       43.494999
 O        28.452999        2.406000        6.064000
 H        27.518000        2.291000        6.616000
 H        29.096001        3.097000        6.507000
 O        31.930000       38.408001       21.533001
 H        32.423000       38.305000       20.608999
 H        32.390999       39.049000       22.230000
 O        36.585995       16.023001       36.712002
 H        35.930992       15.497003       35.986000
 H        36.723995       17.003004       36.344002
 O        26.680004       26.309999       17.617001
 H        27.457003       26.644001       18.184000
 H        26.860003       25.237991       17.441000
 O        41.127003       27.115000       30.541000
 H        40.647003       27.716000       31.255001
 H        41.294003       27.800999       29.774000
 O        24.091991       27.601999       25.775000
 H        23.170996       27.797998       25.302000
 H        24.248995       28.403997       26.483999
 O        24.937996       38.631001       15.097000
 H        25.088997       38.518002       14.026000
 H        25.531002       37.937000       15.713000
 O        42.563000        5.653002       12.424001
 H        43.460999        6.154999       12.716000
 H        42.140999        5.342995       13.358001
 O        14.104999       43.415001        7.515000
 H        13.683000       44.026001        6.674000
 H        14.878997       42.775002        7.231000
 O        19.832996        3.562999       24.091000
 H        19.976000        3.713995       25.146999
 H        20.359997        2.615995       23.997002
 O        13.367995       23.799999       17.034000
 H        12.455997       24.403999       16.962999
 H        13.317987       23.527002       18.051001
 O        14.002995       15.695004       23.959000
 H        13.493999       16.637001       23.867001
 H        14.037995       15.534004       25.004000
 O         8.401994        2.879998        3.846000
 H         8.640998        2.665998        4.852000
 H         7.577998        3.599995        3.992000
 O        23.056004       42.631001       19.348000
 H        23.395002       42.477001       20.316999
 H        22.425001       43.445000       19.430000
 O         5.719994       13.461994       44.320999
 H         4.729000       13.180997       44.566002
 H         5.466995       14.257997       43.604004
 O        36.006004        8.041000       45.726002
 H        36.177002        7.232000       44.931999
 H        36.717003        8.710000       45.382999
 O        36.053001       27.265999       11.890000
 H        36.474003       26.476004       12.397000
 H        35.285000       27.547003       12.595000
 O        15.132001       27.340002       48.356998
 H        15.481998       28.255001       47.966000
 H        15.921996       26.647001       48.483002
 O        29.852999        2.413998       45.834999
 H        29.452999        3.204997       46.334000
 H        29.169998        2.162997       45.071999
 O        38.073002       21.290001       18.639002
 H        37.164001       21.683001       18.905001
 H        38.139000       21.599001       17.607002
 O        40.119999       24.827000       44.529999
 H        39.868999       24.184999       45.326000
 H        41.165001       24.782000       44.442001
 O        34.959000       42.632000       36.164005
 H        35.202999       43.658001       36.258999
 H        34.750000       42.197002       37.102001
 O         5.058997       44.422001       43.055000
 H         6.099999       44.575001       43.115002
 H         4.553998       45.303001       42.873001
 O         8.629000        4.504000       15.928000
 H         8.257000        3.563000       15.605000
 H         9.623000        4.602000       15.634000
 O        39.719002       41.934002       26.233999
 H        40.678001       42.284000       26.490999
 H        39.018002       42.716999       26.080000
 O        29.023005       39.572002       10.095000
 H        29.937006       39.409004        9.625000
 H        28.582003       38.688004        9.813000
 O         6.193002        6.161999       28.816000
 H         6.678002        5.307996       28.388002
 H         5.668005        5.783997       29.650999
 O        28.582001       16.307997       21.517000
 H        29.542000       16.710999       21.684999
 H        28.018000       15.955997       22.372999
 O        11.191998       28.175003       31.962000
 H        11.400995       27.452005       32.696999
 H        11.928995       28.978004       32.064999
 O         5.600004       16.515003       40.118999
 H         6.674000       16.444002       39.993999
 H         5.252003       16.958004       39.320000
 O        23.194002       44.601006       30.791000
 H        22.753008       44.836002       29.865000
 H        23.127005       43.536003       30.664000
 O         8.588003       38.834000       32.622002
 H         7.907001       39.436001       32.125999
 H         8.126004       38.044998       33.139000
 O        44.918999       26.916994       27.169001
 H        45.119995       27.618998       27.860001
 H        44.492001       27.384996       26.316000
 O         4.252007       18.604002        7.370000
 H         3.381008       19.254004        7.592000
 H         4.878010       19.205002        6.772000
 O        33.160999       16.651999       36.708000
 H        33.929996       16.235003       37.306000
 H        33.649998       17.295996       36.060001
 O        30.288996       31.540003       43.234001
 H        30.277002       30.696001       42.620003
 H        29.364994       31.462002       43.773998
 O        15.202004        9.778002       39.688999
 H        15.405005        9.505002       38.727001
 H        14.552001       10.619003       39.775002
 O        16.138004       15.585002       19.801001
 H        15.819994       14.593001       19.756001
 H        16.112999       15.931001       18.837000
 O         2.469997        8.557016       38.861000
 H         1.989997        8.293008       39.730000
 H         2.797997        9.551005       39.063999
 O        27.628000       20.770998       32.397999
 H        28.156998       20.904993       31.475000
 H        27.141998       19.840002       32.237000
 O        16.447994       45.417004       29.190001
 H        17.411999       45.076000       29.403002
 H        15.828990       44.610001       29.004000
 O        12.064000       22.793991       36.139000
 H        11.255995       22.444992       35.564999
 H        11.929999       22.236994       37.078999
 O        41.356998       10.600003       19.232000
 H        41.926998        9.801003       19.576000
 H        41.951996       11.416001       19.513000
 O        34.097004       27.303988        9.290000
 H        34.681000       27.337999       10.140000
 H        34.546001       27.908993        8.457000
 O        13.091995       33.330002        1.456000
 H        12.977990       33.994003        0.589000
 H        14.051994       32.895004        1.285000
 O        20.461002       17.288000       25.947002
 H        19.662998       17.896999       26.208000
 H        20.844995       17.570999       25.049000
 O        38.524994       42.695004       47.195999
 H        39.077000       41.799004       46.903999
 H        37.600998       42.165009       47.363998
 O        34.454002       14.069999       22.965002
 H        35.383003       13.797005       22.507999
 H        34.163006       14.992004       22.589001
 O        29.536999       43.653999       31.799999
 H        29.497000       42.632000       31.521000
 H        30.368999       43.795002       32.389999
 O         7.741995       41.065002       12.973001
 H         6.868989       41.709003       12.817000
 H         7.437995       40.092007       12.690000
 O        28.469002        2.166003       43.357002
 H        27.639002        2.171006       42.803001
 H        29.200003        2.132007       42.698002
 O        21.494003       16.269005       41.098000
 H        21.168003       15.372004       40.789001
 H        21.470003       16.903999       40.202000
 O        11.933999       30.718002       39.407001
 H        11.780000       31.659000       39.834999
 H        11.170999       30.701002       38.686005
 O         4.199000       45.101006       12.977000
 H         3.402000       45.488003       13.501000
 H         4.074000       45.562008       12.034000
 O        12.748000       21.136003       17.767000
 H        13.242999       21.727009       17.058001
 H        11.880000       20.738007       17.367001
 O         0.951000       31.403990        4.837000
 H         1.381000       31.900990        3.994000
 H        45.969002       31.880001        4.836000
 O         8.987000       19.641001        0.858000
 H         9.727000       20.110001        1.389000
 H         9.379999       19.431000      139.904007
 O         2.930000       21.152994       30.686001
 H         2.043000       20.617001       30.396999
 H         2.717000       22.071993       31.038000
 O        33.369003       13.231002       32.660999
 H        32.459999       13.245005       33.263000
 H        33.110001       13.856005       31.867001
 O        29.424999       44.851002       40.777000
 H        28.509001       44.516006       41.145000
 H        30.161999       44.102009       40.905998
 O         8.342000       25.677002        5.812000
 H         7.444000       26.071005        5.393001
 H         8.226000       24.646006        5.820000
 O        41.329998       37.274994       34.515999
 H        41.884998       36.389992       34.139000
 H        40.868999       37.725998       33.638000
 O        10.181995       33.842003       27.290003
 H         9.440999       33.089005       27.080999
 H        10.578996       33.579006       28.261999
 O        38.804001        5.953000       14.917000
 H        39.069004        7.002000       14.993000
 H        39.648003        5.420000       15.395000
 O        18.802000        3.984000       11.688000
 H        17.802996        4.321000       11.793000
 H        19.143999        4.353000       10.750000
 O         6.510998       24.118998       13.091000
 H         7.074996       24.039997       12.194000
 H         7.198997       24.653992       13.753000
 O        24.989000       32.161991       15.473000
 H        24.616999       32.875999       14.798000
 H        24.021997       31.851990       15.936000
 O         7.968000       42.017006       22.124001
 H         7.032000       42.312012       21.768002
 H         8.583000       41.969006       21.283001
 O        18.086000       21.892002       25.937000
 H        17.856001       21.431002       26.855000
 H        17.290001       22.480001       25.594000
 O         4.214999       42.748001       26.307001
 H         4.544996       41.752998       26.238001
 H         4.232998       42.945999       25.238001
 O         5.416993       20.365005       29.000000
 H         5.291994       20.772007       29.940001
 H         6.448000       20.481003       28.702999
 O        11.740997       43.660995        8.775000
 H        11.803996       42.771999        9.335000
 H        12.541997       43.671001        8.037000
 O        23.610998       16.621002        2.747000
 H        22.652996       16.483002        2.369000
 H        24.105991       15.725002        2.919000
 O        16.887001       31.489002       37.379002
 H        17.784002       31.763000       37.811001
 H        17.134001       30.787003       36.625999
 O        23.111004       11.808000       29.075001
 H        22.188004       11.233000       29.093002
 H        22.864004       12.673000       29.704000
 O        39.093994       25.110985       29.138000
 H        39.844997       25.661997       28.618999
 H        39.120998       24.194981       28.709999
 O        43.158001       18.731997       26.482000
 H        42.421001       18.253998       27.092001
 H        44.101997       18.275997       26.765001
 O        25.629000        4.297001       47.336002
 H        24.861996        4.786003       47.832001
 H        25.228001        3.348003       47.319000
 O        44.397999       20.900000       16.797001
 H        43.506001       21.292000       16.457001
 H        44.133999       20.011000       17.333000
 O        12.506005       19.768000       33.632999
 H        12.981002       20.101000       34.516998
 H        11.537004       20.202999       33.514000
 O         8.515000       34.577000       15.351000
 H         9.435000       35.077000       15.156000
 H         7.831999       35.044998       14.748000
 O        17.302000       16.070999       36.862999
 H        17.740000       15.126999       37.203999
 H        16.487000       16.122000       37.566002
 O        11.305000       12.659996       40.867004
 H        11.805000       13.124998       41.712002
 H        11.073000       13.520999       40.201000
 O        30.106001       44.988003       21.188999
 H        30.112001       44.692001       20.164000
 H        30.946005       44.773003       21.768999
 O        32.066002       21.588997       22.745001
 H        33.145004       21.659994       22.684000
 H        31.652000       21.274992       21.796000
 O        26.952997       20.259993       38.421001
 H        26.200996       19.920994       37.764999
 H        27.606989       20.834999       37.860001
 O         8.098998       40.175999        1.481000
 H         8.912999       40.049999        0.764000
 H         8.419998       41.000999        2.080000
 O        18.030001       18.050997       30.327999
 H        17.282000       18.430996       30.924000
 H        17.677999       17.087997       30.198999
 O         2.795002       30.197001       36.266998
 H         2.699000       30.337999       35.208000
 H         3.628993       29.542999       36.390999
 O         7.628000       44.507999       38.955002
 H         6.701000       44.623001       39.425999
 H         8.293000       45.341999       39.285000
 O         0.432000       25.103003       30.940001
 H        45.666000       25.790003       31.155001
 H         1.090000       25.469002       30.162001
 O        18.440998       45.786003       14.845000
 H        18.830000        0.530000       14.103000
 H        18.743999       44.951004       14.317001
 O        39.381004       23.122995       34.377998
 H        39.917988       24.041994       34.537998
 H        39.445992       23.020998       33.339001
 O        32.188004       20.410999       34.466999
 H        32.150002       20.298000       35.479000
 H        31.246002       20.738001       34.075001
 O        10.051999       45.206997       18.580999
 H        10.295996       45.575996       17.632999
 H        10.162000       44.163998       18.445999
 O        11.760999       31.357000       15.677001
 H        11.499996       31.759001       16.575001
 H        11.926000       32.092999       14.931001
 O        13.778000       14.427002       38.153999
 H        13.604002       14.550004       37.103001
 H        14.235001       15.338008       38.432999
 O        16.215000        7.597001       40.990002
 H        15.324000        7.148999       41.306999
 H        15.929000        8.457998       40.498001
 O        26.563013        4.354000       12.700000
 H        25.874012        3.615000       13.054000
 H        27.254002        3.797000       12.228001
 O         6.529996       24.922998        0.694000
 H         7.400994       25.436993        0.498000
 H         6.915997       23.944994        0.546000
 O        16.686998       24.916996       49.134998
 H        17.562988       24.774992       48.624001
 H        16.278002       23.969988       49.365002
 O        12.868999       30.952000       22.173000
 H        12.713993       30.766003       23.162003
 H        11.932994       31.117001       21.771999
 O         3.134988       41.618999       32.172001
 H         3.320999       40.849998       32.881001
 H         3.971996       42.276001       31.969999
 O        34.660000       36.342999       40.293999
 H        33.737000       36.825001       40.226002
 H        35.096001       36.679001       41.205002
 O        15.243999       29.386999       29.757999
 H        14.785992       29.017000       28.851000
 H        14.468990       29.878000       30.292000
 O        25.328995        8.517003       26.068001
 H        25.672997        7.625000       26.533001
 H        24.941996        9.235001       26.702000
 O         5.347000       10.190000       16.141001
 H         6.387000        9.859997       16.250000
 H         5.250999       10.674996       17.059999
 O        41.729996       22.118000       26.757999
 H        42.144001       23.009998       27.253000
 H        42.486000       21.768999       26.153999
 O        19.800001       26.372997       31.731003
 H        18.844002       26.080997       31.986000
 H        20.474001       25.548000       32.023998
 O        42.785000       24.043999       28.732002
 H        42.292999       24.012999       29.612000
 H        43.716999       23.691999       28.971001
 O         7.878004       16.697992       45.473000
 H         8.040002       15.826994       44.879002
 H         8.480004       16.556995       46.346001
 O        28.431997        9.454000       26.301001
 H        27.652000       10.080999       26.434999
 H        28.400000        9.373000       25.241001
 O        21.018000       45.178001        4.314000
 H        20.745998       45.623001        3.439000
 H        22.060999       45.101002        4.330000
 O        10.148003       31.405001       45.985001
 H         9.341004       31.012003       46.505005
 H        11.097001       30.997002       46.306000
 O        32.796001        0.323000       29.122999
 H        32.554001        0.779000       28.187000
 H        33.851997        0.424000       29.313000
 O        43.098995       41.975010       13.869000
 H        43.302994       42.908009       13.410000
 H        44.095997       41.837009       14.315000
 O         2.966991       37.033001       20.386999
 H         2.469991       36.106998       20.201000
 H         3.482994       36.948997       21.244001
 O        42.643002       38.875999        8.861000
 H        41.562000       38.949001        8.747000
 H        42.993996       39.320000        9.748000
 O         9.841000       27.086000      139.308990
 H         9.843000       28.037001      139.800995
 H         9.989000       27.247000      138.294998
 O        28.906004       45.925999       27.417000
 H        29.221003        0.808000       26.973000
 H        27.831999        0.000000       27.377001
 O        35.074001       25.233002       31.349001
 H        36.070000       25.655001       31.384001
 H        34.331001       25.962004       30.894001
 O         3.811998       28.263000       32.924999
 H         3.393993       27.447001       33.442001
 H         3.479999       28.153000       31.929001
 O        12.944999       22.183001       50.090004
 H        13.953997       22.568001       49.987000
 H        12.412999       22.860001       50.712002
 O         9.857995       15.888999       41.902000
 H        10.153996       15.564999       40.883999
 H         9.423999       15.091999       42.436001
 O        41.043995       11.461997        5.160000
 H        41.426991       11.878998        6.044000
 H        40.009983       11.218999        5.503000
 O        21.177000       21.349001       29.740000
 H        20.764000       20.374001       29.900999
 H        22.222000       21.304001       29.519001
 O        40.338001       40.527004       46.250999
 H        39.556000       39.818008       45.913002
 H        41.235001       40.218002       45.842999
 O        32.858997       28.935984       39.812000
 H        33.667995       29.085987       39.199001
 H        32.265991       28.356993       39.221001
 O        10.676993       14.561001       23.330999
 H        10.323995       14.630000       24.320000
 H        11.418001       13.824003       23.333000
 O        28.022997       14.573999       35.216000
 H        28.063997       14.577000       36.247005
 H        27.563992       13.614998       35.192001
 O        23.826998        4.840997       25.816999
 H        24.840000        5.066995       26.016001
 H        23.414000        4.654997       26.743999
 O         2.101995       24.104998       47.557999
 H         1.629977       23.149000       47.493000
 H         1.347986       24.842999       47.305000
 O        43.118996        1.715001       16.559000
 H        43.218994        1.840000       15.515000
 H        42.580994        0.892003       16.726999
 O        19.271999       40.915005       16.104000
 H        19.847000       41.750004       15.795000
 H        18.525000       40.698002       15.376000
 O        16.796003        2.422000       26.241001
 H        16.397001        1.571000       25.875000
 H        17.546001        2.004000       26.843000
 O         8.018000       23.003000       28.841000
 H         8.122000       22.961998       29.874001
 H         7.912000       24.059000       28.812000
 O        32.581997       46.008995        8.311000
 H        31.511000        0.148001        8.207000
 H        32.828999       45.292999        9.042000
 O        25.854000       18.125000       17.656002
 H        26.146999       19.125999       17.724001
 H        26.007000       17.821007       18.711000
 O        28.915993       29.342995       17.403000
 H        29.144997       28.436998       17.916000
 H        29.513992       30.049995       17.847000
 O        20.651995       31.487000       44.883999
 H        21.071997       30.761000       44.347000
 H        21.462999       32.076000       45.236000
 O        24.773998       20.882008       13.444000
 H        24.758995       19.850008       13.844000
 H        23.744999       21.138000       13.422000
 O        21.867002       36.470001       19.332001
 H        22.032001       36.693001       18.284000
 H        20.910002       36.096001       19.313000
 O        21.954998       37.027000       16.562000
 H        22.858986       36.797005       16.051001
 H        21.748985       38.046001       16.502001
 O        20.024000       45.493000       22.139999
 H        20.129000       44.525002       21.635000
 H        19.146000       45.913998       21.802999
 O         9.394000        0.972000       34.694000
 H         9.883000        1.684000       34.119999
 H         9.919000        1.074000       35.675999
 O        30.219995       45.308002       12.340000
 H        30.165993        0.349000       12.256000
 H        31.181997       45.143002       12.762000
 O        30.484009       11.703000       18.769001
 H        31.494005       12.110999       18.833000
 H        29.775005       12.373000       19.134001
 O         6.683002       20.506004       31.785000
 H         6.115003       20.684002       32.655998
 H         7.117001       21.459002       31.587000
 O        28.943001        2.974000       10.485000
 H        29.268000        2.824000        9.498000
 H        28.075001        2.471000       10.590000
 O        34.233002       35.158997       28.083000
 H        33.931999       34.305000       28.576000
 H        33.339001       35.738998       28.049999
 O        32.171997       42.188000       26.656000
 H        32.103996       42.616997       27.628000
 H        31.384998       41.521000       26.478001
 O        35.330002        0.324004       29.479000
 H        35.712002       45.356007       29.309999
 H        36.084000        0.928004       29.191999
 O        27.254002       40.821003       41.844002
 H        28.168997       40.264000       41.818001
 H        26.501995       40.116001       41.712002
 O         8.371992       22.575003        4.570000
 H         8.874993       22.787001        3.655000
 H         7.340996       22.841002        4.371000
 O         8.071004       17.454002       20.517000
 H         7.338001       17.096001       19.882000
 H         7.958000       16.856001       21.365000
 O        13.895000       44.194000       18.549000
 H        13.525000       45.082001       18.239000
 H        14.896000       44.192001       18.278002
 O        44.078995       17.412998       35.025002
 H        44.171001       18.475000       34.879002
 H        44.606995       17.412001       35.928001
 O        24.158001       35.941002       38.590004
 H        24.563997       35.605000       39.516998
 H        24.945999       35.877003       37.930000
 O        37.176998       45.786995       26.304001
 H        36.309998        0.366998       26.375000
 H        36.924999       44.762993       26.324001
 O        20.028999       20.808010       19.693001
 H        19.099001       21.188004       20.049000
 H        20.334000       20.173004       20.478001
 O        35.299999       11.262995       42.486000
 H        35.495998       10.666998       41.634998
 H        34.296001       11.402997       42.549000
 O        37.874004       11.245989       25.339001
 H        38.192001       10.188990       25.500000
 H        38.630005       11.533992       24.715000
 O         7.901000       11.894994       45.439999
 H         7.134000       12.610997       45.237999
 H         7.305000       11.028001       45.652000
 O         7.624994       24.093000       22.186001
 H         7.327995       25.122000       21.996000
 H         7.485996       23.761000       23.135000
 O        21.594000        1.473000       23.882999
 H        22.580000        1.501000       24.172001
 H        21.466999        0.688000       23.146000
 O        11.423991       30.525999       34.500999
 H        11.486990       31.434998       35.110001
 H        11.298992       29.804998       35.278004
 O        38.328999        0.566988       39.694000
 H        38.712997       45.718994       40.089001
 H        38.166992        1.167000       40.598000
 O        20.587002       31.140003       23.973000
 H        19.936003       30.518003       23.525000
 H        21.374002       31.073000       23.337999
 O        22.095999       36.722004       42.423000
 H        22.424995       35.803001       42.869999
 H        21.881998       37.335003       43.266998
 O        40.884998        7.746005       10.712001
 H        40.594997        6.993006       11.345000
 H        40.614998        8.666002       11.023001
 O        31.559000       27.205000       14.431001
 H        31.766001       26.997999       15.515000
 H        30.806999       27.961998       14.411000
 O        20.363991        4.311993       33.332001
 H        20.236996        3.700001       32.466000
 H        20.942993        3.759993       34.035999
 O        16.197004       12.992000       39.202999
 H        17.049002       13.309000       38.686005
 H        15.438003       13.622000       38.827000
 O        42.096996       45.949989       10.299000
 H        41.528992        0.796995       10.215000
 H        42.918995        0.236996        9.763000
 O        25.783003       21.311001        7.570000
 H        25.681000       22.267000        7.087000
 H        25.004002       21.189995        8.343000
 O        31.133003        2.202000       14.721000
 H        30.622004        1.506000       15.367000
 H        30.787004        2.093000       13.678001
 O        44.219002       14.539000        7.983000
 H        44.523003       14.320000        8.982000
 H        44.211002       15.574999        7.957000
 O        28.766001       38.359005        2.166000
 H        29.400003       37.812004        2.770000
 H        27.929005       37.697006        2.145000
 O        43.452000       20.151999       46.889000
 H        43.824001       19.423992       46.183998
 H        43.320999       19.631992       47.803001
 O         7.212991       31.305002       37.233002
 H         6.320993       31.852001       37.091999
 H         7.758990       31.348001       36.332001
 O        42.497990        4.736000       15.156000
 H        43.391983        4.991999       15.662000
 H        41.680992        5.050993       15.773000
 O        32.307999       40.231003       18.079000
 H        32.493999       39.284008       18.462999
 H        31.573000       40.728004       18.695999
 O        15.981000       12.343003       25.219000
 H        16.233000       11.355005       25.149000
 H        16.742001       12.990001       24.867001
 O        39.037003        2.409999        5.809000
 H        38.311001        2.326999        6.620000
 H        39.893002        3.036995        6.036000
 O        14.147003        6.959000       29.792999
 H        14.191002        6.142000       30.430000
 H        13.600002        6.893000       28.965000
 O        25.305998        4.260998       44.278999
 H        25.552998        4.373993       45.320000
 H        24.231001        4.415998       44.236000
 O        19.033001       12.971999       46.848000
 H        18.159004       13.363004       46.422005
 H        18.789001       12.245003       47.560001
 O        42.271000       35.244003       19.035000
 H        41.681000       34.935001       19.847000
 H        42.377995       34.382008       18.368999
 O         3.422000       36.321003        4.942000
 H         3.999000       36.038002        5.725000
 H         3.072000       37.338001        5.117000
 O        33.230000       31.776001        2.938000
 H        32.910000       32.552002        2.178000
 H        34.280998       31.766001        2.846000
 O        36.139000       25.087006       13.545000
 H        36.317001       24.083000       13.528000
 H        35.114998       25.089008       13.407001
 O        26.657007       37.588001       27.462000
 H        26.412001       36.896004       28.216000
 H        26.814005       38.553005       27.889000
 O        44.694992       18.818001       32.115002
 H        43.947998       18.177006       31.695999
 H        44.127998       19.687002       32.089001
 O        20.461000       33.136993       30.802000
 H        20.714001       32.130997       30.889999
 H        20.555000       33.379997       29.752001
 O        26.381994        9.919000       18.971001
 H        26.964003        9.170000       18.448000
 H        25.726994       10.318000       18.273001
 O        35.188000       10.469998       13.708000
 H        35.299000        9.720993       12.967000
 H        35.742996       11.273999       13.359001
 O        36.660004       40.653999       47.229000
 H        36.170002       40.176998       48.071999
 H        36.486000       40.168999       46.319000
 O        25.931999        8.469003       34.752998
 H        25.990000        7.428003       34.789001
 H        25.212000        8.531003       33.955002
 O        13.037993       17.425997       41.730999
 H        13.781996       16.631998       41.826000
 H        12.493980       17.321999       42.618999
 O         7.324994       27.592995       23.900999
 H         7.100999       26.916994       23.097000
 H         8.162995       28.156000       23.516001
 O        36.432999       43.049999       26.275002
 H        35.724998       42.298000       26.520002
 H        35.998001       43.323002       25.367001
 O         1.644997       27.932999       45.536003
 H         1.748996       27.469988       44.563000
 H         0.775996       28.562996       45.466000
 O        21.280998       19.715000       46.098000
 H        22.121996       20.171000       46.472000
 H        21.745995       18.909000       45.580002
 O        41.078999       25.873003       27.281000
 H        41.973999       25.489010       27.700003
 H        41.257999       25.761005       26.225002
 O        45.032001       33.119007       44.471004
 H        45.664001       32.527004       45.153000
 H        45.493000       32.955006       43.582001
 O        42.021999        9.608995       13.292000
 H        42.660999       10.032996       12.565000
 H        42.745998        8.951998       13.673000
 O        44.452999       18.731003       20.986000
 H        44.122002       19.713005       21.386999
 H        44.517002       18.899004       20.004999
 O        25.582005       36.021999       36.255001
 H        25.981007       37.022003       36.276001
 H        24.957005       36.132000       35.400002
 O        18.205000       10.083000        4.218000
 H        17.821999       10.473000        3.345000
 H        19.277994       10.098000        4.135000
 O         5.790000       37.015999       33.346001
 H         6.194000       37.469002       34.220001
 H         6.672000       36.532001       32.966999
 O         2.403997       39.071991        5.262001
 H         2.772998       39.163994        6.256000
 H         2.657994       39.979000        4.783000
 O         0.148994       22.729998       40.048000
 H         0.209996       22.987999       41.014999
 H        45.246998       22.268999       39.960999
 O        26.135996       45.304001        6.584000
 H        26.744999       45.355999        7.398000
 H        25.707996        0.210000        6.357000
 O        15.363995       26.768999        6.402000
 H        16.155996       26.650997        5.684000
 H        14.762995       27.580997        6.035000
 O        43.570999        9.771000       42.799999
 H        44.279999       10.314000       42.291000
 H        44.087002        8.886000       43.030998
 O        38.243996       13.351999        9.712000
 H        37.854996       13.427988        8.753000
 H        39.307995       13.262998        9.761000
 O        37.149998       32.585003       33.474998
 H        38.189999       32.656002       33.361000
 H        37.095001       31.536001       33.748001
 O        33.091003       11.931000       21.868000
 H        33.607002       12.834999       21.932001
 H        33.815002       11.339000       21.391001
 O        42.437000       19.635996       13.418000
 H        41.812000       18.917995       13.809001
 H        43.331001       19.484995       13.906000
 O        30.573002       19.990999       18.497999
 H        29.691002       19.923000       17.839001
 H        30.530001       20.941998       18.948000
 O        29.592993       41.569992       30.118000
 H        29.777996       40.622997       29.611000
 H        30.378994       42.175995       29.843000
 O        12.882998       29.049999       18.898001
 H        12.040998       28.901001       18.230000
 H        13.543003       29.587002       18.277000
 O        40.769001       25.897003       21.608999
 H        41.292995       25.393007       20.837999
 H        39.753002       25.690002       21.347000
 O        40.590996        6.171994       39.501999
 H        39.760994        5.906000       38.929001
 H        41.416996        5.793997       38.891998
 O        12.958999        3.990003       21.212999
 H        11.944997        3.772004       21.237000
 H        13.374995        3.404005       21.951000
 O        24.384001       38.448002       40.022999
 H        25.320004       38.812000       39.665001
 H        24.128002       37.697998       39.362999
 O        25.045002       26.108997       41.785999
 H        25.324003       25.225000       41.264000
 H        24.055994       25.922001       42.028004
 O         8.902999       17.949003       27.114000
 H         8.854000       18.944002       27.382000
 H         9.684996       17.480001       27.573000
 O        10.060996       26.160999       49.043999
 H        11.020995       26.594995       48.858002
 H         9.448992       26.942997       48.966000
 O        26.195999       31.853998        4.790000
 H        25.596001       31.139997        4.332000
 H        25.700001       32.151001        5.684000
 O        30.684004       29.676996        8.221000
 H        30.856005       30.028997        9.231000
 H        30.585001       28.643000        8.456000
 O        27.330000        0.015004       18.221001
 H        26.977999        0.434007       19.094999
 H        26.461998       45.538006       17.971001
 O        25.893991        1.085000       20.340000
 H        26.427986        0.250000       20.796000
 H        25.503996        1.705000       21.099001
 O        28.000002       40.700001        3.391000
 H        28.196009       39.817001        2.844000
 H        28.771006       41.342999        2.993000
 O        45.212002       18.898001       23.507000
 H        44.657001       18.848000       22.565001
 H        44.801003       19.726000       24.006001
 O        11.756000       16.509007       21.448999
 H        10.970000       17.033009       20.979000
 H        11.435000       15.780008       22.132000
 O        21.977001       34.019001       15.217000
 H        21.104000       34.561001       15.276001
 H        22.645996       34.575001       14.662000
 O        12.204995       25.917004        3.203000
 H        11.660998       25.610001        4.033000
 H        11.623997       26.713001        2.944000
 O         9.596998        3.279000       26.858999
 H         8.607996        3.603007       26.844000
 H        10.062998        3.570004       26.020000
 O        16.826984       34.034000       18.577000
 H        15.841991       33.837002       18.855000
 H        16.891991       33.910999       17.511000
 O        36.791000        8.878000       32.443001
 H        36.870003        9.312000       31.454000
 H        36.639004        7.873000       32.317001
 O         3.462999       39.330997       34.070999
 H         4.225000       38.571991       34.020000
 H         3.286000       39.520000       35.076000
 O        37.018002       29.553001       42.853001
 H        36.462002       29.905003       43.689999
 H        37.924999       30.089006       42.964001
 O        16.417000        2.819002       46.675999
 H        17.414993        3.365006       46.577000
 H        16.025995        3.210006       47.580002
 O        24.805992       15.581003       44.367001
 H        25.570993       14.876001       44.567001
 H        23.838999       15.196001       44.539001
 O        45.118004        5.368998       36.334999
 H        44.285011        4.994999       35.740005
 H        44.853008        6.262998       36.797001
 O         2.326000       44.815006       30.485003
 H         2.858000       45.655003       30.334999
 H         2.610000       44.482002       31.455000
 O        23.607000       17.501997        5.518000
 H        23.723000       17.221992        4.502000
 H        24.066000       18.463993        5.429000
 O        31.844000       31.406998       25.045002
 H        32.617001       31.722998       24.375999
 H        32.271999       31.316000       26.034000
 O        36.958000       18.634996       35.554001
 H        37.716000       18.174000       34.903000
 H        36.223000       18.723991       34.855000
 O        38.150002        8.570999       25.861000
 H        37.647999        8.467000       26.773001
 H        38.609001        7.644996       25.719000
 O         0.938001       41.155998        8.271000
 H         0.726004       41.848000        9.041001
 H         0.526001       41.577999        7.434000
 O        24.584991       22.602999       18.629000
 H        24.756001       22.782997       19.652000
 H        23.851999       21.850998       18.718000
 O        38.362999       19.422001        9.769000
 H        38.401001       19.392002       10.821000
 H        39.194000       18.797003        9.454000
 O        40.652992       38.790001       19.629999
 H        40.264996       39.795002       19.465000
 H        41.492996       38.805004       20.224001
 O        29.919001       41.487003       39.474998
 H        30.770000       42.127003       39.861000
 H        29.118002       42.147003       39.325005
 O        28.122005        7.464001       29.275999
 H        28.260004        7.441001       28.257999
 H        29.041004        7.308004       29.726999
 O        21.631002       14.820996       24.135000
 H        20.974991       14.414994       24.862000
 H        22.559002       14.487999       24.400000
 O        33.902000       28.011993       13.489000
 H        32.903000       27.783998       13.961000
 H        34.052002       29.054998       13.349000
 O        14.503995       14.563998       44.653000
 H        13.691997       14.370998       44.002998
 H        14.323996       13.869999       45.435001
 O        10.389001       36.124001       43.543999
 H         9.433999       36.679001       43.459999
 H        10.515997       35.566002       44.456005
 O         2.684008        5.333998        7.913000
 H         2.057006        6.154001        7.547000
 H         3.097004        5.700996        8.815000
 O        12.432995       29.950018       12.396000
 H        12.885999       29.336018       13.065000
 H        12.462996       30.946005       12.817000
 O        33.527000       42.281998       31.466000
 H        34.585999       42.293995       31.369001
 H        33.356998       42.479996       32.522999
 O        42.522999       28.846994       33.647999
 H        42.542000       27.921001       34.221001
 H        43.507999       29.107996       33.449001
 O        44.112003       28.931004       25.497000
 H        44.364002       28.378004       24.629000
 H        43.356003       29.617004       25.284000
 O        34.144009       15.133000       14.414000
 H        34.485008       16.115000       14.489001
 H        33.167007       15.114000       13.903000
 O        23.154999       38.788998        7.802000
 H        22.558001       38.943993        6.962000
 H        22.764999       38.099995        8.500000
 O        13.131002        3.095000       43.598999
 H        13.695000        4.009000       43.583000
 H        12.434002        3.104000       42.835999
 O        44.266998       42.655998       33.867001
 H        44.445000       43.646999       34.181999
 H        45.082001       42.223995       34.395000
 O        17.643009        2.061000        9.123001
 H        18.366007        2.829000        9.299000
 H        18.000999        1.237000        8.596000
 O        26.198999       45.160000       24.112000
 H        25.202997       45.107998       23.781000
 H        26.217997       45.330002       25.179001
 O        24.759001       37.236004       12.599000
 H        25.635002       36.851002       12.985000
 H        24.851004       37.084003       11.550000
 O        44.024002        1.692002        9.124000
 H        43.726002        2.571004        9.546000
 H        45.061005        1.741001        9.277000
 O        32.635002       30.611002        6.568000
 H        31.951004       30.314001        7.333000
 H        31.965002       30.985003        5.837000
 O        30.329000       26.100004       27.603001
 H        29.721998       26.036999       28.489000
 H        29.728998       26.034004       26.704000
 O        25.734999       27.878000       11.464000
 H        26.121000       26.917000       11.318001
 H        24.890999       27.883999       12.134000
 O        32.630001        1.202001        4.412000
 H        33.633999        1.310003        4.235000
 H        32.588001        0.439004        5.101000
 O        22.182009        5.219003       39.506004
 H        21.678003        6.181002       39.478001
 H        21.655008        4.653000       38.777000
 O         8.130991        3.916000       30.068001
 H         7.600989        3.934002       29.136999
 H         8.166988        2.994003       30.540001
 O        18.156006       24.297993       22.124001
 H        19.170008       24.290993       22.431000
 H        18.009005       23.402988       21.596001
 O        31.221001        0.044004       44.805000
 H        30.483002        0.673000       45.296001
 H        31.105003        0.279004       43.733002
 O        39.753002       44.300003        9.398000
 H        40.593998       44.827999        9.198000
 H        39.684002       43.498001        8.690000
 O        38.233002       29.855000        2.367000
 H        39.186005       29.580997        1.935000
 H        38.423004       30.884001        2.417000
 O         8.799005       31.255995       18.443003
 H         8.366007       30.819984       19.313999
 H         9.022007       30.448994       17.877001
 O         1.970000       28.937992        3.756000
 H         2.092000       29.792994        4.288000
 H         0.940000       28.730991        3.784000
 O        39.907001       38.771000        8.156000
 H        39.308998       39.258995        7.488000
 H        39.599998       37.794998        8.304000
 O        33.989998       30.908001       13.075000
 H        34.618000       30.781000       12.211000
 H        33.340000       31.756001       12.911000
 O        45.444000        2.206000       42.618999
 H        44.990997        3.179000       42.714001
 H         0.431001        2.142000       42.950001
 O        27.081995       24.437998       45.053001
 H        27.766998       24.420000       45.841000
 H        27.692995       24.307999       44.216000
 O         9.966991       24.477993       25.473000
 H        10.370986       25.411989       25.816999
 H        10.411976       24.203989       24.602001
 O         4.411006       17.265999       22.836000
 H         3.522004       17.625998       23.161001
 H         4.530009       17.539000       21.805000
 O        25.909998       35.698002       29.100000
 H        26.422003       35.517002       30.013000
 H        24.852999       35.547005       29.285000
 O        11.650000       32.803001       13.401000
 H        12.398000       33.429001       13.053000
 H        10.857999       33.019001       12.752001
 O        16.406000       29.228998        8.980000
 H        17.046000       28.485001        8.807000
 H        16.096001       29.518000        8.075000
 O        32.190002       37.472000       40.030998
 H        32.094002       37.413998       41.062000
 H        31.364004       36.839001       39.731998
 O        42.010994        9.613000        3.278000
 H        41.351002       10.188000        3.865000
 H        42.828995       10.211999        3.052000
 O        44.812008       19.257999        1.027000
 H        44.181999       19.681000        0.322000
 H        45.611000       19.934999        0.950000
 O        20.509001       19.294003       14.536000
 H        19.881001       18.584003       14.101000
 H        19.995001       19.674002       15.352000
 O         6.095994        1.455003       15.698000
 H         5.105999        1.858001       15.526000
 H         6.241998        1.463001       16.690001
 O         4.520999       18.144997       20.230000
 H         4.186999       18.735003       19.464001
 H         5.224000       17.515997       19.820999
 O        42.143002       16.399004       40.995003
 H        41.803001       17.384001       41.173000
 H        42.530003       16.469002       40.020000
 O        23.112000        3.662999        5.864000
 H        23.325001        4.356000        6.610000
 H        23.370998        4.123996        4.961000
 O        20.482994       37.396000       40.298000
 H        21.232998       37.111996       41.041000
 H        20.811998       37.297001       39.308998
 O        12.634005       30.573002        8.933000
 H        13.054001       30.791004        8.034000
 H        12.149002       31.394003        9.316000
 O        26.545004       11.719999       26.589001
 H        26.370003       11.605000       27.682001
 H        25.539999       11.998999       26.253000
 O        11.838995       37.481003       38.466999
 H        12.736002       37.841000       38.237000
 H        11.875997       37.087002       39.449001
 O        37.834999       34.272999       40.409004
 H        37.533001       33.286999       40.641998
 H        37.577999       34.709999       39.518002
 O        10.884005       34.318001       31.584000
 H        10.588003       33.396999       31.969000
 H        11.523004       34.696999       32.380001
 O        13.144994       19.476002       49.272003
 H        14.209996       19.700001       49.085999
 H        12.738997       20.344002       49.691002
 O        32.591999       34.271996        1.535000
 H        31.591997       34.300999        1.888000
 H        32.505001       34.393997        0.547000
 O        42.761002       16.101002        5.856000
 H        43.442001       16.821001        6.152000
 H        42.140003       16.474003        5.127000
 O        16.066004       22.319002       50.071999
 H        17.210001       22.341002       50.066002
 H        15.960002       21.315002       49.958000
 O         6.358000       38.417007        2.918000
 H         6.576000       38.868004        3.779000
 H         7.131999       38.928001        2.325000
 O        34.953999       21.511999       23.327000
 H        35.080994       21.834000       24.356001
 H        35.973991       21.468998       22.966000
 O        16.060001       25.156006       10.664000
 H        15.889002       26.223000       10.827000
 H        17.127001       25.034008       10.709000
 O        26.420998        7.501005        2.335000
 H        27.019003        6.677003        2.509000
 H        26.143002        7.337002        1.353000
 O        31.779003       33.764999        9.539000
 H        30.881002       33.341003        9.091000
 H        32.584000       33.114002        9.242000
 O        12.553001       36.786003       29.700003
 H        11.932004       37.157009       30.497999
 H        11.831002       36.635002       28.940001
 O         8.619999       34.389996       21.944000
 H         8.838996       35.261997       22.448999
 H         7.571996       34.466999       21.900999
 O        40.258999        5.684995       33.105999
 H        41.141998        5.751998       33.708000
 H        39.838997        6.628997       33.209999
 O        13.811997       24.840000       35.848000
 H        13.037999       24.172001       36.215000
 H        13.929996       24.604000       34.837002
 O        26.781000       13.430000       44.891998
 H        26.922001       12.961000       43.946999
 H        27.721001       13.740999       45.171001
 O        24.764999       19.839001        5.391000
 H        25.251999       20.278000        6.172000
 H        25.206999       20.283001        4.522000
 O        28.825001        3.396999       37.730000
 H        28.776995        3.233995       38.755001
 H        28.666994        4.418999       37.519001
 O        14.626000       26.969992        2.629000
 H        15.425000       26.271994        2.681000
 H        13.721999       26.427986        2.584000
 O        17.609003       31.065989       20.098000
 H        17.291004       32.088001       20.160000
 H        16.795002       30.553991       20.522001
 O        29.242002       33.646996       26.693001
 H        28.906004       32.883995       27.409000
 H        29.216002       33.001995       25.826000
 O        20.429001       23.708000       26.875999
 H        19.398001       23.449999       26.813000
 H        20.488001       24.389000       27.631001
 O         7.072994        1.347997        2.141000
 H         7.728994        1.957993        2.727000
 H         6.097997        1.740000        2.190000
 O        22.635002       40.110001       13.666000
 H        23.311001       39.565998       14.248000
 H        22.614002       41.056999       14.159000
 O        19.642996       21.251995       36.946999
 H        20.033989       21.367998       37.872002
 H        19.217991       20.262993       37.096001
 O         0.604999       43.679001       40.422001
 H         0.614999       44.283001       41.249001
 H        45.695000       44.013000       39.861000
 O        32.837006       36.287003       17.031000
 H        33.531006       35.836006       16.378000
 H        31.955002       36.196003       16.506001
 O        30.621000       24.091999       17.695000
 H        31.667000       24.226999       17.726000
 H        30.350998       24.330000       16.716000
 O        21.521997       13.711001       14.357000
 H        20.583000       13.878002       14.717000
 H        22.041000       13.962004       15.235000
 O        23.097004       13.695990        4.894000
 H        23.043007       13.554984        5.932000
 H        22.220003       14.365990        4.622000
 O         5.678000       30.412996       28.396999
 H         4.637000       29.971994       28.405003
 H         6.351000       29.724991       27.945999
 O        31.409004       26.692999       43.266998
 H        31.819002       25.745998       43.619999
 H        32.171001       27.440998       43.410999
 O        41.535000       28.820999       17.506001
 H        42.239002       29.471998       17.811001
 H        41.183998       29.096001       16.549000
 O        33.467003        7.087997       10.698000
 H        33.173004        6.435997       11.516000
 H        33.235004        8.070001       11.109000
 O        32.554001       28.378004       33.646999
 H        31.865000       27.890001       33.032001
 H        31.938997       29.125002       34.157001
 O        29.610003       38.951004       14.278000
 H        30.470003       38.903004       14.936000
 H        29.573002       38.051003       13.788000
 O        14.649999       35.007000       44.558998
 H        14.538000       35.814999       43.951000
 H        15.660999       34.945999       44.872002
 O        18.333000        3.587000       40.438000
 H        18.207001        2.691000       39.973000
 H        18.010000        3.398000       41.404999
 O        42.212002       36.128002       38.867004
 H        43.129002       36.424004       39.278999
 H        42.463001       35.673008       37.938000
 O         0.663987       11.228993       17.112000
 H         1.388998       10.654996       16.666000
 H        45.799000       10.859999       16.684999
 O        45.165001       38.510994        2.554000
 H        44.077000       38.547997        2.304000
 H        45.055000       37.777996        3.365000
 O        45.779984        6.824999       11.486000
 H         0.434002        6.224998       11.969000
 H        45.627995        6.403998       10.519000
 O        40.706001        2.189997       10.398000
 H        40.014000        2.540994        9.693000
 H        41.391998        3.004997       10.396000
 O        44.284000       18.716005        3.797000
 H        44.377998       19.078005        2.780000
 H        45.118000       18.087006        3.823000
 O        41.653004       40.802002        0.673000
 H        41.237003       40.633003      139.761002
 H        40.928001       41.312000        1.286000
 O        39.487003        8.706986       22.166000
 H        40.374001        8.690989       22.875999
 H        39.404003        9.711991       21.885000
 O        21.959999        7.740997       26.287001
 H        22.597000        7.479002       25.474001
 H        21.767000        8.744997       26.054001
 O        10.332997        8.375997       13.855000
 H         9.486998        8.300995       14.353000
 H        11.230996        8.325999       14.476000
 O        23.289000       32.513996       45.091000
 H        23.553003       32.009998       45.993000
 H        23.726002       31.797001       44.477001
 O        45.853012       45.724003       29.404001
 H         0.157008        0.432000       28.705000
 H         0.702004       45.478001       29.943001
 O        20.341999       12.496999       26.709000
 H        20.431000       13.280000       27.364000
 H        19.318001       12.365000       26.870001
 O        41.285999       26.581001       24.469999
 H        41.084999       26.904001       23.514000
 H        41.202000       27.512003       25.004999
 O        16.040001       38.564999       32.721001
 H        16.851999       38.846989       33.346001
 H        15.450000       37.863991       33.209000
 O        20.574001       24.138000       23.955000
 H        20.161001       24.155001       24.941000
 H        21.538002       24.483000       24.127001
 O        37.396999       14.014000       21.841999
 H        38.385998       14.025998       21.490999
 H        36.745998       13.892995       21.018999
 O         7.764000       30.158998       46.480000
 H         7.887000       29.693001       45.553005
 H         6.924000       30.727999       46.237000
 O        32.457993       32.992001       15.294000
 H        31.747997       33.728001       15.076000
 H        33.406998       33.432003       15.345000
 O        15.530993       29.762997       46.375999
 H        15.716992       28.895998       45.805000
 H        16.356997       30.420000       46.183998
 O         3.826985        4.959000       23.218000
 H         2.942986        4.517000       23.479000
 H         4.013984        4.900000       22.195999
 O        23.673998        3.873998       50.445000
 H        24.133995        2.968999       50.125999
 H        22.751993        3.724999       50.930000
 O        43.382000       24.663998       32.737000
 H        42.444996       24.404993       32.298000
 H        43.457993       25.685997       32.728001
 O         9.421991       22.897001        1.879000
 H         8.770994       22.617004        1.071000
 H         9.562998       23.925001        1.761000
 O        31.007999        1.141995       41.916000
 H        31.465998        1.601994       41.089001
 H        30.202000        0.555001       41.540001
 O        26.136999       17.427000       20.180000
 H        26.760000       16.980000       20.839001
 H        25.768997       18.240999       20.704002
 O        17.740000       14.416003       23.929001
 H        17.291000       15.018006       23.226002
 H        18.256001       13.813007       23.282000
 O        27.490002       35.212997       32.548000
 H        28.421001       34.857998       32.182999
 H        27.473001       34.963001       33.584000
 O        29.843002       34.095997        1.851000
 H        29.271002       34.684998        1.093000
 H        29.254002       33.258999        2.120000
 O        16.877001       39.511993        3.689000
 H        17.855000       39.163002        3.831000
 H        17.034000       40.542992        3.442000
 O        11.021999        7.155999       20.834002
 H        11.905998        7.743997       20.629000
 H        11.105997        6.731998       21.770000
 O        30.634001       34.205997       20.437000
 H        31.476002       33.896000       19.733000
 H        30.194004       35.180992       20.318001
 O        38.674999       39.105999       13.777000
 H        38.858997       39.877998       13.108000
 H        37.618000       39.155998       13.939000
 O         9.768006       29.580996      139.962006
 H        10.738007       29.982998      139.994003
 H         9.141010       30.438000      139.841995
 O        43.471001        2.502000       38.903999
 H        43.568001        2.011000       39.810001
 H        43.824001        3.503000       39.153000
 O        23.368999       33.469002       23.653002
 H        22.701000       33.237999       24.483000
 H        22.848999       33.744999       22.818003
 O        28.632000        9.505000       23.466999
 H        29.164999        8.616000       23.461000
 H        29.046999       10.184000       22.768999
 O         7.919997        9.297001       16.514000
 H         8.091998        8.288002       16.988001
 H         8.755997        9.861001       16.768000
 O        11.351003       40.204002       30.457001
 H        11.094003       39.167007       30.535002
 H        11.638002       40.496006       31.423000
 O        26.416994        6.442997       20.964001
 H        26.732996        7.415998       21.093000
 H        27.054995        5.681001       21.295000
 O        29.703001       18.166006       36.952999
 H        29.519001       17.389990       37.581001
 H        28.795002       18.052999       36.360004
 O        19.926994       21.315998       23.959999
 H        20.299999       22.309000       23.826000
 H        19.089996       21.373993       24.642000
 O        23.329996       23.548002        9.863000
 H        23.046995       22.479004        9.708000
 H        24.315998       23.465002       10.174000
 O        12.544999       30.425003        1.654000
 H        13.561000       30.271008        1.800000
 H        12.429999       31.474005        1.425000
 O         4.246000       43.220997       23.632000
 H         4.638000       42.846992       22.697001
 H         4.056000       44.325996       23.415001
 O        10.550000       36.502995       27.981001
 H         9.586000       36.991001       28.046000
 H        10.368000       35.500999       27.618002
 O        30.508999       12.557988       11.339000
 H        30.955999       11.846988       11.954000
 H        30.777000       12.141004       10.315000
 O        39.051998        0.562999       15.031000
 H        38.689995        1.535002       15.280000
 H        39.817997        0.689005       14.285000
 O        33.192001       42.994015       20.011000
 H        32.155003       42.677013       20.072001
 H        33.287003       43.259010       18.952000
 O        36.051003       37.913990       18.105000
 H        35.492001       37.363998       18.822001
 H        35.644005       38.914989       18.064001
 O        33.305000        9.800000        5.145000
 H        32.591999        9.021000        4.938000
 H        32.790001       10.597000        4.658000
 O        11.398000        3.321000       37.110001
 H        10.802000        3.553000       37.965000
 H        11.271000        2.250000       36.987000
 O         3.603999       22.925003        6.219000
 H         4.399996       23.603006        6.320000
 H         3.313999       22.849009        5.227000
 O        33.771000       22.351002       14.846000
 H        34.730003       22.423002       14.365000
 H        33.771999       21.454004       15.304000
 O        23.424997       45.762001       14.313000
 H        24.360996       45.356010       14.586000
 H        23.555992        0.284004       13.429000
 O        23.133007       21.514002       33.599998
 H        22.696011       22.423002       33.926998
 H        24.117006       21.545002       34.046001
 O         3.354000       41.560001       16.427000
 H         4.143000       42.115002       16.034000
 H         3.240000       40.689999       15.886000
 O         7.554999       30.922005       20.659000
 H         6.574000       30.808004       21.038000
 H         8.136000       30.130007       20.978001
 O         0.613995       12.602999        8.925000
 H         0.784998       12.964000        7.966000
 H         1.401994       13.155000        9.445000
 O        44.525002       14.047990       18.204000
 H        45.286999       14.637996       18.718000
 H        44.106998       13.395995       18.943001
 O        24.646000       43.133999        5.747000
 H        25.203997       44.060001        6.100000
 H        25.264992       42.279999        5.768000
 O        21.389999       12.954999       19.371000
 H        21.613001       13.630000       18.620001
 H        22.288000       12.618999       19.731001
 O        24.374004       44.974003        9.383000
 H        24.042006       43.963005        9.395000
 H        25.275009       44.960003        8.874000
 O         5.819000       10.633996       18.716000
 H         6.889999       10.794998       18.949001
 H         5.364999       10.953998       19.601000
 O        45.601002       39.308998       11.591000
 H        44.787998       38.961998       12.137000
 H        45.174995       40.012001       10.944000
 O        32.433998       42.316006       14.861000
 H        33.304001       42.776009       14.491000
 H        32.650002       41.353008       14.530001
 O         5.757001       22.124002       34.174000
 H         4.919992       22.729002       34.487000
 H         5.962992       21.590002       35.041000
 O        19.871000       42.955002        8.577000
 H        19.443001       42.117001        8.250000
 H        20.900000       42.748001        8.880000
 O        10.227994       17.804998       12.504000
 H         9.317997       17.326996       12.851000
 H         9.961994       18.776995       12.223000
 O        36.994003       45.681000        9.266000
 H        37.873001       45.063999        9.335000
 H        36.365002       44.931000        8.878000
 O        38.553001       16.168999       44.778999
 H        37.617004       16.505003       45.069000
 H        39.238003       17.003000       44.883999
 O         0.050996       27.205996       18.231001
 H         1.077998       26.932991       18.231001
 H        45.917999       28.108997       17.680000
 O        45.681999       29.581001       44.713001
 H         0.167996       30.489000       44.910000
 H        45.049000       29.674999       43.838001
 O        31.747992        9.051998       35.266998
 H        32.449993        9.698996       34.800999
 H        32.090996        8.130997       35.074001
 O         2.878994       22.261000       18.028000
 H         3.341999       22.690001       18.854000
 H         1.929999       22.716000       17.943001
 O        31.985996       18.031002       43.949005
 H        32.848991       18.414001       44.458000
 H        31.119997       18.255003       44.500999
 O        28.635002       27.100998       25.038000
 H        28.709002       26.028000       25.167999
 H        29.560001       27.574999       24.966000
 O         0.693001       45.452007       42.507000
 H         0.935004       44.726002       43.219002
 H        45.893002       45.973003       42.907001
 O        14.541995       19.197002       37.993000
 H        14.244995       19.701002       37.125000
 H        14.837996       19.972002       38.641998
 O         1.309000        7.135003       44.070000
 H         2.182000        7.555001       44.486004
 H         1.514000        6.093002       44.097000
 O        32.463001       24.468998       44.703999
 H        31.992001       23.527000       44.831005
 H        33.466000       24.184999       45.014000
 O        34.448002       25.678993       40.469002
 H        34.828999       25.124994       41.341000
 H        35.299999       26.119993       40.092999
 O         5.329999        0.634995       32.111000
 H         4.764997        0.055000       32.757000
 H         4.683995        0.913996       31.358000
 O         9.486000        8.906998       24.652002
 H        10.009000        8.829999       25.531000
 H         9.323000        7.870000       24.485001
 O        10.250000       17.517994       24.594000
 H         9.721002       17.671997       25.441999
 H         9.884003       16.630995       24.128002
 O        30.662001       29.941000       35.077000
 H        29.780003       30.044001       35.687004
 H        31.260002       30.785997       35.453999
 O        44.756996       19.202003       40.419998
 H        44.895000       19.227001       39.417000
 H        43.695000       19.274004       40.577000
 O         7.116000       10.557003       26.580999
 H         7.730000        9.738005       26.402000
 H         7.444000       10.836004       27.572001
 O        25.962992       18.475996       32.250000
 H        26.769993       17.733992       32.346001
 H        25.222982       18.218988       33.014999
 O        32.091999       11.661997        3.563000
 H        32.464001       11.384000        2.579000
 H        32.480999       12.613000        3.669000
 O        16.664001        9.355997        6.369000
 H        16.468004        8.354998        6.002000
 H        17.108002        9.699994        5.506000
 O        21.709991       42.518002       46.192005
 H        22.562996       43.092003       46.299000
 H        21.227003       42.532001       47.080002
 O        11.204000       30.609995       28.292999
 H        10.539000       31.022997       27.566000
 H        11.412000       31.404993       28.969999
 O        31.883007       25.853001        8.783000
 H        32.017002       24.996996        9.408000
 H        32.678005       26.607998        9.014000
 O        17.358994       15.612999       26.403000
 H        17.564997       15.240000       25.414000
 H        17.795992       16.608000       26.492001
 O        40.883999       15.702998       33.120998
 H        40.194004       14.915993       33.205002
 H        41.743000       15.079996       33.097000
 O        17.609997       25.617990       43.627998
 H        18.487993       25.134991       43.847004
 H        17.908998       25.857994       42.675999
 O        28.421999       18.459000        5.246000
 H        27.952999       17.568001        4.979000
 H        28.101997       18.702000        6.242000
 O         6.827001        5.894000       13.779000
 H         7.501005        6.111000       13.045000
 H         7.309003        5.259000       14.429000
 O        10.518002       40.736000       13.808000
 H         9.552004       40.674000       13.290000
 H        10.903002       41.665001       13.540000
 O        13.562000       24.955000       40.610001
 H        12.841000       24.921999       39.867001
 H        13.893993       23.967999       40.769005
 O         2.123003        9.570000       15.798000
 H         3.169002        9.450000       15.666000
 H         1.824003        9.962000       14.809000
 O         7.760998       42.118999       42.127998
 H         7.473993       42.900997       42.794998
 H         6.888990       41.578995       41.754002
 O         2.844988       11.221999       39.335999
 H         1.913997       11.684003       39.379002
 H         3.348999       11.592004       40.139999
 O        21.658001       10.051989       47.507000
 H        21.207001        9.452996       46.768002
 H        21.071001       10.227994       48.347000
 O        36.640007       28.949001        7.759000
 H        36.741005       29.571993        6.908000
 H        36.711002       27.971996        7.516000
 O         1.520000       25.915001      139.932999
 H         1.491000       26.942999        0.133000
 H         0.531000       25.639999      139.908005
 O        17.139997        3.621993       19.490002
 H        17.658995        3.252998       20.283001
 H        16.713993        2.720987       19.082003
 O        37.743000       13.438000        6.934000
 H        38.591999       13.980000        6.587000
 H        36.915997       13.897998        6.401000
 O        10.408997        3.237001       33.272999
 H        11.053998        4.010994       33.695999
 H         9.574995        3.731999       33.007999
 O        45.781998       22.948999       13.657000
 H        45.328999       23.200001       14.565000
 H        45.263992       23.332998       12.870000
 O        26.095999       18.299997       44.000999
 H        26.466999       17.989002       43.029999
 H        25.528997       17.514999       44.433998
 O        34.612991       37.646999       12.133000
 H        33.644001       37.640999       11.917000
 H        34.760998       37.412998       13.157000
 O        39.717999       42.275002       36.368000
 H        39.296001       43.213001       36.590004
 H        38.987999       41.621002       36.021999
 O         5.214995        9.306988        8.302000
 H         5.857994        9.271999        9.138000
 H         5.903997        9.251987        7.456000
 O        35.740002        4.167000       22.726999
 H        36.187000        4.803000       22.010000
 H        36.317001        4.302000       23.625999
 O         7.034999        8.635995       29.568003
 H         8.062000        8.699998       29.466000
 H         6.827000        7.656999       29.278000
 O         9.050000       25.719000        1.805000
 H         9.817000       26.271000        1.317000
 H         8.357000       26.492001        2.004000
 O        26.285000       24.123995       34.373001
 H        26.227001       24.531994       35.368000
 H        27.330999       24.317993       34.144001
 O        38.678005       18.632999       25.284000
 H        37.907001       18.190001       24.728001
 H        39.569004       18.724001       24.719999
 O         8.093002       15.385998       34.250000
 H         7.460004       14.718999       34.727001
 H         8.542002       14.893995       33.417000
 O        14.367004       37.669998       12.298000
 H        13.894002       38.638996       12.204000
 H        14.660002       37.553997       13.364000
 O        20.984997       38.374001       22.865000
 H        20.548000       37.489002       22.480000
 H        22.034996       38.147003       22.962000
 O         2.212994       25.770002       28.531000
 H         2.893998       25.030001       28.906000
 H         1.457998       25.287001       27.948000
 O        10.909996        4.000994       14.556000
 H        11.311994        3.555999       13.692000
 H        11.718983        4.643992       14.812000
 O        11.572996       19.529001       20.187000
 H        12.085998       20.045002       19.389999
 H        10.576000       19.559004       19.950003
 O        26.379000        1.769996       10.841000
 H        26.966999        1.218999       11.505000
 H        25.393000        1.462995       11.228001
 O        40.394997       26.719002        4.848001
 H        39.451000       27.157001        4.977000
 H        40.687996       26.682001        3.846000
 O         6.416000       14.858995       37.648998
 H         5.950000       14.149998       36.988998
 H         5.734000       15.623998       37.813999
 O        40.275002       23.244999       40.929001
 H        39.497002       23.173996       40.154999
 H        39.770000       22.495001       41.486000
 O        16.816999       21.691006       31.548000
 H        15.922000       22.073008       32.097000
 H        17.500999       22.451004       31.832001
 O        40.720001       13.713994       40.398998
 H        40.854996       14.699996       40.227001
 H        39.703999       13.604998       40.328999
 O        10.691000       15.222999        2.679000
 H        11.449000       15.008999        3.373000
 H        10.709000       16.264999        2.447000
 O        38.019997       15.535999       26.195000
 H        38.032997       15.742000       25.188999
 H        37.687996       14.555000       26.304001
 O         2.760995       11.658001        2.288000
 H         3.801997       11.461003        2.298000
 H         2.724998       12.628003        1.837000
 O        18.975000       23.219002       32.375000
 H        19.010000       22.429001       33.077000
 H        20.010000       23.441006       32.137001
 O        35.174000       38.282001        5.225000
 H        34.331993       38.860001        4.884000
 H        34.826996       37.292999        5.331000
 O        36.881008       44.449005       33.375999
 H        37.842991       44.492008       33.882999
 H        36.292000       45.314003       33.688000
 O         9.776000        4.294000        2.008000
 H         9.567000        3.636996        2.797000
 H         8.945000        4.118000        1.428000
 O        25.821995       38.620003       42.535999
 H        25.033997       38.736004       43.276005
 H        25.190989       38.414001       41.699001
 O        22.396997       25.771002       42.432999
 H        21.900000       25.093002       41.858002
 H        21.691000       26.453003       42.648998
 O        40.347008        4.161003       30.441999
 H        40.100006        4.657002       31.325001
 H        41.304005        3.667001       30.590000
 O        15.067000       30.562000        6.610000
 H        14.740000       29.711000        6.060000
 H        14.522000       31.454998        6.414000
 O         6.170008       19.174000       24.142000
 H         5.461010       18.782000       23.459999
 H         6.290004       18.430000       24.886999
 O         2.884990        5.634997       32.070999
 H         2.589000        6.562993       31.711000
 H         3.134988        5.733994       33.110001
 O        16.815002       23.271011       38.921001
 H        16.208002       23.973005       38.513000
 H        16.562002       23.385006       39.966003
 O         8.690995        6.882000       17.618000
 H         8.493996        6.123000       16.954000
 H         9.733994        6.735000       17.837000
 O        24.612991       12.327002       31.955999
 H        24.677998       12.871004       32.914001
 H        23.769999       12.613003       31.393000
 O        11.469995        3.828003       24.854000
 H        12.140998        4.280003       25.490999
 H        11.713997        2.791002       24.889999
 O        24.941002       39.733002        2.180000
 H        24.481005       40.410999        1.589000
 H        25.690002       40.267002        2.649000
 O        13.879001       25.280001       50.027000
 H        14.641003       24.899004       50.661999
 H        14.198001       26.165001       49.699001
 O        33.998997       12.211995       45.870998
 H        34.012997       11.456994       45.081001
 H        34.346996       11.557998       46.603004
 O        13.417000       40.103004        1.092000
 H        13.347000       40.541004        2.051000
 H        13.150000       40.841007        0.383000
 O        31.573994       10.795000       13.384000
 H        31.475996        9.768000       13.756000
 H        31.858990       11.393000       14.227001
 O        24.682995       31.797001        0.601000
 H        24.481997       32.689999        0.043000
 H        23.792995       31.325998        0.862000
 O        25.875999       16.864000       47.376999
 H        26.049997       16.017000       47.926003
 H        24.899000       16.817999       47.056999
 O         9.128003       18.941000       44.456005
 H         8.262002       19.570000       44.249001
 H         8.716005       18.052999       45.000000
 O        19.190996       17.235003        5.423000
 H        18.171000       17.129004        5.097000
 H        19.265991       18.287001        5.258000
 O         8.167998        8.060993       20.906000
 H         9.097003        7.634990       20.695000
 H         8.331990        9.021991       20.589003
 O        17.764004       18.062002       47.443001
 H        17.113007       17.783001       46.695000
 H        18.108006       17.077002       47.880001
 O        43.488998       44.733002       13.418000
 H        42.674999       44.691002       12.681000
 H        43.010998       44.917000       14.342001
 O        33.692001       39.653000       23.226002
 H        33.920002       38.583000       23.362000
 H        34.623009       40.036003       23.409000
 O        41.584003        3.213994       42.298000
 H        41.302002        2.805995       43.176998
 H        41.574001        2.357994       41.724998
 O        17.511997       34.817001        2.258000
 H        16.827999       35.575001        2.405000
 H        17.076000       33.950001        2.676000
 O        26.940994       14.859994       12.941000
 H        27.069992       15.377999       12.045000
 H        27.253004       13.877997       12.747000
 O        41.273994       43.722996       33.682999
 H        42.144989       44.054993       34.106998
 H        41.562008       43.193993       32.833000
 O        19.309000       45.572002       42.330002
 H        19.811001        0.348000       42.786999
 H        18.370001       45.701000       42.757999
 O        20.494991       33.901001       43.167000
 H        21.328993       33.804001       42.561001
 H        20.476000       33.015999       43.754002
 O        22.027990        7.592003        5.221001
 H        22.204994        7.126003        4.352000
 H        22.947001        7.406003        5.708000
 O        37.715996        2.735996       29.451000
 H        38.156986        1.829988       29.764999
 H        38.543999        3.363997       29.607000
 O         3.310999       31.306000       40.908001
 H         2.530000       31.782000       41.418999
 H         3.155000       30.243000       41.034000
 O         2.649996       37.224998       44.852001
 H         3.517999       36.958000       45.419998
 H         1.998994       37.931000       45.266998
 O        31.164003       44.540001        3.312000
 H        31.126003       44.435005        4.410000
 H        31.454002       45.507011        3.124000
 O        13.259992       40.104000       12.645000
 H        12.457994       40.265999       13.336000
 H        14.111000       40.445999       13.103000
 O        16.002001       21.034002       23.104000
 H        15.772981       21.684000       23.931002
 H        15.864988       20.066998       23.447001
 O        10.918999       16.616995       37.818001
 H        11.398000       17.385996       38.316002
 H        11.374998       16.510998       36.870998
 O        40.085995       14.690000        6.712000
 H        40.932987       15.200000        6.437000
 H        40.499992       13.778999        7.063000
 O        11.019997       20.617002        2.264000
 H        10.424999       21.522003        2.228000
 H        11.827996       20.914003        2.871000
 O        43.968002       26.807993       30.705000
 H        42.953003       26.530998       30.572001
 H        44.144001       27.848995       30.660000
 O         1.557000       32.778992       42.946999
 H         1.881000       32.063999       43.660000
 H         2.279000       33.556995       42.879002
 O        27.120998       18.017002       35.932999
 H        26.816994       17.119003       36.480999
 H        26.470995       18.841002       36.199001
 O        16.612001        6.171999        2.028000
 H        15.740003        6.739996        1.678000
 H        16.249002        5.193996        1.789000
 O        40.623001       19.551987       18.089001
 H        40.555000       18.725994       18.742001
 H        39.693001       19.673990       17.554001
 O        18.155998       17.645006       13.441000
 H        17.379000       18.208000       13.819000
 H        17.806000       17.522005       12.392001
 O        38.478996       37.688999       32.209999
 H        39.469997       37.705002       31.841999
 H        38.349995       36.874001       32.873001
 O        18.936001       15.603997       20.065002
 H        19.349995       16.289999       19.407000
 H        17.909996       15.691994       20.002001
 O        16.367002       24.245987       45.717999
 H        17.079002       24.745995       45.039001
 H        16.908001       24.184998       46.634998
 O        34.483002       17.238001       16.879000
 H        33.827000       18.003002       17.000000
 H        33.848000       16.397997       17.035999
 O        14.497999       31.729006       42.437000
 H        14.522992       30.688004       42.525002
 H        14.039992       32.202003       43.340004
 O        29.996998       23.719000       15.023000
 H        29.100998       24.153999       14.768000
 H        30.389999       23.294001       14.157000
 O        10.811998       24.911999       16.533001
 H        10.619996       25.562000       15.712000
 H        10.109995       24.107000       16.591999
 O        36.495995        9.288000       20.910999
 H        37.413994        9.502000       20.362000
 H        36.802990        8.842000       21.806000
 O         6.282999       13.910000        5.143001
 H         6.375994       14.292000        6.145000
 H         5.260988       13.713000        4.990000
 O        39.701996       24.475000        6.256000
 H        39.985001       24.275997        7.200000
 H        40.016994       25.475000        6.080000
 O        20.707993       40.157001       10.500000
 H        20.669998       41.004005       11.138000
 H        20.217993       39.442001       11.050000
 O        23.387999        0.911000       39.402000
 H        24.422001        0.728000       39.560001
 H        23.108000        1.149000       40.373001
 O        40.884003        1.019992       12.918000
 H        40.769005        1.493996       11.978000
 H        41.786003        1.514995       13.310001
 O        23.593998       37.657001       23.139999
 H        23.733000       37.501995       22.171000
 H        24.480000       37.207001       23.625000
 O         0.383999       15.518994       29.825001
 H         0.831994       14.630996       30.282000
 H         0.076000       15.052995       28.928001
 O         8.207000       34.983002       38.390999
 H         7.925000       35.969002       38.589001
 H         7.533000       34.666000       37.673000
 O        42.223995       40.488998       42.180000
 H        41.834999       40.342995       41.202999
 H        41.652000       39.787998       42.674999
 O        27.043995       25.374992       13.502000
 H        26.784990       26.276997       14.049000
 H        26.688990       24.493002       14.034000
 O        35.139988       26.131987       20.018000
 H        35.149982       27.042997       19.521000
 H        34.220989       25.800997       20.353001
 O        18.395998       40.437008       43.529999
 H        17.380999       40.526009       43.319000
 H        18.887995       40.123005       42.620003
 O        19.234001       23.094999       29.502003
 H        20.206001       22.740000       29.573999
 H        18.933002       23.256998       30.478001
 O        10.867004        0.584005       37.000999
 H        10.276000        0.014000       37.695999
 H        11.867005        0.331003       37.112999
 O        40.389000       21.257986        1.952000
 H        41.024002       20.503000        2.243000
 H        39.701000       20.928993        1.258000
 O        24.955990       28.344004        7.868000
 H        25.241995       27.363010        8.077000
 H        25.750000       28.882004        8.292000
 O        37.811005       42.243999       15.478000
 H        38.598003       42.210995       14.797000
 H        37.982002       43.055996       16.146000
 O         4.094987       23.309002       20.377003
 H         3.860997       23.902002       21.202999
 H         4.825999       22.629002       20.813000
 O        27.271002       45.194004       21.615000
 H        28.240004       44.925003       21.716000
 H        27.012003       45.423000       22.617001
 O        35.739002       32.433002       30.815001
 H        36.559002       32.324001       30.189001
 H        36.155003       32.519001       31.794001
 O        39.480999       44.191998       40.674000
 H        39.705002       43.990997       41.715000
 H        38.979004       43.466000       40.160999
 O        38.082001       12.906000       39.947002
 H        38.716000       12.242999       39.409000
 H        37.241001       13.201999       39.327999
 O         4.531000        5.858993       20.365999
 H         4.703000        6.949992       20.448999
 H         4.775000        5.570002       19.356001
 O         8.579003       34.666004       41.116001
 H         8.225003       34.937004       40.116001
 H         8.583000       35.546001       41.594002
 O        41.861996       26.887001        2.467000
 H        42.767998       27.234999        1.994000
 H        42.097996       26.036999        2.936000
 O        19.572002       23.969999       44.256001
 H        20.262003       23.618999       43.585003
 H        20.116001       23.886000       45.142002
 O        41.429001       42.118000        9.977000
 H        41.248001       41.431995       10.818000
 H        41.075001       43.103001       10.321000
 O        10.538000       34.108002       45.480000
 H        10.237000       33.108002       45.699001
 H        10.188000       34.665001       46.285999
 O        36.212002        1.339000       38.145004
 H        37.046001        1.052000       38.769005
 H        35.593002        1.955000       38.757000
 O         9.289000        8.168997       39.625999
 H         9.359000        9.186992       39.952999
 H         8.515000        8.112998       38.875000
 O        35.080002       29.038998       32.444000
 H        33.995003       28.886000       32.368999
 H        35.495003       28.914000       31.490000
 O        12.086990        8.389001       44.653999
 H        12.358986        7.749001       43.847004
 H        11.075995        8.695000       44.485001
 O        10.905005       11.783990       44.250999
 H        10.910002       11.536998       45.242004
 H        10.501004       10.895986       43.887001
 O        11.935995       17.025002       34.659000
 H        10.938999       17.189001       34.261002
 H        12.435996       17.868002       34.231998
 O        33.280991       18.201998       27.212000
 H        34.059994       17.725000       26.655001
 H        32.462997       17.513000       26.995003
 O        18.226000       20.108000       28.584999
 H        18.707996       20.815001       29.215000
 H        18.215998       19.319000       29.320000
 O        20.594002       44.741005       11.043000
 H        20.721001       44.530003       10.016001
 H        20.761002       45.696003       11.334000
 O        42.043999       21.086004       33.805000
 H        41.691002       20.553001       34.647999
 H        42.681999       21.774002       34.150002
 O        44.431000       11.509997       30.365999
 H        43.761002       10.817988       30.846003
 H        45.428001       11.080988       30.358000
 O         8.211000       10.820000       19.792999
 H         9.032000       11.322999       19.320000
 H         8.004000       11.346000       20.700001
 O        25.150997       31.477999       22.556999
 H        24.250000       30.925997       22.371000
 H        24.851999       32.425999       22.666000
 O        13.740999       40.233002       35.898998
 H        13.673000       39.269997       35.443001
 H        12.836000       40.285000       36.353001
 O        23.327000       26.587999       15.784001
 H        22.425995       26.280998       15.371000
 H        23.754999       25.650999       16.110001
 O         3.690000       35.694000       14.766000
 H         3.946997       34.668003       14.940000
 H         3.335998       35.784000       13.789000
 O        25.441999       25.218000        3.446000
 H        26.249998       25.878000        3.566000
 H        25.950001       24.320997        3.553000
 O         6.344999       12.237998       41.751003
 H         7.016995       12.600997       40.984001
 H         5.429999       12.776997       41.573002
 O        22.927998       20.582994       40.460999
 H        23.061998       20.700998       41.499001
 H        21.902992       20.699001       40.424999
 O         9.424997       14.860000       25.677000
 H         8.529993       14.497000       26.122999
 H        10.078989       14.999999       26.496000
 O        23.750996       15.614000       27.337000
 H        23.944994       15.226999       26.389999
 H        24.632998       16.039000       27.622999
 O        39.158005       19.486000       27.736000
 H        39.511002       20.443001       27.611000
 H        39.066002       19.076000       26.707001
 O        27.719004       19.047001       14.665000
 H        27.610001       19.879999       15.249000
 H        28.221001       19.421000       13.760001
 O        31.240999        9.065997       44.976002
 H        30.969999        8.733988       43.976002
 H        30.985001       10.079988       45.022999
 O        36.021992       39.160000       44.840000
 H        35.723991       38.523003       44.071999
 H        35.213989       39.846001       44.896000
 O        29.275997        5.651005       41.088001
 H        30.040995        5.479004       41.773998
 H        28.553993        5.738009       41.785004
 O         9.855000       23.626001       19.868002
 H         8.850000       23.659004       19.627001
 H        10.398000       23.307001       19.058001
 O        32.548004       44.283001       22.365999
 H        32.874001       43.862000       21.444000
 H        32.252003       43.526001       22.989000
 O        12.789000       37.054001       16.780001
 H        12.699000       38.087002       16.983000
 H        12.417000       36.560001       17.575001
 O         3.628000       15.461998       32.855000
 H         2.614997       15.219998       32.696999
 H         4.222998       14.886995       32.219002
 O         5.091000       30.483997        3.646000
 H         5.840000       30.174000        2.875000
 H         4.513000       31.240000        3.099000
 O        31.757999       19.739002       37.015999
 H        30.899000       19.061998       36.937000
 H        32.533001       19.261999       37.572002
 O         3.880998        4.492996       37.083000
 H         3.595996        5.015001       36.230003
 H         4.104999        5.191999       37.839001
 O        39.179996        6.562000        8.901000
 H        39.496998        6.574000        7.881000
 H        39.875992        7.169000        9.450001
 O         5.059989       34.998997       42.500999
 H         5.599000       34.749992       43.448002
 H         5.281988       34.342999       41.691002
 O        11.357000       43.632999       40.684002
 H        10.372000       43.807003       40.349998
 H        11.178000       42.605000       41.096001
 O        27.009995        8.018000        6.647000
 H        27.878996        8.395000        6.202000
 H        26.695999        8.626000        7.444000
 O        27.757990       11.840998       12.649000
 H        27.856987       10.826997       12.823000
 H        28.678997       12.139995       12.314000
 O        25.300989       22.571993       25.473000
 H        24.694988       22.681993       26.334999
 H        26.135990       21.953999       25.598000
 O        45.605000       19.990999       42.973999
 H        45.341000       21.004999       42.916000
 H        45.480999       19.653999       41.948002
 O        25.878000       38.217003        5.667000
 H        25.134998       38.421001        6.423000
 H        26.063000       39.175003        5.195000
 O         7.803995        6.184000       24.966999
 H         6.830995        6.700000       24.870001
 H         7.827995        5.863000       23.893999
 O        45.612003       26.410000       35.549000
 H        45.834000       27.262993       36.105000
 H        45.992001       25.542995       36.026001
 O        27.566998       28.242998       29.681000
 H        27.642998       29.275997       29.944002
 H        27.378000       28.327000       28.687000
 O        39.498001       40.279999        4.278000
 H        39.692001       40.594002        3.259000
 H        40.326000       39.515999        4.403000
 O        10.020999       21.364010       14.695000
 H        10.014997       22.470001       14.578000
 H         8.995001       21.109003       14.720000
 O        40.150990       28.657001       28.072001
 H        40.401997       27.615002       27.979002
 H        40.125996       28.972004       27.114000
 O         5.247000       41.848999       21.464001
 H         4.970994       41.489002       20.522001
 H         4.985997       40.968002       22.135000
 O         7.585999        0.874004       30.073000
 H         8.486000        0.709003       30.514000
 H         6.756000        1.036005       30.771999
 O        29.626993       39.320000       28.256001
 H        30.061998       39.460999       27.299000
 H        29.809000       38.360001       28.549999
 O        33.659992       30.865002       16.573000
 H        33.950989       30.144001       15.868000
 H        33.371990       31.769001       16.079000
 O        10.649000        5.967995        5.706000
 H         9.979000        6.014997        4.937000
 H        11.387999        5.278993        5.370000
 O        18.105000       15.757001       43.521004
 H        17.594997       14.882997       43.910000
 H        18.184000       15.626000       42.514999
 O         2.255997       24.282001       43.499001
 H         2.530999       23.741001       44.401001
 H         3.196999       24.399002       42.962002
 O        27.919996       39.146000       18.459000
 H        26.828985       39.136002       18.223000
 H        28.051996       39.438000       19.500999
 O         0.445000       10.562999        0.681000
 H         1.065995       11.218999        1.164000
 H         1.029998        9.841998        0.326000
 O        39.931999       21.508999       36.370998
 H        39.826000       20.558001       36.000999
 H        39.897999       22.174000       35.518002
 O        18.434004       23.563004       47.651005
 H        18.527004       22.519001       47.346001
 H        19.405001       23.905003       47.415001
 O        23.384001       41.225006       38.463001
 H        23.222998       41.145004       39.493000
 H        23.608999       42.226006       38.362000
 O        17.565001       37.762001       17.926001
 H        16.802000       38.438000       17.702000
 H        17.348000       37.268002       18.888000
 O        45.612999       23.720993       37.088001
 H         0.535000       23.425997       37.449001
 H        45.035000       23.779993       37.979000
 O        31.454002        8.023996        5.386000
 H        31.678003        7.062000        5.751000
 H        30.479002        7.963993        4.980000
 O        15.176995       25.661997       38.254002
 H        14.495996       25.766994       37.479000
 H        14.584000       25.560993       39.161003
 O        15.787999       23.116999       24.980001
 H        15.013000       23.619995       24.514999
 H        15.665000       23.411997       26.000999
 O        19.149996        2.951000       29.153999
 H        19.706993        2.438000       29.961002
 H        18.138994        2.732000       29.358999
 O        15.317996       16.612000       38.627998
 H        14.894994       17.474001       38.223999
 H        15.937998       16.983999       39.369999
 O         0.586978       20.107998       29.930000
 H         0.302990       19.581995       30.808001
 H        45.737995       20.210993       29.387001
 O        17.300999       11.072002       44.077999
 H        16.855999       11.421994       43.198002
 H        18.281998       10.930996       43.764999
 O        19.275997        6.620004       24.639999
 H        20.106983        6.818002       25.313000
 H        18.830992        5.679001       24.975000
 O        24.874998       40.475002       36.301998
 H        24.091991       40.562004       37.029999
 H        24.913990       41.387005       35.655998
 O        30.741999       41.672009       19.750000
 H        30.237999       42.420002       19.216999
 H        30.190996       41.635002       20.639000
 O         0.636997       17.656000       13.642000
 H         0.204000       18.579996       13.716000
 H         1.244996       17.427994       14.462000
 O        14.790999       15.669991       26.872000
 H        14.675999       16.656990       27.087000
 H        15.797999       15.515994       26.914001
 O         4.939001       29.198999       43.717003
 H         4.546999       28.431997       44.327000
 H         5.875000       28.927000       43.272999
 O        32.722000       43.828003       43.882999
 H        32.895000       44.650002       44.442001
 H        33.472004       43.184002       44.009998
 O        43.616001        7.402999        4.648000
 H        42.952999        7.939000        4.109000
 H        43.076000        7.050000        5.457000
 O        45.917004       26.626001       41.112003
 H        45.262009       27.330990       40.660999
 H        45.405006       25.757999       40.820000
 O        11.063000       12.394995       13.618000
 H        11.171997       13.168001       12.966000
 H        11.823997       11.733997       13.325000
 O        40.069000       13.016999       24.513000
 H        41.112000       13.124999       24.702999
 H        39.687000       13.367000       25.437000
 O        12.740000       35.300003      139.557007
 H        11.757000       35.757004      139.513992
 H        13.404000       36.049999      139.606995
 O         4.734000       13.043999       23.575001
 H         4.851000       12.156000       24.070999
 H         5.447000       13.747000       24.072001
 O         3.638000       35.780998       28.495001
 H         4.439000       36.083004       29.122999
 H         3.931000       34.826000       28.216000
 O        41.337002       17.841999       28.695999
 H        40.853996       16.948999       28.291000
 H        40.595993       18.669001       28.757000
 O        20.388000       13.388000       39.601002
 H        21.039000       12.892999       39.006001
 H        19.945999       12.582999       40.167999
 O        38.112003       17.754004        3.715000
 H        37.889008       18.173004        4.633000
 H        37.747002       18.472002        3.012000
 O        28.287001       22.148996       26.837000
 H        28.128000       21.593990       25.979002
 H        28.844999       21.486996       27.424999
 O        12.846000       45.064995       32.183998
 H        13.630000       44.657001       31.624001
 H        13.306000       45.576000       33.006001
 O        31.101997       20.028000       25.072001
 H        31.122997       18.981001       24.896000
 H        31.525999       20.559000       24.304001
 O        18.117001       15.646002       48.291000
 H        18.613001       14.746002       48.124004
 H        17.136999       15.383002       48.400002
 O        14.297998       44.721992       10.894000
 H        14.233996       45.521999       10.131000
 H        13.876999       43.866997       10.341000
 O        26.745996       17.043009        3.092000
 H        26.418995       17.979008        2.762000
 H        25.970995       16.410006        2.907000
 O        35.472000       24.852999       26.027000
 H        34.596001       25.296003       26.504002
 H        35.293999       23.847002       25.691999
 O        12.621000       25.858999       45.096001
 H        13.057000       25.507998       45.937000
 H        11.824000       26.461998       45.442001
 O        15.121999        4.940998       31.523001
 H        14.764000        4.404999       32.369999
 H        16.155001        5.123998       31.845001
 O        18.704002       21.394003       34.382999
 H        18.933002       21.590002       35.379002
 H        19.580004       20.886002       33.966999
 O        22.390995       39.233006       45.890999
 H        21.439999       38.948002       45.609001
 H        22.215000       40.263004       46.097000
 O         0.904999       23.832996       10.075000
 H         0.975996       24.808998       10.421000
 H         1.836999       23.430994       10.381000
 O         9.213002       14.118000       31.804001
 H         9.233004       13.084000       31.448000
 H        10.047002       14.464000       31.242001
 O        14.982996       13.145000       18.491001
 H        14.840997       12.555000       19.312000
 H        15.997996       13.179000       18.297001
 O         4.097000       25.952995       26.361000
 H         3.517000       25.946995       27.190001
 H         4.515000       24.965996       26.347000
 O        23.566992       34.526009        0.677000
 H        23.582998       34.344013        1.726000
 H        23.306000       35.516014        0.527000
 O        17.353996       12.792001       17.454000
 H        17.018997       11.868004       16.841999
 H        18.333992       12.498001       17.714001
 O        45.605999        7.415000       23.201000
 H        45.365002        8.360000       22.809999
 H         0.418992        7.716000       23.806999
 O         1.346000       45.123997       20.011000
 H         2.144002       44.424000       20.037001
 H         0.482002       44.590000       20.219999
 O        16.475998        2.036999       29.747002
 H        15.830998        2.695001       29.184999
 H        16.498995        1.071997       29.301001
 O        10.182007       40.384003       34.501999
 H         9.868007       39.609001       33.879002
 H        11.162002       40.564999       34.076000
 O        44.337002       37.449001       39.883003
 H        44.652992       38.445999       39.639999
 H        44.424999       37.636002       40.963001
 O        42.882996       11.407994       22.466000
 H        42.827000       12.209000       23.131001
 H        41.890995       11.070998       22.276001
 O        40.038998       27.775000       38.808998
 H        39.362995       27.816000       39.594002
 H        39.525993       27.131998       38.129002
 O        34.912998       16.926994       47.070000
 H        35.126991       15.904996       46.835999
 H        35.839001       17.184998       47.567001
 O        41.738003       21.693995       45.168999
 H        42.420002       21.019991       45.598999
 H        40.853001       21.154997       45.155998
 O        10.431999       12.467999       27.500000
 H        11.356998       12.643000       27.964001
 H        10.752998       12.355000       26.438002
 O        21.527996       45.942993       32.616001
 H        22.048996       45.385998       31.875999
 H        22.342995        0.244995       33.188999
 O        23.396999       40.241001       24.362000
 H        24.334999       40.249001       24.827999
 H        23.377998       39.374001       23.781000
 O        21.179995       40.826004       21.072001
 H        21.324001       40.511002       20.096001
 H        21.063000       39.995003       21.726000
 O        33.871002       10.046003       24.304001
 H        33.595001        9.574002       23.381001
 H        34.137009       11.067001       24.146999
 O        40.933002       21.753998       22.947001
 H        40.571003       22.678993       23.306999
 H        40.323002       21.490002       22.121000
 O        39.597996       32.924995       15.266000
 H        39.591999       32.900990       16.306000
 H        38.936001       33.650993       15.009000
 O        22.162001        9.624000       16.714001
 H        22.122000        9.491000       17.811001
 H        21.127001        9.607999       16.346001
 O        43.873997       30.035997       15.247000
 H        44.217987       30.281002       14.261000
 H        43.205994       30.727001       15.488001
 O        29.509001       39.567001       41.357002
 H        29.653000       40.455002       40.701004
 H        29.268000       38.689003       40.834000
 O        32.283001       37.153996       28.363001
 H        31.289995       36.765991       28.179001
 H        32.042995       37.362991       29.393999
 O        34.284996       45.992001       41.910999
 H        33.837002        0.954996       41.764999
 H        33.562000       45.321999       42.224998
 O        16.662001        5.346000        6.061000
 H        16.231001        6.074999        5.460000
 H        17.452000        4.907000        5.511000
 O        34.719002        4.436992       16.738001
 H        33.813000        4.977001       17.042000
 H        34.499001        3.395990       16.624001
 O        43.605999       22.952000       35.040001
 H        43.561001       23.605000       34.285999
 H        44.301003       23.260998       35.782001
 O        14.760002        4.935007       19.190001
 H        15.685002        4.452007       19.423000
 H        14.022001        4.579002       19.868999
 O        36.863998       17.818001        0.268000
 H        36.547001       18.594999        0.880000
 H        35.992001       17.580000      139.781006
 O        22.282001       42.943001       23.811001
 H        22.524004       41.936001       23.535999
 H        21.241001       42.880001       23.872000
 O        36.275997       19.573999        2.324000
 H        35.330997       19.538000        2.782000
 H        36.737991       20.357000        3.007000
 O        28.056000       13.919996       26.313000
 H        27.559998       12.997992       26.476000
 H        28.934999       13.608986       25.826000
 O        22.092001       42.799004       14.600000
 H        22.875002       43.474003       14.401000
 H        21.590002       43.364002       15.460000
 O        42.879002       39.568001       21.162003
 H        43.416000       38.638000       21.159000
 H        43.260002       40.098999       20.290001
 O         3.504998       22.551004       45.173000
 H         4.113996       21.842007       44.618004
 H         4.147996       22.853008       45.936001
 O        32.286003       40.070004       38.842999
 H        32.320004       39.159000       39.380001
 H        31.234001       40.276001       38.752003
 O        32.805000       33.594997       19.016003
 H        33.562000       34.063000       18.455999
 H        33.257999       33.382999       19.936001
 O        20.084995       30.157001        9.680001
 H        20.893002       29.541998        9.412000
 H        19.677996       30.584997        8.801000
 O         6.768000       16.813002       15.857001
 H         7.140000       17.097002       14.891000
 H         7.519000       16.168003       16.285000
 O        13.879993       28.426004        4.853000
 H        12.937999       28.854002        4.769000
 H        14.093999       27.845999        4.005000
 O         0.141999       33.472992       40.177002
 H         0.687998       32.547993       40.111004
 H         0.421999       33.940994       41.076000
 O        31.563999       26.137999       40.566002
 H        31.423000       26.344988       41.562000
 H        32.596001       26.164988       40.398998
 O        25.974995       28.451000       35.630001
 H        25.066994       28.145000       35.132999
 H        26.037998       28.377001       36.699001
 O        19.957001        6.468999       10.410000
 H        19.679001        7.291997        9.842000
 H        19.698000        6.726995       11.383000
 O         2.268993        0.798000        2.483000
 H         1.712988        1.384000        3.218000
 H         1.600990       45.965000        2.267000
 O         9.828000        5.765010        8.538000
 H        10.062000        5.881001        7.500000
 H        10.798000        5.654011        9.009000
 O        36.134987       24.014002       10.146000
 H        36.292988       24.622002        9.218000
 H        35.274982       24.370003       10.652000
 O        14.561996       13.375001        6.680000
 H        13.717988       13.268994        7.264000
 H        15.021989       14.236997        7.024000
 O        16.579992       39.851002       14.473000
 H        16.237000       39.661999       15.417000
 H        16.563995       40.900002       14.456001
 O        10.300999       31.767000       32.187000
 H        10.612996       31.209000       33.028999
 H         9.573997       31.273001       31.591000
 O         3.486000       36.427998       23.224001
 H         4.237000       36.398994       23.987000
 H         2.989000       37.312996       23.447001
 O        13.560996       16.077002       11.635000
 H        12.859997       16.771002       11.275000
 H        13.545998       16.419003       12.628000
 O        45.287006        5.237998        5.519000
 H        44.540009        5.695001        4.983000
 H        45.897003        5.982998        5.917000
 O         0.769994       35.805000      139.818008
 H        45.767998       35.962002      139.523010
 H         1.282991       36.655003        0.209000
 O        10.112000       21.385996       33.381001
 H         9.458000       20.575001       33.212002
 H        10.101000       22.045002       32.583000
 O        35.890003        3.454000       44.026001
 H        35.985001        2.747000       44.763000
 H        34.982002        3.197000       43.560001
 O         8.285986        5.519000       34.687000
 H         7.866994        5.660999       33.665001
 H         8.580989        6.518000       34.997002
 O        17.276001       33.703987       15.862000
 H        17.981001       32.948990       16.124001
 H        17.999002       34.500992       15.654000
 O         6.935998        6.414000        9.953000
 H         7.069999        7.396000       10.389000
 H         7.991998        6.159999        9.815000
 O         8.834004       26.866997       45.908001
 H         9.648003       27.443996       45.533001
 H         9.057003       25.864998       45.646999
 O        38.400002       34.562008       30.087999
 H        38.206001       35.420002       29.507000
 H        39.187000       34.735004       30.740000
 O        21.862995       10.227994       22.680000
 H        22.538996       10.818998       22.155001
 H        21.986996        9.279998       22.304001
 O         2.558993       14.195004        1.554000
 H         1.733987       14.737003        2.013000
 H         3.330994       14.895001        1.337000
 O         7.140000       20.837002       36.539001
 H         7.152000       19.959991       37.175999
 H         8.080000       21.244995       36.532001
 O        33.349991       23.629009       37.686001
 H        33.681995       24.393007       38.356998
 H        32.483997       23.380003       38.147999
 O        10.784000       43.601002       35.014999
 H         9.822000       43.215012       34.784000
 H        10.798000       44.542011       34.570000
 O        34.048000       19.066999       13.374001
 H        34.452000       19.403000       12.443000
 H        34.748993       18.507000       13.902000
 O        18.462999       35.854000       41.479000
 H        18.576000       36.002003       42.488003
 H        19.127001       36.543003       41.097000
 O        36.459999       21.795998       28.201000
 H        35.699001       22.147997       28.848000
 H        37.285995       22.266994       28.493999
 O         6.257007       35.594002       13.156000
 H         5.462009       35.694000       13.827000
 H         5.883004       35.054001       12.340000
 O        32.445999       23.524998        5.279000
 H        33.283001       22.874001        5.183000
 H        32.910000       24.286999        5.933000
 O        10.145000       38.843002        5.134000
 H        10.059000       38.178001        5.864000
 H        10.716000       39.674000        5.580000
 O        27.965002       19.945992        7.570000
 H        27.090002       20.577997        7.535000
 H        28.525002       20.537994        8.290000
 O        42.629002       17.198000       31.327999
 H        42.094002       18.115000       31.209999
 H        41.997002       16.643999       31.934000
 O         0.314000       37.891998        6.805000
 H         1.027000       38.498001        6.440000
 H        45.869003       37.749001        5.918000
 O         9.146000       26.151999       10.241000
 H         8.968000       25.625999        9.364000
 H         9.261000       25.385986       10.940000
 O        22.214003       44.827000       27.885000
 H        21.671001       43.869999       27.704000
 H        21.506002       45.619999       27.514000
 O        20.851002       24.636000       46.645000
 H        20.423002       25.641001       46.526001
 H        21.828001       24.868000       47.097000
 O         9.314004       20.593002       40.284000
 H         9.595001       19.743002       40.862000
 H         8.884004       21.179001       41.044003
 O         4.837004       28.296003        0.529000
 H         3.727001       28.237003        0.506000
 H         5.041000       29.218002        0.093000
 O        19.341991       18.247997       41.320000
 H        19.652004       18.900995       42.106998
 H        19.975994       17.410002       41.409000
 O        27.145998       34.505005       22.943001
 H        26.903994       34.423008       23.955000
 H        28.194992       34.481003       22.974001
 O        33.061001        3.327001       22.627001
 H        34.014999        3.815997       22.823999
 H        33.110001        2.484995       23.252001
 O        37.120998       18.077993       31.261999
 H        37.271999       17.674997       30.287001
 H        36.028999       18.096996       31.357000
 O        45.869003        9.718996       11.164000
 H        45.916000        8.685998       11.245001
 H         0.423000        9.972999       10.345000
 O        19.872002       35.598000       15.849001
 H        19.191002       36.347004       15.526000
 H        20.726004       36.171001       16.278000
 O         4.393002       43.321999        7.681000
 H         3.663002       43.599998        6.962000
 H         4.816001       42.355999        7.501000
 O         6.734993       43.838005        9.117000
 H         6.000997       43.880005        8.272000
 H         6.634999       44.811005        9.555000
 O         2.916994       41.611004        4.157000
 H         2.545991       42.214008        4.914000
 H         3.934002       41.978004        4.090000
 O        29.775000       44.329998       18.538000
 H        30.204000       44.396999       17.570000
 H        28.912001       44.963997       18.552000
 O        10.806000       13.546999       16.337000
 H        11.727999       14.119000       16.458000
 H        10.891000       13.105000       15.406000
 O        39.202003       10.325997       33.505001
 H        39.212002       11.349999       33.410999
 H        38.318005       10.108996       32.952000
 O        39.579002       32.299000       18.004999
 H        39.485004       33.146000       18.669001
 H        40.456005       31.830999       18.250000
 O        37.930996        6.271000       11.845000
 H        37.964996        5.539000       11.140000
 H        38.054996        5.923999       12.816000
 O         9.815000        2.335003        6.330000
 H         9.074000        2.797001        6.913000
 H        10.731000        2.539002        6.772000
 O        28.054001       19.587000       40.756001
 H        27.198000       19.101999       41.168999
 H        27.676998       19.848000       39.782001
 O        20.532003       42.641003       27.660000
 H        20.651001       41.717003       27.990000
 H        20.284002       42.563007       26.680000
 O        42.537998       22.047005       39.705002
 H        41.758995       22.769003       39.880001
 H        42.624996       21.964005       38.689999
 O         8.576000        6.513999        4.205000
 H         7.988005        5.644998        4.200000
 H         7.927003        7.217999        3.772000
 O         2.557004       28.235001       30.004999
 H         2.461003       28.947004       29.165001
 H         2.431001       27.282999       29.599001
 O        29.960003       39.416992       36.080002
 H        29.970003       38.384998       36.105000
 H        29.274000       39.792988       36.799999
 O         2.733994       16.087996       25.620003
 H         2.466996       16.744001       24.822001
 H         2.480996       16.548000       26.511999
 O        42.712997        1.989010       31.662001
 H        42.807995        1.988006       30.572001
 H        41.820995        1.469002       31.825001
 O        31.884001        4.889997       46.601006
 H        31.192003        5.140993       47.385002
 H        32.594002        5.733994       46.576000
 O        44.911003       27.851002       48.431000
 H        44.206001       28.226004       47.764999
 H        44.547001       27.944002       49.403000
 O        10.253000       30.367990       10.225000
 H        10.154000       29.843988       11.191000
 H        11.232000       30.087996        9.861000
 O        16.653999       16.418997        5.041000
 H        16.356001       15.854999        5.869000
 H        16.139000       15.960999        4.225000
 O        15.566996       21.910990       44.839001
 H        16.030001       22.796000       45.214001
 H        14.591000       21.937992       45.186001
 O        16.184999       18.566999       24.334999
 H        15.207000       18.448997       24.622000
 H        16.511999       17.811001       23.648001
 O        42.362003       17.773001       11.025000
 H        43.390003       17.941000       10.737001
 H        42.090008       18.618000       11.656000
 O        37.161999       43.462002       11.917000
 H        37.944996       44.064003       11.637000
 H        37.466999       42.452999       11.928000
 O         2.159991       33.396999      138.475998
 H         2.206993       33.773998      137.520004
 H         1.733987       34.193001      139.070999
 O        24.409000       21.461990       30.259001
 H        24.580999       20.683001       29.648001
 H        23.908001       21.108992       31.034000
 O        35.202000       20.583002       11.075000
 H        36.108002       20.432001       10.567000
 H        34.434002       19.973001       10.615000
 O        22.927000       25.331995       22.135000
 H        23.476000       26.174999       21.823999
 H        23.538998       24.880999       22.906000
 O        34.606995       43.546989       24.525000
 H        34.879002       44.324993       23.882002
 H        33.607998       43.293999       24.486000
 O        39.270000       29.616001       21.841000
 H        38.845993       30.549997       21.958000
 H        39.243000       29.471992       20.761000
 O        14.760005       37.250988       14.819000
 H        15.683008       37.438988       15.234000
 H        14.172007       37.313000       15.659000
 O        16.802002       42.457993       27.528999
 H        17.209002       42.639996       26.573999
 H        17.423008       42.093994       28.326000
 O        12.689011       26.784000       42.451000
 H        12.970003       26.458998       43.451000
 H        13.225003       26.159998       41.709000
 O         0.645994       39.188999       27.921000
 H         0.926997       39.723999       28.794001
 H         0.145998       39.730000       27.136999
 O        19.952002       40.000000       41.282001
 H        19.909004       38.944000       41.124001
 H        20.988001       40.239002       41.193005
 O        40.567997       12.120997       28.054001
 H        40.245003       11.832999       29.000999
 H        41.478996       11.639001       27.865000
 O        24.305004       33.268997       13.325000
 H        23.586006       32.605999       13.032000
 H        23.976000       34.185001       12.879000
 O        28.039000       39.886005       24.760000
 H        27.639999       39.108002       24.180000
 H        27.153999       40.135014       25.336000
 O        15.765000       29.505999       13.071000
 H        15.782000       30.366997       13.697000
 H        16.688000       29.474995       12.545000
 O        33.563999        2.346000       11.083000
 H        34.082001        1.387000       11.024000
 H        34.118000        3.047000       10.507001
 O        16.646000        7.431001       33.990002
 H        17.520998        8.033002       33.747002
 H        15.869999        7.893002       33.431999
 O        22.374001       33.907005       41.432999
 H        22.316999       34.910007       41.201000
 H        22.358000       33.296005       40.631001
 O        31.996000        7.193988       28.907000
 H        31.825998        8.035001       28.350000
 H        31.635000        7.343991       29.893000
 O         4.876000       39.901001       23.198000
 H         5.524000       40.091003       24.045000
 H         4.081000       39.322002       23.618000
 O        11.202997       25.398001        5.566000
 H        10.194997       25.781000        5.537000
 H        11.407994       25.528997        6.556000
 O         0.736000       44.528992        2.129000
 H         0.956000       43.491001        2.293000
 H        45.757004       44.688995        2.427000
 O        35.762001       18.046999       19.011999
 H        36.855999       18.106991       19.020000
 H        35.484001       17.528000       18.136000
 O        41.717999       31.572008       24.921000
 H        41.754997       32.170002       24.070000
 H        42.187000       32.000008       25.789000
 O        15.917997       22.234001        3.724000
 H        16.919996       22.553001        3.829000
 H        15.367999       23.082001        4.104000
 O        16.011999        0.823996        6.695000
 H        16.150999        0.708998        5.701000
 H        16.573000        0.052000        7.164000
 O         7.397000        4.331995       37.145000
 H         6.991997        3.376000       37.012001
 H         7.864997        4.501998       36.104000
 O        32.403000       33.238998       12.171000
 H        31.563999       33.118000       12.742000
 H        32.087002       33.485001       11.167000
 O        18.116997       14.347996        8.603000
 H        17.455994       13.555999        8.280000
 H        18.082996       14.312997        9.728000
 O        39.182999        2.784003       33.643002
 H        39.610001        1.895000       33.354000
 H        39.844002        3.516002       33.377998
 O        44.405994       42.047001       37.323002
 H        45.050999       41.472000       36.722000
 H        43.449001       42.030998       36.833000
 O        17.626997       18.883003        7.432000
 H        18.285992       18.819002        8.266000
 H        18.220997       19.088001        6.590000
 O        30.912003       30.668995       13.683000
 H        30.325003       29.908995       14.064000
 H        31.352001       31.108986       14.472000
 O         8.605999       18.697002       31.115999
 H         8.122998       17.908003       30.632002
 H         7.801999       19.254004       31.575001
 O        15.305000       40.977001       20.926001
 H        14.459000       41.651001       20.980000
 H        14.797999       40.084000       20.490999
 O        34.967999       15.899002      138.425995
 H        34.744999       15.477001      137.483994
 H        35.379002       15.169003      139.032990
 O        36.574001       43.906002       29.107000
 H        36.441002       43.472004       28.167999
 H        37.109001       43.118999       29.653999
 O        28.821995        1.830997        3.429000
 H        28.861992        2.112001        4.431000
 H        28.671997        0.780999        3.487000
 O        29.244005        1.347986       22.728001
 H        29.157000        0.380987       22.308001
 H        29.837006        1.921996       22.056999
 O        33.633999       32.271004        8.628000
 H        33.200001       31.737003        7.862000
 H        34.188000       31.613003        9.214000
 O        35.931004       13.926996       38.687000
 H        35.152008       14.342000       39.148998
 H        36.337006       14.529998       37.907001
 O        34.919003       11.363998       19.949001
 H        35.470001       10.566993       20.211000
 H        35.542000       12.220997       19.801001
 O        30.415003        3.187991       21.146002
 H        31.383007        3.240995       21.618000
 H        30.478006        3.881996       20.403999
 O        26.250999       27.992002        1.863000
 H        25.747000       27.665001        1.044000
 H        25.561001       28.390001        2.602000
 O        23.833002       24.160004       30.195000
 H        23.818001       24.713009       29.243999
 H        23.917000       23.119007       30.136000
 O        34.443996       35.200001       15.002000
 H        34.686001       34.753998       14.088001
 H        35.218998       35.895000       15.204000
 O        33.306000        6.146996       42.993999
 H        34.310001        5.958998       42.912998
 H        33.318005        6.420001       43.977001
 O        36.208000       39.874001       15.086000
 H        35.743004       39.822002       16.003000
 H        36.793003       40.800003       15.256000
 O        32.176994       35.915001       42.395000
 H        31.599991       35.223999       41.856998
 H        33.117996       35.460999       42.674999
 O        25.610001       28.960001       38.515999
 H        25.928003       28.944004       39.547001
 H        24.641003       28.428999       38.527000
 O         8.010000       25.648001       28.343000
 H         7.390999       26.080000       27.594999
 H         8.915999       26.159000       28.398001
 O         0.715998       13.428000       35.088001
 H         0.411998       12.407000       35.186001
 H        45.872002       13.889000       34.698002
 O         5.102000       33.122002       15.729000
 H         4.656000       33.435001       16.591000
 H         6.091000       32.859001       15.969000
 O        10.821999        5.081006       30.507999
 H        10.236996        4.321006       30.073000
 H        11.813996        4.800002       30.226999
 O        27.745998        4.284000       22.011999
 H        28.708000        3.878000       21.825001
 H        27.136000        3.376000       22.004999
 O        29.903000       42.893002       44.018002
 H        30.788000       43.449001       44.108002
 H        30.021999       41.901001       44.233002
 O         3.509000        2.442000       15.213000
 H         2.985000        2.708000       16.122000
 H         3.012000        1.565000       14.716000
 O        37.180000        4.415005       25.042999
 H        37.863998        5.291001       25.106001
 H        36.439999        4.630009       25.770000
 O         4.333997       30.426003       20.909000
 H         4.178996       30.648001       19.886000
 H         4.109996       29.480003       21.179003
 O        28.236004       14.625993       30.561001
 H        28.032005       13.739997       31.162001
 H        28.186007       15.324990       31.305002
 O         6.241998       14.335993       10.322000
 H         5.710997       14.326997       11.237001
 H         6.907999       13.453991       10.321000
 O        36.346001       37.772995        9.865000
 H        35.808998       37.384995       10.717000
 H        37.179001       37.189999        9.718000
 O         2.147000       43.365993       36.796001
 H         2.248991       42.473984       37.451000
 H         2.240993       44.171986       37.388000
 O        12.798999       20.633003       13.734000
 H        11.896000       20.692001       14.208000
 H        13.201000       21.578005       13.931000
 O         6.687001       19.680996       17.264999
 H         6.960003       19.666996       16.250999
 H         7.526001       19.492001       17.857000
 O        24.293007       45.470997       43.557999
 H        25.162003        0.017999       43.591000
 H        24.530008       44.632000       43.001999
 O        27.491997       32.145000        0.782000
 H        27.498997       33.141003        0.412000
 H        26.624992       31.679003        0.601000
 O        19.302999       40.116001        8.192000
 H        19.795002       40.319996        9.107000
 H        18.629999       39.340000        8.390000
 O        32.907990       21.395996       31.490999
 H        32.413986       20.728001       30.881001
 H        32.763000       21.105000       32.438000
 O         7.609996        5.820000       32.023998
 H         8.267000        6.548998       31.608000
 H         7.824995        4.922999       31.466000
 O        38.875000       18.957001       12.536000
 H        39.429001       18.241003       13.086000
 H        39.178001       19.957003       12.846000
 O         0.265001       16.693998       32.505001
 H        45.459000       17.369999       32.563000
 H         0.273000       16.415995       31.492001
 O        22.253994       27.984001        0.830000
 H        22.268991       27.681004      139.847000
 H        22.311989       27.145002        1.448000
 O        33.875000       20.021002       20.577000
 H        34.518002       19.277002       20.278999
 H        32.980003       19.856001       19.990999
 O        31.467997       16.314997       22.565001
 H        31.265995       15.248996       22.637001
 H        32.318993       16.352997       21.995001
 O        44.819000       44.946003       25.101999
 H        45.430000       44.197002       25.628000
 H        44.325001       44.411003       24.292002
 O        25.411001       37.104000       10.026000
 H        25.463999       37.958000        9.429000
 H        26.282001       36.632999        9.810000
 O         0.589000       32.070995       30.109001
 H         0.452000       32.220997       29.014000
 H         1.569000       32.588997       30.237000
 O         1.433998       26.542004       21.998001
 H         0.502996       26.721004       21.625999
 H         1.536999       25.538002       22.128000
 O        32.055000       12.098000       25.754999
 H        32.449001       11.442000       25.114000
 H        32.346001       11.944000       26.732000
 O        31.490999       22.071999       13.121001
 H        31.243998       21.061991       13.327000
 H        32.223991       22.402998       13.802000
 O         6.141002        2.689993       23.080002
 H         7.022004        3.021992       22.549999
 H         6.695000        2.073995       23.834999
 O        26.958000       41.592995       31.608000
 H        27.802000       41.615997       30.945000
 H        26.525999       42.550999       31.658001
 O        37.133003       14.332999       29.338001
 H        37.256004       14.011999       28.362000
 H        37.271988       15.418999       29.207003
 O        44.720993       32.201000       13.362000
 H        45.065994       32.609001       12.461000
 H        43.832996       32.778999       13.692000
 O        42.926994       15.473002       28.646000
 H        42.735001       16.214001       29.327000
 H        41.919998       15.238003       28.264000
 O        45.920002       41.454002        3.008000
 H         0.038000       40.569004        2.588000
 H         0.611000       41.505005        3.772000
 O        43.617001       16.341000       38.776001
 H        44.354000       17.049997       38.514999
 H        43.231998       15.799000       37.944000
 O        30.398996       39.273003        6.492000
 H        30.926996       39.623001        7.393000
 H        29.464998       38.790001        6.600000
 O        16.735001       28.700003       32.018002
 H        16.982000       27.683002       31.787001
 H        16.329000       29.206001       31.173002
 O        38.101997       44.455002       36.821999
 H        38.541996       44.943001       35.960999
 H        37.166996       44.818996       36.855000
 O        44.376999       14.620996       34.257999
 H        44.117001       14.316996       33.219002
 H        44.459000       15.722001       34.199001
 O         6.978000       23.204000       19.146002
 H         6.592000       23.860001       19.848000
 H         6.773000       22.320999       19.677999
 O        39.096996       40.472004       33.077999
 H        38.798000       39.444004       32.873001
 H        38.461998       40.951008       33.807999
 O        30.008003       13.509002       24.386000
 H        29.853003       12.958000       23.499001
 H        30.828003       13.130001       24.909000
 O        44.108002       41.560997       10.368001
 H        43.225002       41.896996        9.892000
 H        44.926003       42.256001       10.361000
 O        14.164000       13.106999       27.551001
 H        14.169999       12.590996       26.691000
 H        14.368000       14.162999       27.273001
 O        25.129002       18.672979       29.548000
 H        26.042002       18.734991       29.051001
 H        25.445002       18.736988       30.535999
 O        26.712996       17.258999       41.512001
 H        27.464985       16.418997       41.452000
 H        25.899981       16.975994       40.944000
 O        12.169003       37.263000       25.746000
 H        12.203004       36.335999       25.268000
 H        11.524002       37.188999       26.538000
 O        38.540005        6.934994       42.608002
 H        38.913002        7.948995       42.872002
 H        39.409004        6.429996       42.458000
 O        11.667998        5.229001       35.036999
 H        12.636994        5.461998       35.058998
 H        11.383989        4.519998       35.806999
 O        31.643997        6.885995        8.097000
 H        31.292995        7.822998        7.848000
 H        32.368996        7.019996        8.830000
 O        42.722000       31.797001       10.129000
 H        42.228001       31.712997       11.103000
 H        43.463001       32.533001       10.177000
 O        21.784000       10.241994       25.399000
 H        21.756001       10.255993       24.353001
 H        21.027000       10.945993       25.701002
 O        15.965000       21.451996       14.756000
 H        16.195000       21.335993       15.783001
 H        15.144000       22.118002       14.615000
 O        45.060997       30.544994       21.643000
 H        44.851002       29.723993       22.228003
 H        45.386993       31.340990       22.232000
 O        24.167999        1.561997       18.069000
 H        24.794998        1.392997       18.929001
 H        23.758999        0.743997       17.555000
 O        41.838001        7.942001       17.188000
 H        40.997002        8.375001       16.771999
 H        41.868000        6.929001       17.260000
 O        31.411999       29.408001       21.768002
 H        30.652992       29.159998       22.475000
 H        31.014994       30.358000       21.403999
 O        28.229004       15.041000       41.750000
 H        27.448006       14.321999       41.776001
 H        28.996004       14.730000       42.425999
 O        36.493008        8.121995       23.695000
 H        35.819004        8.878999       23.622000
 H        37.157009        8.225999       24.548000
 O        29.459995       22.132000       46.248001
 H        28.742994       21.782000       45.634998
 H        30.329996       21.539000       46.132000
 O        44.324001        4.316000       29.601002
 H        44.849003        4.679000       28.705999
 H        43.542000        3.723000       29.243999
 O        40.828999       16.355001       23.339001
 H        40.767002       17.347002       23.530001
 H        39.888000       15.986001       23.552000
 O        41.534000       12.690000       42.928001
 H        41.186001       12.710000       41.957001
 H        41.963001       11.715000       43.033001
 O        13.403000       13.098000       23.327000
 H        13.031998       12.355000       24.009001
 H        13.633995       13.992999       23.802999
 O        12.494000        9.326001       18.516001
 H        12.417000        9.827001       19.468000
 H        11.959000        8.405998       18.608000
 O        10.268007       13.826000       46.519001
 H         9.678001       14.666999       46.799004
 H         9.603000       13.177000       46.058002
 O        26.650997       24.766001       36.933998
 H        27.301001       25.576998       36.903000
 H        27.223000       23.864998       37.036999
 O        45.560997       22.413000      138.989990
 H        45.385998       23.320999      139.546005
 H        44.700001       21.801001      139.142990
 O        28.420004       12.485000       32.327000
 H        27.601000       12.429001       33.047001
 H        28.606997       11.580004       31.812002
 O         2.630999       17.257999       15.408000
 H         3.073997       16.326000       15.379000
 H         3.269993       17.917999       14.949000
 O        39.784000       42.118988        7.881000
 H        40.461998       41.820004        8.636000
 H        39.383003       41.256001        7.479000
 O        15.415999       31.880001        1.146000
 H        15.984995       32.222980        0.340000
 H        15.877002       30.981991        1.454000
 O        34.681000        1.630000        7.005000
 H        34.331001        2.623000        7.299000
 H        33.949001        0.914000        7.304000
 O        12.264000       37.873001       34.689999
 H        13.042000       37.319000       34.404999
 H        11.391000       37.328999       34.460999
 O        24.057003        0.651002       11.477000
 H        24.252001       45.847004       10.776000
 H        23.003002        0.845001       11.304000
 O         1.570000       30.573999        7.434000
 H         1.291000       30.881998        6.442000
 H         0.758000       29.914999        7.779000
 O        29.607004       26.988003        8.011000
 H        30.496000       26.476004        8.283000
 H        28.857002       26.265001        8.185000
 O        18.102999       10.263000       35.546001
 H        18.545000        9.758000       34.709999
 H        18.316999       11.317000       35.169998
 O        10.972000       40.791000       23.445000
 H         9.880000       40.665001       23.534000
 H        11.279999       39.852005       23.028000
 O        29.504004       32.533001        8.348000
 H        28.435001       32.567001        8.255000
 H        29.759001       31.503000        8.216000
 O        25.571993       26.922003       32.053001
 H        26.501995       26.819002       32.541000
 H        25.181992       25.983004       31.794001
 O        14.614000       27.603001       14.686001
 H        15.334000       27.223995       15.355000
 H        15.143000       28.286995       14.013000
 O        14.740997       38.610001       24.903000
 H        15.380995       37.808998       24.576000
 H        13.855000       38.186001       25.341999
 O        13.011996       27.958000       38.745998
 H        12.826001       28.950001       39.316002
 H        13.989995       27.671000       38.960999
 O         5.184999       28.272003        7.945001
 H         6.072998       27.700001        8.072000
 H         4.885997       28.492004        6.937000
 O        29.184002       37.131992       39.507000
 H        29.167994       36.911991       38.488003
 H        28.873995       36.224998       39.923000
 O        44.241001        4.856994       42.714001
 H        43.312000        4.602992       43.016998
 H        44.524002        5.737000       43.132999
 O        10.122000       34.825001       34.528999
 H         9.994000       33.804996       34.308998
 H        10.398000       34.994999       35.527000
 O        27.978001       23.545992       17.826000
 H        27.562000       23.031998       18.679001
 H        28.970999       23.894997       17.930000
 O        44.503998        8.402998        8.105000
 H        43.959999        7.827990        8.797000
 H        44.151001        9.394990        7.995000
 O        20.136000       27.637995       43.265999
 H        20.745001       28.480999       43.120998
 H        19.245001       27.840996       42.745998
 O        45.971992       36.283001       11.721000
 H         0.212991       36.167000       10.699000
 H         0.183993       37.326000       11.833000
 O         1.174000       18.523001        8.596000
 H         1.816000       18.215000        9.415000
 H         1.775000       19.362000        8.387000
 O        18.529993       21.642000       50.230000
 H        18.771997       20.617998       50.306000
 H        19.174999       22.045002       49.509998
 O        33.785000       27.223000       29.481001
 H        34.794003       27.638000       29.566000
 H        33.730000       26.990000       28.459999
 O        42.870995        8.561987       26.056000
 H        42.839001        8.288993       27.077999
 H        43.006001        9.615990       25.993999
 O         0.752999        5.676000       21.569000
 H         0.276993        6.374000       22.210001
 H         0.966001        4.870000       22.224001
 O        13.347002       11.852002       39.071999
 H        13.654002       12.767002       38.675999
 H        12.439002       12.065003       39.612000
 O         8.464998       41.593994       26.490999
 H         8.792993       41.401997       27.424999
 H         8.495993       42.690994       26.327999
 O        39.707005        0.599996       23.362000
 H        39.250999        1.474998       22.862000
 H        39.112000       45.799999       23.035999
 O        28.269007        4.377011        2.495000
 H        28.336004        3.367008        2.762000
 H        27.391008        4.414001        2.008000
 O        21.569002        5.052000       22.264000
 H        22.163002        5.707000       22.829000
 H        20.869001        4.844000       23.006001
 O        28.997995       43.134998       36.807999
 H        30.043001       43.040001       36.969002
 H        28.931004       43.349998       35.764999
 O        11.410000       45.612991       15.760000
 H        10.822004        0.448001       15.633000
 H        12.185002       46.001995       16.374001
 O        19.691002       44.824989       34.417000
 H        19.394003       45.802982       34.679001
 H        20.385002       44.988991       33.680000
 O         0.759001       36.549999       30.576000
 H         1.650998       36.922001       30.948000
 H         0.210999       37.431999       30.501001
 O        40.468002       33.635002       35.584000
 H        40.688999       32.717003       35.102001
 H        40.297001       33.436001       36.647999
 O        20.628000       30.479000       20.424002
 H        21.167992       31.229998       19.868999
 H        19.580996       30.786999       20.372000
 O        13.029995       30.776993       24.966000
 H        12.791002       29.776997       25.179001
 H        13.884996       30.997997       25.541000
 O        30.255999       31.633001       21.045000
 H        30.434000       32.738003       21.080999
 H        29.203997       31.510002       21.146999
 O        43.222000       21.486996       11.615000
 H        43.188000       20.790993       12.436000
 H        43.935001       21.160000       10.951000
 O        40.118008       15.524996       27.955000
 H        39.909012       14.701000       28.535002
 H        39.348003       15.401994       27.190001
 O        45.784012        8.170999       37.549000
 H         0.677005        8.158996       37.977001
 H        45.223003        8.869996       38.145004
 O        24.179995       23.976000       16.343000
 H        24.573994       23.493998       17.184999
 H        23.135996       23.786993       16.645000
 O        36.821003        0.955000       13.429000
 H        36.127003        0.417000       12.772000
 H        37.475002        0.309000       13.894000
 O         6.547995       44.028000       36.417999
 H         6.672993       44.683994       35.562000
 H         7.104000       44.498001       37.213001
 O        10.796995        2.458998       10.183000
 H        10.433995        1.540998       10.510000
 H        11.396996        2.718996       10.966001
 O        23.663004        5.769000       48.363998
 H        23.547001        6.817000       48.401001
 H        23.584003        5.359000       49.339001
 O        23.806002       25.273994       37.271000
 H        23.275000       24.434002       37.674999
 H        24.800007       24.886995       37.285000
 O        38.214001       26.370003        9.223000
 H        37.656998       25.980001        8.426000
 H        37.439995       26.692999        9.895000
 O         5.762997       42.814999       15.464001
 H         5.884995       42.868000       14.399001
 H         5.553994       43.841999       15.756000
 O        29.851000        6.132000       48.833000
 H        29.646000        7.015004       48.239002
 H        30.082998        6.411004       49.808998
 O        28.469995       31.726999        3.243000
 H        27.663000       31.297001        3.699000
 H        28.139992       31.777998        2.254000
 O        32.977001        2.539995       46.158005
 H        32.432999        3.517999       46.498001
 H        32.137001        1.858997       46.077003
 O         2.423000       23.403999        3.496000
 H         1.988000       22.479998        3.182000
 H         2.665998       23.906002        2.595000
 O        44.144005       45.001991        3.347000
 H        43.845005       44.044003        3.581000
 H        43.211002       45.481987        3.222000
 O        35.757000       22.322006       19.912001
 H        36.311001       22.620005       20.747000
 H        35.143002       21.603008       20.276001
 O         4.166999       36.573002       39.014999
 H         4.400002       35.692001       39.523998
 H         3.613007       37.196999       39.730999
 O         8.831000        3.533008       22.110001
 H         8.334000        4.382003       22.445999
 H         8.892000        3.692002       21.100000
 O        14.571997       40.355003       31.171000
 H        14.425999       39.679001       30.382000
 H        15.216997       39.868000       31.799000
 O         8.637998        3.920995       19.327999
 H         8.020990        3.256997       18.806999
 H         8.937992        4.594999       18.608999
 O        23.480003       20.823000        9.521000
 H        22.673002       20.275999       10.021000
 H        24.338001       20.299999        9.990000
 O         0.487998        1.793003       11.039000
 H         0.396002        2.746003       10.645000
 H         1.432999        1.437999       10.706000
 O        32.737003       31.098999       43.884998
 H        33.077003       32.048000       44.082001
 H        31.714006       31.304001       43.639000
 O         1.022998        3.320988       26.618002
 H         1.885987        3.654995       27.156000
 H         0.418992        4.227995       26.792999
 O         6.852000       25.465004       48.742001
 H         7.159000       26.486002       48.587002
 H         7.695000       25.103003       49.262001
 O        43.591995       29.321997       11.132000
 H        43.635002       30.157001       10.484000
 H        44.542988       28.935001       11.248000
 O        31.615992       36.503006        9.476000
 H        31.794992       35.492004        9.828000
 H        31.741989       36.380009        8.381000
 O        42.226002        5.471993       35.056000
 H        42.351002        6.480991       35.370998
 H        41.969002        4.957000       35.966999
 O         7.782996       25.302000       15.209000
 H         8.434997       26.077000       14.832000
 H         6.939997       25.705000       15.735000
 O        31.093000       28.348000        1.403000
 H        30.830000       28.881998        0.538000
 H        30.278999       27.785999        1.762000
 O        20.257008        9.882001        6.846000
 H        20.158007       10.922002        7.014000
 H        19.479004        9.422002        7.314001
 O        32.110985       36.361000        6.692000
 H        31.852989       37.234001        6.150000
 H        31.383999       35.615002        6.400000
 O        45.950001       24.859999        4.148000
 H        45.509003       24.174004        4.704000
 H         0.847000       24.386002        4.033000
 O        13.860000       23.136995       14.356000
 H        13.326999       23.855993       13.708000
 H        13.666000       23.320999       15.418000
 O        26.632000       23.844994       22.488001
 H        27.415001       24.529991       22.354000
 H        26.009001       24.426996       23.129002
 O        41.799000       42.861004       46.595001
 H        41.311001       43.794003       46.801998
 H        41.070000       42.093002       46.530998
 O        31.996996       32.800999       31.974001
 H        31.414993       31.920000       32.104000
 H        32.954998       32.764999       32.414001
 O        18.648973       23.788996        4.001000
 H        18.371986       23.562000        4.970000
 H        18.140991       24.698997        3.947000
 O        38.559002       14.155000       35.977001
 H        37.782001       14.823999       35.715000
 H        39.035999       14.641000       36.737999
 O        23.184002       25.831991       47.659000
 H        23.414000       25.678993       48.640999
 H        23.898996       25.311995       47.103001
 O        35.417000       30.646999       44.912998
 H        34.433998       30.774000       44.488998
 H        35.424000       29.825998       45.528999
 O        30.882999       43.133999       10.980000
 H        30.269003       42.458996       11.504000
 H        30.535002       44.023998       11.531000
 O        21.415998       36.605000       37.777000
 H        22.492998       36.318001       37.609001
 H        21.051994       36.480000       36.775002
 O        41.037994       34.700993       31.068001
 H        40.623993       33.840988       31.381001
 H        41.973000       34.725998       31.555000
 O        43.883999       40.601997       18.711000
 H        43.532001       40.447002       17.655001
 H        44.931000       40.651993       18.694000
 O        15.706005       39.993996       42.946999
 H        15.329006       38.980995       42.866001
 H        15.156007       40.582993       42.322002
 O        19.177000       10.868996       22.638000
 H        19.309999       11.688998       22.049999
 H        20.186001       10.475995       22.645000
 O        37.575001        3.052002       11.825000
 H        38.362995        3.539001       12.318001
 H        37.111996        2.254003       12.481000
 O        35.731003       14.606000       46.422005
 H        35.121002       13.762999       46.407005
 H        36.697002       14.239000       46.279999
 O         3.329000        0.966000        6.864000
 H         4.255000        1.483000        6.724000
 H         3.273000        0.464000        5.942000
 O        27.062002       40.249001       28.156000
 H        28.009001       39.933998       28.438000
 H        27.037001       41.319000       28.275000
 O        23.378994       12.347999       12.524000
 H        22.735996       11.598000       12.231000
 H        22.873997       12.894996       13.292000
 O        38.081997        9.016998       39.035000
 H        39.162994        9.164993       39.162998
 H        37.866997        8.291999       39.759998
 O        11.147997       31.701998        6.425000
 H        11.294999       30.669001        6.155001
 H        12.000996       32.250999        6.176000
 O         5.790996        0.980000       39.542000
 H         6.086998        1.247000       38.563000
 H         5.298999        0.110000       39.473000
 O        39.398998       39.355000       26.965000
 H        38.432999       39.304996       26.653999
 H        39.589001       40.402996       26.814001
 O        10.936000       21.418993       47.655998
 H        11.170000       21.579996       48.630001
 H        10.308000       22.263994       47.465000
 O        33.511005        3.960997        7.576000
 H        33.573002        4.768997        6.988000
 H        34.012009        4.146998        8.463000
 O        41.222996       31.295000       34.859001
 H        41.600998       30.456999       34.339001
 H        41.271996       31.014999       35.879002
 O         6.573000       28.332998       31.016001
 H         7.213000       29.155998       30.780003
 H         5.559000       28.518999       30.848000
 O        35.039001       34.055000       12.508000
 H        34.056000       33.709999       12.306000
 H        35.332001       34.564999       11.608000
 O        17.204998        5.944000       14.780000
 H        17.026995        6.533995       13.873000
 H        18.047997        6.365999       15.283000
 O        45.044003       19.911001       14.214000
 H        44.649006       20.238003       15.154000
 H        45.415005       20.805004       13.732000
 O        11.661997       26.379000       34.006001
 H        10.714999       26.002998       34.289001
 H        12.006997       26.820999       34.917000
 O         4.997995       18.345001       37.914001
 H         5.869997       18.812006       38.358002
 H         5.447000       18.000999       36.984005
 O        37.867001       40.188995       21.316000
 H        37.049000       40.316002       20.712999
 H        38.687000       40.398998       20.660000
 O        19.835001       27.974001       19.702000
 H        20.554003       27.854998       18.885002
 H        20.192001       28.802998       20.179003
 O        34.196003       33.454987       40.375999
 H        33.157001       33.250996       40.398998
 H        34.335003       34.407997       40.022999
 O        20.645000       43.606998       38.984001
 H        20.047001       42.752998       38.646999
 H        20.759001       43.559998       40.008999
 O         1.608988       32.825001        2.436000
 H         1.194001       33.799999        2.609000
 H         2.647994       32.849003        2.201000
 O         7.206000       45.415001        6.213000
 H         7.934000       45.656998        6.942000
 H         6.452000        0.050996        6.480000
 O        18.252001       40.002003      138.604996
 H        17.620995       39.137001      138.803009
 H        19.318995       39.804005      138.755005
 O        27.157007       24.523996       28.748001
 H        27.780005       23.986994       28.054001
 H        26.549004       23.824999       29.222000
 O        26.345999       14.402009       48.487999
 H        25.847000       13.585002       47.990002
 H        27.174000       14.042010       48.909000
 O        38.255985        6.219989       18.305000
 H        37.578995        6.985002       18.586000
 H        38.306980        5.503997       19.000999
 O        16.750984        0.904000       43.375000
 H        15.973990        1.001000       44.016998
 H        17.040995        1.898000       43.293999
 O        26.264994       28.760998       41.113998
 H        27.237995       28.267000       40.991001
 H        25.751991       27.898001       41.494999
 O        31.066002       12.992000       34.320999
 H        31.234001       12.543000       35.292000
 H        30.067001       13.156999       34.174000
 O        37.430000       10.261994       44.570999
 H        38.173000       10.176998       43.841000
 H        36.537998       10.760997       44.209003
 O        19.926001       16.141998       32.578999
 H        19.007000       15.774988       32.969002
 H        20.167000       15.589997       31.681999
 O        30.892000        5.099999       43.485001
 H        31.063000        4.899000       44.535004
 H        31.659000        5.880000       43.444000
 O        38.204998       36.314999       36.071999
 H        38.553993       35.889000       35.202000
 H        39.133991       36.782001       36.294003
 O        14.042000        3.156000       33.612999
 H        13.104000        2.668000       33.507000
 H        14.732000        2.468000       33.587002
 O        43.533001        8.567987       32.536999
 H        43.327000        7.549993       32.334999
 H        44.632996        8.587002       32.612000
 O         1.026997       29.660000       48.053001
 H         1.981001       29.267000       48.181999
 H         0.352999       28.843998       48.164001
 O         1.900000       13.701991       24.334999
 H         2.634000       13.582983       23.586000
 H         2.194999       14.544003       24.974001
 O        14.867005       37.212002       42.375000
 H        15.640000       36.978001       41.705002
 H        13.922004       37.258999       41.902000
 O        28.791998        8.557993       42.007000
 H        29.708000        8.209997       41.646000
 H        28.290001        7.748984       42.430000
 O        13.037006       44.676994        5.423000
 H        13.221004       44.240002        4.466000
 H        12.087008       45.206001        5.385001
 O         4.983990       38.744995       30.843000
 H         5.172997       39.490002       30.146000
 H         5.516987       39.171997       31.673000
 O        36.088001       23.091000       32.828999
 H        35.414993       22.854000       33.597000
 H        35.709991       23.878000       32.185001
 O        20.362993       27.434002       13.691000
 H        19.960995       27.659002       12.697000
 H        19.696993       27.712004       14.472000
 O        11.963000       28.145000       24.712000
 H        12.606000       27.562000       24.131001
 H        11.622000       27.546999       25.566000
 O        20.500000       12.685993        9.570000
 H        20.333000       12.758998        8.566000
 H        19.931999       11.867999        9.928000
 O        19.712999       42.303001       35.152000
 H        19.608995       43.265999       34.785999
 H        20.035997       41.698002       34.382000
 O        14.303995       24.242001        4.462000
 H        14.586995       24.961000        5.124000
 H        13.431998       24.602999        3.860000
 O         5.518995       42.910992       31.267000
 H         6.000997       43.364994       30.420002
 H         6.320999       43.194988       31.921000
 O         1.544000       30.127998       23.819000
 H         2.154000       30.389000       23.039000
 H         0.817000       30.864990       24.033001
 O         4.319001       12.816994       37.000000
 H         3.985000       11.904995       37.430000
 H         3.784001       13.622996       37.463001
 O        21.325998       22.495001       42.980003
 H        20.733995       21.640001       43.166000
 H        22.249994       22.456001       43.570999
 O        26.099005       13.596999       22.812000
 H        26.361000       12.604999       22.729000
 H        25.746000       13.902000       21.871000
 O        14.031994       20.661995       35.757999
 H        15.061992       20.645000       35.387001
 H        13.647989       21.646999       35.685001
 O        28.187998       19.990999       22.164000
 H        28.119997       20.004997       23.181000
 H        27.656998       19.165001       21.813999
 O        26.809999       21.915001       42.660999
 H        26.007000       22.548000       42.786999
 H        26.722998       21.604000       41.689999
 O        37.251995       26.499002       27.462000
 H        36.483997       26.034004       26.946001
 H        37.938000       25.807003       27.917999
 O         6.325996       19.919001        5.868001
 H         6.067989       20.302999        4.950000
 H         7.117999       19.260000        5.618000
 O         0.147995       32.495007       36.722000
 H         0.798992       31.980007       37.430000
 H         0.498997       33.530006       36.887001
 O        17.774998        5.172000       32.625000
 H        17.366999        6.036000       33.116001
 H        18.605999        4.821000       33.176998
 O        15.219993       24.128998       27.475000
 H        16.139002       24.646997       27.646000
 H        15.001000       23.683992       28.408001
 O        19.676010       10.412000        0.062000
 H        20.247013       11.090000      139.470001
 H        20.410006        9.796000        0.546000
 O         1.198000       12.869004        6.168000
 H         0.411000       12.574001        5.533000
 H         1.724000       11.988003        6.458001
 O         2.644003       29.920998       12.218000
 H         2.918004       29.682993       11.224000
 H         3.291000       30.444994       12.797000
 O         2.808996       17.884998        3.929000
 H         3.597000       18.174997        3.269000
 H         3.307000       17.184998        4.475000
 O        22.954998        6.675000       23.929001
 H        23.898996        6.972000       23.504000
 H        23.271002        5.842000       24.553001
 O        35.660007        0.737996       34.033001
 H        35.061016        1.203996       34.792999
 H        35.304012        1.146000       33.115002
 O        27.346996       11.876005       34.869999
 H        26.560001       11.175003       34.735001
 H        28.147997       11.269002       34.590000
 O        39.210999       29.046999       19.209000
 H        38.688999       29.817001       18.775999
 H        40.084999       28.860001       18.639002
 O        33.759998       25.345995        6.828000
 H        33.034996       25.692991        7.505000
 H        33.995995       26.138996        6.200000
 O        35.495003       44.663006       40.053001
[truncated: 1,132,665 more chars]
